# Supplementary material for: Realizing luminescent single crystals of covalent organic polymers with color-tunable emission through isomer engineering
Source: Chem Sci. 2026 Mar 3;17(17):8662–9. doi: 10.1039/d5sc09875k (PMC12973223; doi:10.1039/d5sc09875k)
Supplement: SC-017-D5SC09875K-s002 [file SC-017-D5SC09875K-s002.cif]

# Supplementary Information (SI) for Chemical Science.
# This journal is © The Royal Society of Chemistry 2026

####################################################################### 
# 
# This file contains crystal structure data downloaded from the 
# Cambridge Structural Database (CSD) hosted by the Cambridge 
# Crystallographic Data Centre (CCDC).
# 
# Full information about CCDC data access policies and citation 
# guidelines are available at http://www.ccdc.cam.ac.uk/access/V1 
# 
# Audit and citation data items may have been added by the CCDC. 
# Please retain this information to preserve the provenance of 
# this file and to allow appropriate attribution of the data. 
# 
#######################################################################

data_B-N
_database_code_depnum_ccdc_archive 'CCDC 2414993'
loop_
_audit_author_name
_audit_author_address
'Pengfei SHE'
;NJUPT
China
;
_audit_update_record             
;
2025-01-07 deposited with the CCDC.	2026-03-03 downloaded from the CCDC.
;
_audit_creation_date             2024-07-23
_audit_creation_method           
;
Olex2 1.5-beta
(compiled 2022.04.07 svn.rca3783a0 for OlexSys, GUI svn.r6439)
;
_shelx_SHELXL_version_number     2018/3
_chemical_name_common            ?
_chemical_name_systematic        ?
_chemical_formula_moiety         'C31 H20 B N3 O2, 2(C8 H10)'
_chemical_formula_sum            'C47 H40 B N3 O2'
_chemical_formula_weight         689.63
_chemical_melting_point          ?
loop_
_atom_type_symbol
_atom_type_description
_atom_type_scat_dispersion_real
_atom_type_scat_dispersion_imag
_atom_type_scat_source
C C 0.0181 0.0091 'International Tables Vol C Tables 4.2.6.8 and 6.1.1.4'
H H 0.0000 0.0000 'International Tables Vol C Tables 4.2.6.8 and 6.1.1.4'
B B 0.0090 0.0039 'International Tables Vol C Tables 4.2.6.8 and 6.1.1.4'
N N 0.0311 0.0180 'International Tables Vol C Tables 4.2.6.8 and 6.1.1.4'
O O 0.0492 0.0322 'International Tables Vol C Tables 4.2.6.8 and 6.1.1.4'

_shelx_space_group_comment       
;
The symmetry employed for this shelxl refinement is uniquely defined
by the following loop, which should always be used as a source of
symmetry information in preference to the above space-group names.
They are only intended as comments.
;
_space_group_crystal_system      monoclinic
_space_group_IT_number           15
_space_group_name_H-M_alt        'C 1 2/c 1'
_space_group_name_Hall           '-C 2yc'
loop_
_space_group_symop_operation_xyz
'x, y, z'
'-x, y, -z+1/2'
'x+1/2, y+1/2, z'
'-x+1/2, y+1/2, -z+1/2'
'-x, -y, -z'
'x, -y, z-1/2'
'-x+1/2, -y+1/2, -z'
'x+1/2, -y+1/2, z-1/2'

_cell_length_a                   24.5308(4)
_cell_length_b                   10.3508(2)
_cell_length_c                   31.7355(6)
_cell_angle_alpha                90
_cell_angle_beta                 111.309(2)
_cell_angle_gamma                90
_cell_volume                     7507.2(3)
_cell_formula_units_Z            8
_cell_measurement_reflns_used    8849
_cell_measurement_temperature    169.99(10)
_cell_measurement_theta_max      73.6370
_cell_measurement_theta_min      2.9590
_shelx_estimated_absorpt_T_max   ?
_shelx_estimated_absorpt_T_min   ?
_exptl_absorpt_coefficient_mu    0.578
_exptl_absorpt_correction_T_max  1.00000
_exptl_absorpt_correction_T_min  0.66444
_exptl_absorpt_correction_type   multi-scan
_exptl_absorpt_process_details   
;
CrysAlisPro 1.171.38.43f (Rigaku Oxford Diffraction, 2015)
Empirical absorption correction using spherical harmonics,
 implemented in SCALE3 ABSPACK scaling algorithm.
;
_exptl_absorpt_special_details   ?
_exptl_crystal_colour            'clear light colourless'
_exptl_crystal_density_diffrn    1.220
_exptl_crystal_density_meas      ?
_exptl_crystal_density_method    ?
_exptl_crystal_description       block
_exptl_crystal_F_000             2912
_exptl_crystal_size_max          0.16
_exptl_crystal_size_mid          0.14
_exptl_crystal_size_min          0.12
_exptl_transmission_factor_max   ?
_exptl_transmission_factor_min   ?
_diffrn_reflns_av_R_equivalents  0.0240
_diffrn_reflns_av_unetI/netI     0.0286
_diffrn_reflns_Laue_measured_fraction_full 1.000
_diffrn_reflns_Laue_measured_fraction_max 1.000
_diffrn_reflns_limit_h_max       29
_diffrn_reflns_limit_h_min       -29
_diffrn_reflns_limit_k_max       11
_diffrn_reflns_limit_k_min       -12
_diffrn_reflns_limit_l_max       30
_diffrn_reflns_limit_l_min       -37
_diffrn_reflns_number            13690
_diffrn_reflns_point_group_measured_fraction_full 1.000
_diffrn_reflns_point_group_measured_fraction_max 1.000
_diffrn_reflns_theta_full        66.596
_diffrn_reflns_theta_max         66.596
_diffrn_reflns_theta_min         2.989
_diffrn_ambient_environment      N~2~
_diffrn_ambient_temperature      169.99(10)
_diffrn_detector                 'CCD plate'
_diffrn_detector_area_resol_mean 5.2684
_diffrn_detector_type            AtlasS2
_diffrn_measured_fraction_theta_full 1.000
_diffrn_measured_fraction_theta_max 1.000
_diffrn_measurement_details      
;
List of Runs (angles in degrees, time in seconds):

  # Type    Start    End  Width  t~exp~   \w     \q     \k     \f   Frames
#--------------------------------------------------------------------------
  1  \w     33.00  96.00   1.00    1.50    --   40.73-125.00 120.00   63
  2  \w     43.00 133.00   1.00    5.00    --  107.58 -61.00 120.00   90
  3  \w    111.00 138.00   1.00    5.00    --  107.58  45.00 150.00   27
  4  \w     88.00 159.00   1.00    5.00    --  107.58  77.00 -30.00   71
  5  \w    115.00 177.00   1.00    5.00    --  107.58  30.00 -60.00   62
  6  \w     87.00 178.00   1.00    5.00    --  107.58  30.00-120.00   91
  7  \w     68.00 121.00   1.00    5.00    --  107.58 -45.00-150.00   53
  8  \w     28.00  78.00   1.00    1.50    --   40.73-125.00   0.00   50
  9  \w     23.00  53.00   1.00    1.50    --   40.73-125.00-120.00   30
 10  \w     38.00  91.00   1.00    5.00    --  107.58-125.00 150.00   53
 11  \w   -115.00 -25.00   1.00    1.50    --  -40.73 -38.00 -90.00   90
;
_diffrn_measurement_device       'four-circle diffractometer'
_diffrn_measurement_device_type  'SuperNova, Dual, Cu at zero, AtlasS2'
_diffrn_measurement_method       '\w scans'
_diffrn_orient_matrix_type       
'CrysAlisPro convention (1999,Acta A55,543-557)'
_diffrn_orient_matrix_UB_11      0.0334158000
_diffrn_orient_matrix_UB_12      0.1251567000
_diffrn_orient_matrix_UB_13      0.0199083000
_diffrn_orient_matrix_UB_21      0.0384182000
_diffrn_orient_matrix_UB_22      -0.0189050000
_diffrn_orient_matrix_UB_23      -0.0286174000
_diffrn_orient_matrix_UB_31      -0.0441678000
_diffrn_orient_matrix_UB_32      0.0783086000
_diffrn_orient_matrix_UB_33      -0.0387364000
_diffrn_radiation_monochromator  mirror
_diffrn_radiation_probe          x-ray
_diffrn_radiation_type           'Cu K\a'
_diffrn_radiation_wavelength     1.54184
_diffrn_source                   'micro-focus sealed X-ray tube'
_diffrn_source_type              'SuperNova (Cu) X-ray Source'
_reflns_Friedel_coverage         0.000
_reflns_Friedel_fraction_full    .
_reflns_Friedel_fraction_max     .
_reflns_number_gt                5976
_reflns_number_total             6646
_reflns_special_details          
;
 Reflections were merged by SHELXL according to the crystal
 class for the calculation of statistics and refinement.
 
 _reflns_Friedel_fraction is defined as the number of unique
 Friedel pairs measured divided by the number that would be
 possible theoretically, ignoring centric projections and
 systematic absences.
;
_reflns_threshold_expression     'I > 2\s(I)'
_computing_cell_refinement       'CrysAlisPro 1.171.38.43f (Rigaku OD, 2015)'
_computing_data_collection       'CrysAlisPro 1.171.38.43f (Rigaku OD, 2015)'
_computing_data_reduction        'CrysAlisPro 1.171.38.43f (Rigaku OD, 2015)'
_computing_molecular_graphics    'Olex2 1.5-beta (Dolomanov et al., 2009)'
_computing_publication_material  'Olex2 1.5-beta (Dolomanov et al., 2009)'
_computing_structure_refinement  'SHELXL 2018/3 (Sheldrick, 2015)'
_computing_structure_solution    'SHELXT 2018/2 (Sheldrick, 2018)'
_refine_diff_density_max         0.513
_refine_diff_density_min         -0.521
_refine_diff_density_rms         0.070
_refine_ls_extinction_coef       .
_refine_ls_extinction_method     none
_refine_ls_goodness_of_fit_ref   1.018
_refine_ls_hydrogen_treatment    constr
_refine_ls_matrix_type           full
_refine_ls_number_parameters     557
_refine_ls_number_reflns         6646
_refine_ls_number_restraints     18
_refine_ls_R_factor_all          0.0717
_refine_ls_R_factor_gt           0.0669
_refine_ls_restrained_S_all      1.018
_refine_ls_shift/su_max          0.001
_refine_ls_shift/su_mean         0.000
_refine_ls_structure_factor_coef Fsqd
_refine_ls_weighting_details     
'w=1/[\s^2^(Fo^2^)+(0.1245P)^2^+9.7369P] where P=(Fo^2^+2Fc^2^)/3'
_refine_ls_weighting_scheme      calc
_refine_ls_wR_factor_gt          0.1907
_refine_ls_wR_factor_ref         0.1975
_refine_special_details          ?
_olex2_refinement_description    
;
1. Fixed Uiso
 At 1.2 times of:
  All C(H) groups
 At 1.5 times of:
  All C(H,H,H) groups
2. Restrained distances
 C43-C44 \\sim C54-C49
 with sigma of 0.02
 C43-C42 \\sim C54-C53
 with sigma of 0.02
 C43-C47 \\sim C54-C55
 with sigma of 0.02
 C44-C47 \\sim C49-C55
 with sigma of 0.04
 C45-C44 \\sim C50-C49
 with sigma of 0.02
 C40-C42 \\sim C51-C53
 with sigma of 0.04
 C45-C40 \\sim C50-C51
 with sigma of 0.02
 C45-C41 \\sim C50-C52
 with sigma of 0.04
 C41-C40 \\sim C52-C51
 with sigma of 0.02
 C41-C42 \\sim C52-C53
 with sigma of 0.02
 C44-C40 \\sim C49-C51
 with sigma of 0.04
 C46-C44 \\sim C48-C49
 with sigma of 0.02
 C42-C47 \\sim C53-C55
 with sigma of 0.04
 C45-C46 \\sim C50-C48
 with sigma of 0.04
 C44-C42 \\sim C49-C53
 with sigma of 0.04
 C43-C45 \\sim C54-C50
 with sigma of 0.04
 C43-C41 \\sim C54-C52
 with sigma of 0.04
 C43-C46 \\sim C54-C48
 with sigma of 0.04
3. Others
 Sof(C48)=Sof(H48A)=Sof(H48B)=Sof(H48C)=Sof(C49)=Sof(C50)=Sof(H50)=Sof(C51)=
 Sof(H51)=Sof(C52)=Sof(H52)=Sof(C53)=Sof(H53)=Sof(C54)=Sof(C55)=Sof(H55A)=
 Sof(H55B)=Sof(H55C)=1-FVAR(1)
 Sof(C40)=Sof(H40)=Sof(C41)=Sof(H41)=Sof(C42)=Sof(H42)=Sof(C43)=Sof(C44)=
 Sof(C45)=Sof(H45)=Sof(C46)=Sof(H46A)=Sof(H46B)=Sof(H46C)=Sof(C47)=Sof(H47A)=
 Sof(H47B)=Sof(H47C)=FVAR(1)
4.a Aromatic/amide H refined with riding coordinates:
 C1(H1), C2(H2), C4(H4), C5(H5), C7(H7), C9(H9), C10(H10), C14(H14), C15(H15),
 C17(H17), C19(H19), C20(H20), C21(H21), C22(H22), C24(H24), C25(H25), C27(H27),
  C28(H28), C29(H29), C30(H30), C34(H34), C35(H35), C36(H36), C37(H37),
 C40(H40), C41(H41), C42(H42), C45(H45), C50(H50), C51(H51), C52(H52), C53(H53)
4.b Idealised Me refined as rotating group:
 C32(H32A,H32B,H32C), C39(H39A,H39B,H39C), C46(H46A,H46B,H46C), C47(H47A,H47B,
 H47C), C48(H48A,H48B,H48C), C55(H55A,H55B,H55C)
;
_atom_sites_solution_hydrogens   geom
_atom_sites_solution_primary     dual
_atom_sites_solution_secondary   ?
loop_
_atom_site_label
_atom_site_type_symbol
_atom_site_fract_x
_atom_site_fract_y
_atom_site_fract_z
_atom_site_U_iso_or_equiv
_atom_site_adp_type
_atom_site_occupancy
_atom_site_site_symmetry_order
_atom_site_calc_flag
_atom_site_refinement_flags_posn
_atom_site_refinement_flags_adp
_atom_site_refinement_flags_occupancy
_atom_site_disorder_assembly
_atom_site_disorder_group
O1 O 0.65180(6) 0.82552(13) 0.54022(5) 0.0299(3) Uani 1 1 d . . . . .
O2 O 0.58922(6) 0.70338(14) 0.56619(5) 0.0308(3) Uani 1 1 d . . . . .
N1 N 0.17792(10) -0.0575(3) 0.30067(9) 0.0649(7) Uani 1 1 d . . . . .
N2 N 0.49235(7) 0.16237(15) 0.26899(5) 0.0243(3) Uani 1 1 d . . . . .
N3 N 0.57485(7) 0.69156(15) 0.48437(5) 0.0261(4) Uani 1 1 d . . . . .
C1 C 0.20378(12) -0.1375(3) 0.28096(10) 0.0558(7) Uani 1 1 d . . . . .
H1 H 0.185189 -0.217773 0.270131 0.067 Uiso 1 1 calc R U . . .
C2 C 0.25596(10) -0.1117(2) 0.27515(8) 0.0426(5) Uani 1 1 d . . . . .
H2 H 0.272142 -0.172899 0.260675 0.051 Uiso 1 1 calc R U . . .
C3 C 0.28458(9) 0.0051(2) 0.29076(7) 0.0316(5) Uani 1 1 d . . . . .
C4 C 0.20574(12) 0.0536(3) 0.31588(10) 0.0596(8) Uani 1 1 d . . . . .
H4 H 0.188544 0.112294 0.330435 0.071 Uiso 1 1 calc R U . . .
C5 C 0.25803(10) 0.0887(2) 0.31182(8) 0.0419(5) Uani 1 1 d . . . . .
H5 H 0.275688 0.169282 0.323332 0.050 Uiso 1 1 calc R U . . .
C6 C 0.34010(8) 0.03991(19) 0.28482(6) 0.0270(4) Uani 1 1 d . . . . .
C7 C 0.37847(8) 0.12831(19) 0.31358(6) 0.0260(4) Uani 1 1 d . . . . .
H7 H 0.370571 0.163277 0.338451 0.031 Uiso 1 1 calc R U . . .
C8 C 0.42853(8) 0.16533(18) 0.30577(6) 0.0233(4) Uani 1 1 d . . . . .
C9 C 0.35333(8) -0.01338(19) 0.24893(7) 0.0287(4) Uani 1 1 d . . . . .
H9 H 0.327326 -0.075122 0.229795 0.034 Uiso 1 1 calc R U . . .
C10 C 0.40290(8) 0.02097(19) 0.24051(6) 0.0282(4) Uani 1 1 d . . . . .
H10 H 0.411196 -0.015397 0.216011 0.034 Uiso 1 1 calc R U . . .
C11 C 0.43991(7) 0.11058(18) 0.26928(6) 0.0232(4) Uani 1 1 d . . . . .
C12 C 0.47450(7) 0.25924(18) 0.32683(6) 0.0232(4) Uani 1 1 d . . . . .
C13 C 0.51124(8) 0.25791(18) 0.30165(6) 0.0238(4) Uani 1 1 d . . . . .
C14 C 0.55786(8) 0.3427(2) 0.31003(7) 0.0288(4) Uani 1 1 d . . . . .
H14 H 0.581860 0.341671 0.292335 0.035 Uiso 1 1 calc R U . . .
C15 C 0.56765(8) 0.4285(2) 0.34533(7) 0.0289(4) Uani 1 1 d . . . . .
H15 H 0.598993 0.488266 0.351653 0.035 Uiso 1 1 calc R U . . .
C16 C 0.53305(8) 0.43097(18) 0.37237(6) 0.0250(4) Uani 1 1 d . . . . .
C17 C 0.48605(8) 0.34479(18) 0.36273(6) 0.0242(4) Uani 1 1 d . . . . .
H17 H 0.462282 0.344873 0.380610 0.029 Uiso 1 1 calc R U . . .
C18 C 0.54666(8) 0.52270(18) 0.41041(6) 0.0253(4) Uani 1 1 d . . . . .
C19 C 0.59853(9) 0.5928(2) 0.42587(7) 0.0348(5) Uani 1 1 d . . . . .
H19 H 0.625827 0.583580 0.411165 0.042 Uiso 1 1 calc R U . . .
C20 C 0.61086(9) 0.6749(2) 0.46198(7) 0.0325(5) Uani 1 1 d . . . . .
H20 H 0.646564 0.721911 0.471432 0.039 Uiso 1 1 calc R U . . .
C21 C 0.50907(9) 0.5441(2) 0.43384(8) 0.0391(5) Uani 1 1 d . . . . .
H21 H 0.472567 0.500364 0.424734 0.047 Uiso 1 1 calc R U . . .
C22 C 0.52412(10) 0.6269(2) 0.46955(8) 0.0393(5) Uani 1 1 d . . . . .
H22 H 0.497448 0.639323 0.484652 0.047 Uiso 1 1 calc R U . . .
C23 C 0.54339(9) 0.90144(19) 0.51509(7) 0.0282(4) Uani 1 1 d . . . . .
C24 C 0.49318(10) 0.8991(2) 0.52579(8) 0.0359(5) Uani 1 1 d . . . . .
H24 H 0.487600 0.830184 0.543578 0.043 Uiso 1 1 calc R U . . .
C25 C 0.45099(9) 0.9955(2) 0.51100(8) 0.0353(5) Uani 1 1 d . . . . .
H25 H 0.417305 0.990696 0.518999 0.042 Uiso 1 1 calc R U . . .
C26 C 0.68311(9) 0.7401(2) 0.57255(7) 0.0312(4) Uani 1 1 d . . . . .
C27 C 0.74275(9) 0.7206(2) 0.58980(8) 0.0402(5) Uani 1 1 d . . . . .
H27 H 0.768136 0.769972 0.579534 0.048 Uiso 1 1 calc R U . . .
C28 C 0.76449(11) 0.6256(3) 0.62293(9) 0.0515(6) Uani 1 1 d . . . . .
H28 H 0.805370 0.609136 0.635065 0.062 Uiso 1 1 calc R U . . .
C29 C 0.72785(12) 0.5552(3) 0.63840(9) 0.0529(7) Uani 1 1 d . . . . .
H29 H 0.743943 0.491641 0.661128 0.063 Uiso 1 1 calc R U . . .
C30 C 0.66724(11) 0.5759(2) 0.62114(8) 0.0438(6) Uani 1 1 d . . . . .
H30 H 0.641859 0.528332 0.631924 0.053 Uiso 1 1 calc R U . . .
C31 C 0.64614(9) 0.6677(2) 0.58808(7) 0.0319(4) Uani 1 1 d . . . . .
B1 B 0.59042(10) 0.7882(2) 0.52907(7) 0.0274(5) Uani 1 1 d . . . . .
C32 C 0.63946(19) 0.3008(5) 0.50876(17) 0.0962(13) Uani 1 1 d . . . . .
H32A H 0.647850 0.352203 0.536334 0.144 Uiso 1 1 calc R U . . .
H32B H 0.647030 0.209377 0.516803 0.144 Uiso 1 1 calc R U . . .
H32C H 0.598332 0.312029 0.489264 0.144 Uiso 1 1 calc R U . . .
C33 C 0.67488(14) 0.3413(3) 0.48606(11) 0.0638(8) Uani 1 1 d . . . . .
C34 C 0.71476(18) 0.4470(3) 0.50541(11) 0.0802(12) Uani 1 1 d . . . . .
H34 H 0.716196 0.484967 0.533046 0.096 Uiso 1 1 calc R U . . .
C35 C 0.75038(16) 0.4926(4) 0.48415(15) 0.0812(11) Uani 1 1 d . . . . .
H35 H 0.776519 0.561677 0.497329 0.097 Uiso 1 1 calc R U . . .
C36 C 0.74899(14) 0.4421(3) 0.44563(16) 0.0794(11) Uani 1 1 d . . . . .
H36 H 0.773109 0.476692 0.430786 0.095 Uiso 1 1 calc R U . . .
C37 C 0.71318(12) 0.3408(3) 0.42715(12) 0.0596(8) Uani 1 1 d . . . . .
H37 H 0.714332 0.304525 0.399994 0.072 Uiso 1 1 calc R U . . .
C38 C 0.67490(11) 0.2869(2) 0.44555(9) 0.0473(6) Uani 1 1 d . . . . .
C39 C 0.63657(13) 0.1748(3) 0.42317(11) 0.0595(7) Uani 1 1 d . . . . .
H39A H 0.637840 0.161646 0.392962 0.089 Uiso 1 1 calc R U . . .
H39B H 0.596243 0.192726 0.420556 0.089 Uiso 1 1 calc R U . . .
H39C H 0.650594 0.096742 0.441382 0.089 Uiso 1 1 calc R U . . .
C40 C 0.3767(4) 0.7511(9) 0.3643(3) 0.071(3) Uani 0.455(6) 1 d D . P A 1
H40 H 0.345710 0.725459 0.373745 0.085 Uiso 0.455(6) 1 calc R U P A 1
C41 C 0.4145(11) 0.847(2) 0.3868(10) 0.095(9) Uani 0.455(6) 1 d D . P A 1
H41 H 0.406391 0.901153 0.408002 0.114 Uiso 0.455(6) 1 calc R U P A 1
C42 C 0.4663(4) 0.8623(7) 0.3772(3) 0.075(3) Uani 0.455(6) 1 d D . P A 1
H42 H 0.496627 0.916082 0.396285 0.090 Uiso 0.455(6) 1 calc R U P A 1
C43 C 0.4737(4) 0.8070(13) 0.3442(6) 0.048(4) Uani 0.455(6) 1 d D . P A 1
C44 C 0.4335(3) 0.7124(7) 0.3171(2) 0.0542(19) Uani 0.455(6) 1 d D . P A 1
C45 C 0.3839(5) 0.6939(18) 0.3290(6) 0.050(4) Uani 0.455(6) 1 d D . P A 1
H45 H 0.354026 0.637705 0.310778 0.059 Uiso 0.455(6) 1 calc R U P A 1
C46 C 0.4433(15) 0.644(3) 0.2803(9) 0.109(10) Uani 0.455(6) 1 d D . P A 1
H46A H 0.442005 0.704845 0.256399 0.164 Uiso 0.455(6) 1 calc R U P A 1
H46B H 0.412791 0.578037 0.267934 0.164 Uiso 0.455(6) 1 calc R U P A 1
H46C H 0.481726 0.601454 0.291795 0.164 Uiso 0.455(6) 1 calc R U P A 1
C47 C 0.5288(4) 0.8279(12) 0.3309(4) 0.106(4) Uani 0.455(6) 1 d D . P A 1
H47A H 0.550013 0.746082 0.333894 0.159 Uiso 0.455(6) 1 calc R U P A 1
H47B H 0.554537 0.892575 0.350956 0.159 Uiso 0.455(6) 1 calc R U P A 1
H47C H 0.516257 0.857980 0.299513 0.159 Uiso 0.455(6) 1 calc R U P A 1
C48 C 0.4222(10) 0.859(2) 0.3940(8) 0.083(6) Uani 0.545(6) 1 d D . P A 2
H48A H 0.453476 0.827806 0.421264 0.124 Uiso 0.545(6) 1 calc R U P A 2
H48B H 0.384115 0.838753 0.395845 0.124 Uiso 0.545(6) 1 calc R U P A 2
H48C H 0.425817 0.952634 0.391390 0.124 Uiso 0.545(6) 1 calc R U P A 2
C49 C 0.4269(3) 0.7966(6) 0.35477(19) 0.073(2) Uani 0.545(6) 1 d D . P A 2
C50 C 0.3835(8) 0.706(2) 0.3306(9) 0.110(8) Uani 0.545(6) 1 d D . P A 2
H50 H 0.350249 0.696392 0.338874 0.132 Uiso 0.545(6) 1 calc R U P A 2
C51 C 0.3865(5) 0.6333(7) 0.2972(3) 0.089(3) Uani 0.545(6) 1 d D . P A 2
H51 H 0.356193 0.573028 0.282907 0.107 Uiso 0.545(6) 1 calc R U P A 2
C52 C 0.4337(10) 0.6445(13) 0.2829(6) 0.089(6) Uani 0.545(6) 1 d D . P A 2
H52 H 0.435281 0.596987 0.257801 0.106 Uiso 0.545(6) 1 calc R U P A 2
C53 C 0.4798(4) 0.7313(7) 0.3079(2) 0.079(2) Uani 0.545(6) 1 d D . P A 2
H53 H 0.513776 0.738283 0.300384 0.095 Uiso 0.545(6) 1 calc R U P A 2
C54 C 0.4755(6) 0.8009(19) 0.3410(7) 0.092(7) Uani 0.545(6) 1 d D . P A 2
C55 C 0.5241(3) 0.9002(6) 0.3672(2) 0.078(2) Uani 0.545(6) 1 d D . P A 2
H55A H 0.507287 0.987339 0.363188 0.117 Uiso 0.545(6) 1 calc R U P A 2
H55B H 0.555756 0.897362 0.355276 0.117 Uiso 0.545(6) 1 calc R U P A 2
H55C H 0.539560 0.878227 0.399388 0.117 Uiso 0.545(6) 1 calc R U P A 2

loop_
_atom_site_aniso_label
_atom_site_aniso_U_11
_atom_site_aniso_U_22
_atom_site_aniso_U_33
_atom_site_aniso_U_23
_atom_site_aniso_U_13
_atom_site_aniso_U_12
O1 0.0262(7) 0.0295(7) 0.0343(7) -0.0014(6) 0.0114(6) -0.0038(5)
O2 0.0292(7) 0.0325(7) 0.0325(7) 0.0027(6) 0.0134(6) -0.0003(6)
N1 0.0481(13) 0.0820(17) 0.0810(17) -0.0313(14) 0.0431(12) -0.0358(12)
N2 0.0210(7) 0.0315(8) 0.0258(8) -0.0018(6) 0.0148(6) -0.0022(6)
N3 0.0230(8) 0.0248(8) 0.0313(8) 0.0014(6) 0.0108(6) 0.0007(6)
C1 0.0480(14) 0.0616(16) 0.0683(17) -0.0220(14) 0.0335(13) -0.0329(13)
C2 0.0389(12) 0.0458(13) 0.0496(13) -0.0115(10) 0.0238(10) -0.0159(10)
C3 0.0263(10) 0.0399(11) 0.0313(10) -0.0021(8) 0.0137(8) -0.0097(8)
C4 0.0430(14) 0.0775(19) 0.0745(18) -0.0324(16) 0.0409(13) -0.0271(13)
C5 0.0311(11) 0.0501(13) 0.0517(13) -0.0159(11) 0.0238(10) -0.0160(10)
C6 0.0246(9) 0.0300(10) 0.0287(9) 0.0016(8) 0.0124(8) -0.0036(7)
C7 0.0246(9) 0.0312(10) 0.0265(9) -0.0002(7) 0.0143(7) -0.0033(7)
C8 0.0207(8) 0.0264(9) 0.0245(9) 0.0023(7) 0.0104(7) -0.0004(7)
C9 0.0244(9) 0.0320(10) 0.0299(10) -0.0035(8) 0.0101(8) -0.0068(8)
C10 0.0269(9) 0.0331(10) 0.0278(9) -0.0025(8) 0.0138(8) -0.0014(8)
C11 0.0192(8) 0.0271(9) 0.0259(9) 0.0035(7) 0.0113(7) 0.0010(7)
C12 0.0196(8) 0.0268(9) 0.0259(9) 0.0028(7) 0.0113(7) -0.0006(7)
C13 0.0186(8) 0.0293(9) 0.0256(9) 0.0021(7) 0.0105(7) -0.0001(7)
C14 0.0219(9) 0.0373(11) 0.0324(10) -0.0005(8) 0.0162(8) -0.0037(8)
C15 0.0210(9) 0.0333(10) 0.0352(10) -0.0020(8) 0.0136(8) -0.0067(7)
C16 0.0199(9) 0.0274(9) 0.0289(9) 0.0017(7) 0.0101(7) -0.0013(7)
C17 0.0195(8) 0.0306(10) 0.0258(9) 0.0014(7) 0.0120(7) -0.0007(7)
C18 0.0213(9) 0.0269(9) 0.0288(9) 0.0048(7) 0.0103(7) 0.0014(7)
C19 0.0263(10) 0.0441(12) 0.0398(11) -0.0096(9) 0.0193(9) -0.0096(9)
C20 0.0251(9) 0.0356(11) 0.0401(11) -0.0063(9) 0.0160(8) -0.0083(8)
C21 0.0287(10) 0.0464(12) 0.0488(12) -0.0175(10) 0.0218(9) -0.0153(9)
C22 0.0306(10) 0.0466(13) 0.0491(13) -0.0156(10) 0.0247(10) -0.0115(9)
C23 0.0293(10) 0.0257(9) 0.0312(10) -0.0037(7) 0.0129(8) -0.0020(7)
C24 0.0407(12) 0.0298(10) 0.0456(12) 0.0089(9) 0.0258(10) 0.0030(9)
C25 0.0337(11) 0.0331(11) 0.0481(12) 0.0042(9) 0.0256(10) 0.0015(8)
C26 0.0295(10) 0.0317(10) 0.0304(10) -0.0073(8) 0.0087(8) -0.0023(8)
C27 0.0297(11) 0.0433(12) 0.0446(12) -0.0089(10) 0.0099(9) -0.0033(9)
C28 0.0342(12) 0.0551(15) 0.0512(14) -0.0056(12) -0.0013(11) 0.0076(11)
C29 0.0498(14) 0.0488(14) 0.0460(13) 0.0077(11) 0.0008(11) 0.0070(12)
C30 0.0469(13) 0.0418(12) 0.0381(12) 0.0043(10) 0.0100(10) -0.0001(10)
C31 0.0318(10) 0.0315(10) 0.0308(10) -0.0046(8) 0.0093(8) -0.0003(8)
B1 0.0269(10) 0.0262(10) 0.0310(11) -0.0009(9) 0.0126(9) -0.0022(8)
C32 0.078(2) 0.089(3) 0.117(3) 0.010(3) 0.030(2) 0.001(2)
C33 0.0672(19) 0.0601(17) 0.0591(17) 0.0216(14) 0.0170(14) 0.0211(15)
C34 0.096(3) 0.0543(18) 0.0561(18) -0.0029(15) -0.0133(18) 0.0299(18)
C35 0.067(2) 0.064(2) 0.087(3) 0.023(2) -0.0026(19) -0.0016(17)
C36 0.0501(17) 0.0539(18) 0.114(3) 0.017(2) 0.0052(18) 0.0004(14)
C37 0.0450(14) 0.0443(14) 0.090(2) 0.0169(14) 0.0252(14) 0.0037(11)
C38 0.0392(12) 0.0403(13) 0.0541(14) 0.0114(11) 0.0069(11) 0.0045(10)
C39 0.0507(15) 0.0529(16) 0.0678(18) 0.0160(13) 0.0129(13) -0.0055(12)
C40 0.096(6) 0.067(5) 0.071(5) 0.026(4) 0.054(5) 0.020(4)
C41 0.151(19) 0.091(15) 0.037(8) 0.027(8) 0.026(10) 0.047(13)
C42 0.094(6) 0.048(4) 0.057(5) 0.018(4) -0.003(4) -0.015(4)
C43 0.045(6) 0.031(5) 0.046(8) 0.015(5) -0.009(5) -0.005(5)
C44 0.067(5) 0.054(4) 0.045(4) 0.023(3) 0.024(3) 0.006(3)
C45 0.053(7) 0.047(7) 0.045(9) 0.016(6) 0.013(7) -0.008(5)
C46 0.141(17) 0.121(17) 0.078(12) 0.041(11) 0.054(12) 0.048(12)
C47 0.074(5) 0.127(9) 0.111(8) 0.067(7) 0.025(5) -0.006(5)
C48 0.094(8) 0.095(10) 0.051(9) 0.006(6) 0.016(5) -0.007(7)
C49 0.109(6) 0.047(3) 0.044(3) 0.018(3) 0.007(3) 0.011(4)
C50 0.135(16) 0.073(11) 0.086(15) 0.028(10) -0.003(13) -0.010(10)
C51 0.125(7) 0.057(4) 0.070(5) 0.005(3) 0.017(5) -0.012(4)
C52 0.122(12) 0.046(6) 0.071(9) -0.002(6) 0.003(7) 0.016(6)
C53 0.109(6) 0.064(4) 0.055(4) 0.012(3) 0.019(4) 0.013(4)
C54 0.125(14) 0.095(12) 0.063(9) 0.042(9) 0.043(8) 0.032(10)
C55 0.088(5) 0.062(4) 0.058(4) 0.014(3) -0.004(3) 0.004(3)

_geom_special_details            
;
 All esds (except the esd in the dihedral angle between two l.s. planes)
 are estimated using the full covariance matrix.  The cell esds are taken
 into account individually in the estimation of esds in distances, angles
 and torsion angles; correlations between esds in cell parameters are only
 used when they are defined by crystal symmetry.  An approximate (isotropic)
 treatment of cell esds is used for estimating esds involving l.s. planes.
;
loop_
_geom_bond_atom_site_label_1
_geom_bond_atom_site_label_2
_geom_bond_distance
_geom_bond_site_symmetry_2
_geom_bond_publ_flag
O1 C26 1.361(3) . ?
O1 B1 1.468(3) . ?
O2 C31 1.365(2) . ?
O2 B1 1.478(3) . ?
N1 C1 1.330(4) . ?
N1 C4 1.334(4) . ?
N2 N2 1.386(3) 2_655 ?
N2 C11 1.397(2) . ?
N2 C13 1.385(2) . ?
N3 C20 1.331(3) . ?
N3 C22 1.339(3) . ?
N3 B1 1.663(3) . ?
C1 H1 0.9500 . ?
C1 C2 1.384(3) . ?
C2 H2 0.9500 . ?
C2 C3 1.396(3) . ?
C3 C5 1.391(3) . ?
C3 C6 1.486(3) . ?
C4 H4 0.9500 . ?
C4 C5 1.384(3) . ?
C5 H5 0.9500 . ?
C6 C7 1.390(3) . ?
C6 C9 1.406(3) . ?
C7 H7 0.9500 . ?
C7 C8 1.392(2) . ?
C8 C11 1.405(3) . ?
C8 C12 1.455(3) . ?
C9 H9 0.9500 . ?
C9 C10 1.383(3) . ?
C10 H10 0.9500 . ?
C10 C11 1.384(3) . ?
C12 C13 1.405(2) . ?
C12 C17 1.388(3) . ?
C13 C14 1.388(3) . ?
C14 H14 0.9500 . ?
C14 C15 1.380(3) . ?
C15 H15 0.9500 . ?
C15 C16 1.410(3) . ?
C16 C17 1.401(3) . ?
C16 C18 1.476(3) . ?
C17 H17 0.9500 . ?
C18 C19 1.390(3) . ?
C18 C21 1.397(3) . ?
C19 H19 0.9500 . ?
C19 C20 1.370(3) . ?
C20 H20 0.9500 . ?
C21 H21 0.9500 . ?
C21 C22 1.360(3) . ?
C22 H22 0.9500 . ?
C23 C24 1.392(3) . ?
C23 C25 1.387(3) 5_676 ?
C23 B1 1.591(3) . ?
C24 H24 0.9500 . ?
C24 C25 1.391(3) . ?
C25 H25 0.9500 . ?
C26 C27 1.378(3) . ?
C26 C31 1.397(3) . ?
C27 H27 0.9500 . ?
C27 C28 1.396(4) . ?
C28 H28 0.9500 . ?
C28 C29 1.378(4) . ?
C29 H29 0.9500 . ?
C29 C30 1.402(4) . ?
C30 H30 0.9500 . ?
C30 C31 1.370(3) . ?
C32 H32A 0.9800 . ?
C32 H32B 0.9800 . ?
C32 H32C 0.9800 . ?
C32 C33 1.380(5) . ?
C33 C34 1.448(5) . ?
C33 C38 1.404(4) . ?
C34 H34 0.9500 . ?
C34 C35 1.367(6) . ?
C35 H35 0.9500 . ?
C35 C36 1.319(6) . ?
C36 H36 0.9500 . ?
C36 C37 1.356(5) . ?
C37 H37 0.9500 . ?
C37 C38 1.390(4) . ?
C38 C39 1.500(4) . ?
C39 H39A 0.9800 . ?
C39 H39B 0.9800 . ?
C39 H39C 0.9800 . ?
C40 H40 0.9500 . ?
C40 C41 1.37(3) . ?
C40 C45 1.34(2) . ?
C41 H41 0.9500 . ?
C41 C42 1.42(2) . ?
C42 H42 0.9500 . ?
C42 C43 1.26(2) . ?
C43 C44 1.432(13) . ?
C43 C47 1.570(15) . ?
C44 C45 1.411(14) . ?
C44 C46 1.46(2) . ?
C45 H45 0.9500 . ?
C46 H46A 0.9800 . ?
C46 H46B 0.9800 . ?
C46 H46C 0.9800 . ?
C47 H47A 0.9800 . ?
C47 H47B 0.9800 . ?
C47 H47C 0.9800 . ?
C48 H48A 0.9800 . ?
C48 H48B 0.9800 . ?
C48 H48C 0.9800 . ?
C48 C49 1.44(2) . ?
C49 C50 1.418(16) . ?
C49 C54 1.413(15) . ?
C50 H50 0.9500 . ?
C50 C51 1.32(3) . ?
C51 H51 0.9500 . ?
C51 C52 1.39(2) . ?
C52 H52 0.9500 . ?
C52 C53 1.437(19) . ?
C53 H53 0.9500 . ?
C53 C54 1.31(2) . ?
C54 C55 1.565(16) . ?
C55 H55A 0.9800 . ?
C55 H55B 0.9800 . ?
C55 H55C 0.9800 . ?

loop_
_geom_angle_atom_site_label_1
_geom_angle_atom_site_label_2
_geom_angle_atom_site_label_3
_geom_angle
_geom_angle_site_symmetry_1
_geom_angle_site_symmetry_3
_geom_angle_publ_flag
C26 O1 B1 105.01(15) . . ?
C31 O2 B1 104.67(15) . . ?
C1 N1 C4 116.0(2) . . ?
N2 N2 C11 123.14(17) 2_655 . ?
C13 N2 N2 121.87(13) . 2_655 ?
C13 N2 C11 109.12(14) . . ?
C20 N3 C22 117.41(17) . . ?
C20 N3 B1 122.82(16) . . ?
C22 N3 B1 119.77(16) . . ?
N1 C1 H1 117.8 . . ?
N1 C1 C2 124.4(2) . . ?
C2 C1 H1 117.8 . . ?
C1 C2 H2 120.3 . . ?
C1 C2 C3 119.4(2) . . ?
C3 C2 H2 120.3 . . ?
C2 C3 C6 122.07(19) . . ?
C5 C3 C2 116.50(19) . . ?
C5 C3 C6 121.42(19) . . ?
N1 C4 H4 117.9 . . ?
N1 C4 C5 124.2(3) . . ?
C5 C4 H4 117.9 . . ?
C3 C5 H5 120.2 . . ?
C4 C5 C3 119.6(2) . . ?
C4 C5 H5 120.2 . . ?
C7 C6 C3 120.62(17) . . ?
C7 C6 C9 119.33(17) . . ?
C9 C6 C3 120.01(18) . . ?
C6 C7 H7 120.2 . . ?
C6 C7 C8 119.67(17) . . ?
C8 C7 H7 120.2 . . ?
C7 C8 C11 119.21(17) . . ?
C7 C8 C12 133.56(17) . . ?
C11 C8 C12 107.16(15) . . ?
C6 C9 H9 118.9 . . ?
C10 C9 C6 122.26(18) . . ?
C10 C9 H9 118.9 . . ?
C9 C10 H10 121.4 . . ?
C9 C10 C11 117.18(17) . . ?
C11 C10 H10 121.4 . . ?
N2 C11 C8 108.06(16) . . ?
C10 C11 N2 129.62(17) . . ?
C10 C11 C8 122.33(17) . . ?
C13 C12 C8 106.41(16) . . ?
C17 C12 C8 134.12(16) . . ?
C17 C12 C13 119.42(16) . . ?
N2 C13 C12 108.87(15) . . ?
N2 C13 C14 128.53(17) . . ?
C14 C13 C12 122.60(18) . . ?
C13 C14 H14 121.6 . . ?
C15 C14 C13 116.77(17) . . ?
C15 C14 H14 121.6 . . ?
C14 C15 H15 118.7 . . ?
C14 C15 C16 122.70(17) . . ?
C16 C15 H15 118.7 . . ?
C15 C16 C18 120.18(17) . . ?
C17 C16 C15 119.03(17) . . ?
C17 C16 C18 120.79(17) . . ?
C12 C17 C16 119.45(16) . . ?
C12 C17 H17 120.3 . . ?
C16 C17 H17 120.3 . . ?
C19 C18 C16 122.04(17) . . ?
C19 C18 C21 115.20(18) . . ?
C21 C18 C16 122.75(17) . . ?
C18 C19 H19 119.5 . . ?
C20 C19 C18 121.00(19) . . ?
C20 C19 H19 119.5 . . ?
N3 C20 C19 122.64(18) . . ?
N3 C20 H20 118.7 . . ?
C19 C20 H20 118.7 . . ?
C18 C21 H21 119.6 . . ?
C22 C21 C18 120.78(19) . . ?
C22 C21 H21 119.6 . . ?
N3 C22 C21 122.94(19) . . ?
N3 C22 H22 118.5 . . ?
C21 C22 H22 118.5 . . ?
C24 C23 B1 122.39(18) . . ?
C25 C23 C24 116.60(19) 5_676 . ?
C25 C23 B1 120.90(18) 5_676 . ?
C23 C24 H24 119.3 . . ?
C25 C24 C23 121.40(19) . . ?
C25 C24 H24 119.3 . . ?
C23 C25 C24 122.00(19) 5_676 . ?
C23 C25 H25 119.0 5_676 . ?
C24 C25 H25 119.0 . . ?
O1 C26 C27 128.4(2) . . ?
O1 C26 C31 110.72(17) . . ?
C27 C26 C31 120.9(2) . . ?
C26 C27 H27 121.2 . . ?
C26 C27 C28 117.5(2) . . ?
C28 C27 H27 121.2 . . ?
C27 C28 H28 119.3 . . ?
C29 C28 C27 121.4(2) . . ?
C29 C28 H28 119.3 . . ?
C28 C29 H29 119.5 . . ?
C28 C29 C30 121.1(2) . . ?
C30 C29 H29 119.5 . . ?
C29 C30 H30 121.4 . . ?
C31 C30 C29 117.2(2) . . ?
C31 C30 H30 121.4 . . ?
O2 C31 C26 110.50(18) . . ?
O2 C31 C30 127.5(2) . . ?
C30 C31 C26 122.0(2) . . ?
O1 B1 O2 106.27(16) . . ?
O1 B1 N3 105.16(15) . . ?
O1 B1 C23 116.73(17) . . ?
O2 B1 N3 104.94(15) . . ?
O2 B1 C23 115.94(16) . . ?
C23 B1 N3 106.67(15) . . ?
H32A C32 H32B 109.5 . . ?
H32A C32 H32C 109.5 . . ?
H32B C32 H32C 109.5 . . ?
C33 C32 H32A 109.5 . . ?
C33 C32 H32B 109.5 . . ?
C33 C32 H32C 109.5 . . ?
C32 C33 C34 117.7(4) . . ?
C32 C33 C38 124.5(4) . . ?
C38 C33 C34 117.8(3) . . ?
C33 C34 H34 119.8 . . ?
C35 C34 C33 120.4(3) . . ?
C35 C34 H34 119.8 . . ?
C34 C35 H35 119.5 . . ?
C36 C35 C34 121.0(4) . . ?
C36 C35 H35 119.5 . . ?
C35 C36 H36 120.0 . . ?
C35 C36 C37 120.1(4) . . ?
C37 C36 H36 120.0 . . ?
C36 C37 H37 118.0 . . ?
C36 C37 C38 124.0(4) . . ?
C38 C37 H37 118.0 . . ?
C33 C38 C39 122.3(3) . . ?
C37 C38 C33 116.7(3) . . ?
C37 C38 C39 121.0(3) . . ?
C38 C39 H39A 109.5 . . ?
C38 C39 H39B 109.5 . . ?
C38 C39 H39C 109.5 . . ?
H39A C39 H39B 109.5 . . ?
H39A C39 H39C 109.5 . . ?
H39B C39 H39C 109.5 . . ?
C41 C40 H40 120.4 . . ?
C45 C40 H40 120.4 . . ?
C45 C40 C41 119.2(13) . . ?
C40 C41 H41 121.4 . . ?
C40 C41 C42 117.3(18) . . ?
C42 C41 H41 121.4 . . ?
C41 C42 H42 118.7 . . ?
C43 C42 C41 122.5(13) . . ?
C43 C42 H42 118.7 . . ?
C42 C43 C44 122.2(10) . . ?
C42 C43 C47 123.8(9) . . ?
C44 C43 C47 113.9(14) . . ?
C43 C44 C46 122.4(16) . . ?
C45 C44 C43 113.9(11) . . ?
C45 C44 C46 123.7(15) . . ?
C40 C45 C44 123.7(12) . . ?
C40 C45 H45 118.2 . . ?
C44 C45 H45 118.2 . . ?
C44 C46 H46A 109.5 . . ?
C44 C46 H46B 109.5 . . ?
C44 C46 H46C 109.5 . . ?
H46A C46 H46B 109.5 . . ?
H46A C46 H46C 109.5 . . ?
H46B C46 H46C 109.5 . . ?
C43 C47 H47A 109.5 . . ?
C43 C47 H47B 109.5 . . ?
C43 C47 H47C 109.5 . . ?
H47A C47 H47B 109.5 . . ?
H47A C47 H47C 109.5 . . ?
H47B C47 H47C 109.5 . . ?
H48A C48 H48B 109.5 . . ?
H48A C48 H48C 109.5 . . ?
H48B C48 H48C 109.5 . . ?
C49 C48 H48A 109.5 . . ?
C49 C48 H48B 109.5 . . ?
C49 C48 H48C 109.5 . . ?
C50 C49 C48 119.0(15) . . ?
C54 C49 C48 126.4(13) . . ?
C54 C49 C50 113.8(15) . . ?
C49 C50 H50 117.9 . . ?
C51 C50 C49 124.2(17) . . ?
C51 C50 H50 117.9 . . ?
C50 C51 H51 119.7 . . ?
C50 C51 C52 120.5(11) . . ?
C52 C51 H51 119.7 . . ?
C51 C52 H52 121.5 . . ?
C51 C52 C53 116.9(13) . . ?
C53 C52 H52 121.5 . . ?
C52 C53 H53 119.7 . . ?
C54 C53 C52 120.7(12) . . ?
C54 C53 H53 119.7 . . ?
C49 C54 C55 114.9(16) . . ?
C53 C54 C49 123.7(12) . . ?
C53 C54 C55 121.3(11) . . ?
C54 C55 H55A 109.5 . . ?
C54 C55 H55B 109.5 . . ?
C54 C55 H55C 109.5 . . ?
H55A C55 H55B 109.5 . . ?
H55A C55 H55C 109.5 . . ?
H55B C55 H55C 109.5 . . ?

loop_
_geom_torsion_atom_site_label_1
_geom_torsion_atom_site_label_2
_geom_torsion_atom_site_label_3
_geom_torsion_atom_site_label_4
_geom_torsion
_geom_torsion_site_symmetry_1
_geom_torsion_site_symmetry_2
_geom_torsion_site_symmetry_3
_geom_torsion_site_symmetry_4
_geom_torsion_publ_flag
O1 C26 C27 C28 -179.6(2) . . . . ?
O1 C26 C31 O2 0.2(2) . . . . ?
O1 C26 C31 C30 -179.22(19) . . . . ?
N1 C1 C2 C3 0.2(5) . . . . ?
N1 C4 C5 C3 -0.1(5) . . . . ?
N2 N2 C11 C8 -159.24(12) 2_655 . . . ?
N2 N2 C11 C10 21.0(3) 2_655 . . . ?
N2 N2 C13 C12 160.14(17) 2_655 . . . ?
N2 N2 C13 C14 -19.4(3) 2_655 . . . ?
N2 C13 C14 C15 -179.31(18) . . . . ?
C1 N1 C4 C5 0.7(5) . . . . ?
C1 C2 C3 C5 0.4(4) . . . . ?
C1 C2 C3 C6 -178.8(2) . . . . ?
C2 C3 C5 C4 -0.5(4) . . . . ?
C2 C3 C6 C7 -156.0(2) . . . . ?
C2 C3 C6 C9 26.1(3) . . . . ?
C3 C6 C7 C8 -176.16(18) . . . . ?
C3 C6 C9 C10 176.54(19) . . . . ?
C4 N1 C1 C2 -0.8(5) . . . . ?
C5 C3 C6 C7 24.8(3) . . . . ?
C5 C3 C6 C9 -153.1(2) . . . . ?
C6 C3 C5 C4 178.8(2) . . . . ?
C6 C7 C8 C11 -1.2(3) . . . . ?
C6 C7 C8 C12 175.30(19) . . . . ?
C6 C9 C10 C11 0.4(3) . . . . ?
C7 C6 C9 C10 -1.3(3) . . . . ?
C7 C8 C11 N2 -179.55(16) . . . . ?
C7 C8 C11 C10 0.2(3) . . . . ?
C7 C8 C12 C13 -176.1(2) . . . . ?
C7 C8 C12 C17 1.2(4) . . . . ?
C8 C12 C13 N2 -4.3(2) . . . . ?
C8 C12 C13 C14 175.25(17) . . . . ?
C8 C12 C17 C16 -175.12(19) . . . . ?
C9 C6 C7 C8 1.7(3) . . . . ?
C9 C10 C11 N2 179.89(19) . . . . ?
C9 C10 C11 C8 0.1(3) . . . . ?
C11 N2 C13 C12 6.4(2) . . . . ?
C11 N2 C13 C14 -173.12(19) . . . . ?
C11 C8 C12 C13 0.7(2) . . . . ?
C11 C8 C12 C17 178.0(2) . . . . ?
C12 C8 C11 N2 3.1(2) . . . . ?
C12 C8 C11 C10 -177.08(17) . . . . ?
C12 C13 C14 C15 1.2(3) . . . . ?
C13 N2 C11 C8 -5.9(2) . . . . ?
C13 N2 C11 C10 174.32(19) . . . . ?
C13 C12 C17 C16 1.9(3) . . . . ?
C13 C14 C15 C16 0.7(3) . . . . ?
C14 C15 C16 C17 -1.2(3) . . . . ?
C14 C15 C16 C18 178.38(18) . . . . ?
C15 C16 C17 C12 -0.1(3) . . . . ?
C15 C16 C18 C19 -11.3(3) . . . . ?
C15 C16 C18 C21 169.7(2) . . . . ?
C16 C18 C19 C20 -178.31(19) . . . . ?
C16 C18 C21 C22 178.1(2) . . . . ?
C17 C12 C13 N2 177.90(16) . . . . ?
C17 C12 C13 C14 -2.5(3) . . . . ?
C17 C16 C18 C19 168.28(19) . . . . ?
C17 C16 C18 C21 -10.8(3) . . . . ?
C18 C16 C17 C12 -179.73(16) . . . . ?
C18 C19 C20 N3 0.6(3) . . . . ?
C18 C21 C22 N3 -0.2(4) . . . . ?
C19 C18 C21 C22 -1.0(3) . . . . ?
C20 N3 C22 C21 1.6(3) . . . . ?
C20 N3 B1 O1 -9.1(2) . . . . ?
C20 N3 B1 O2 -121.02(19) . . . . ?
C20 N3 B1 C23 115.4(2) . . . . ?
C21 C18 C19 C20 0.8(3) . . . . ?
C22 N3 C20 C19 -1.8(3) . . . . ?
C22 N3 B1 O1 171.01(18) . . . . ?
C22 N3 B1 O2 59.1(2) . . . . ?
C22 N3 B1 C23 -64.4(2) . . . . ?
C23 C24 C25 C23 0.0(4) . . . 5_676 ?
C24 C23 B1 O1 -146.1(2) . . . . ?
C24 C23 B1 O2 -19.7(3) . . . . ?
C24 C23 B1 N3 96.7(2) . . . . ?
C25 C23 C24 C25 0.0(4) 5_676 . . . ?
C25 C23 B1 O1 37.8(3) 5_676 . . . ?
C25 C23 B1 O2 164.26(19) 5_676 . . . ?
C25 C23 B1 N3 -79.3(2) 5_676 . . . ?
C26 O1 B1 O2 16.23(19) . . . . ?
C26 O1 B1 N3 -94.71(16) . . . . ?
C26 O1 B1 C23 147.31(17) . . . . ?
C26 C27 C28 C29 -1.0(4) . . . . ?
C27 C26 C31 O2 -179.89(18) . . . . ?
C27 C26 C31 C30 0.7(3) . . . . ?
C27 C28 C29 C30 0.5(4) . . . . ?
C28 C29 C30 C31 0.7(4) . . . . ?
C29 C30 C31 O2 179.4(2) . . . . ?
C29 C30 C31 C26 -1.3(3) . . . . ?
C31 O2 B1 O1 -16.1(2) . . . . ?
C31 O2 B1 N3 94.99(16) . . . . ?
C31 O2 B1 C23 -147.63(17) . . . . ?
C31 C26 C27 C28 0.4(3) . . . . ?
B1 O1 C26 C27 169.6(2) . . . . ?
B1 O1 C26 C31 -10.4(2) . . . . ?
B1 O2 C31 C26 10.1(2) . . . . ?
B1 O2 C31 C30 -170.5(2) . . . . ?
B1 N3 C20 C19 178.33(19) . . . . ?
B1 N3 C22 C21 -178.5(2) . . . . ?
B1 C23 C24 C25 -176.3(2) . . . . ?
C32 C33 C34 C35 -179.1(3) . . . . ?
C32 C33 C38 C37 179.4(3) . . . . ?
C32 C33 C38 C39 -1.6(4) . . . . ?
C33 C34 C35 C36 0.4(5) . . . . ?
C34 C33 C38 C37 -0.6(4) . . . . ?
C34 C33 C38 C39 178.3(2) . . . . ?
C34 C35 C36 C37 -2.0(5) . . . . ?
C35 C36 C37 C38 2.4(5) . . . . ?
C36 C37 C38 C33 -1.0(4) . . . . ?
C36 C37 C38 C39 180.0(3) . . . . ?
C38 C33 C34 C35 0.9(4) . . . . ?
C40 C41 C42 C43 12(3) . . . . ?
C41 C40 C45 C44 10(2) . . . . ?
C41 C42 C43 C44 -8(2) . . . . ?
C41 C42 C43 C47 176.4(15) . . . . ?
C42 C43 C44 C45 3.9(16) . . . . ?
C42 C43 C44 C46 -176.9(16) . . . . ?
C43 C44 C45 C40 -5.0(18) . . . . ?
C45 C40 C41 C42 -13(3) . . . . ?
C46 C44 C45 C40 175.8(17) . . . . ?
C47 C43 C44 C45 -179.8(10) . . . . ?
C47 C43 C44 C46 -0.6(18) . . . . ?
C48 C49 C50 C51 -172.7(18) . . . . ?
C48 C49 C54 C53 172.4(17) . . . . ?
C48 C49 C54 C55 -10(2) . . . . ?
C49 C50 C51 C52 -1(3) . . . . ?
C50 C49 C54 C53 2(2) . . . . ?
C50 C49 C54 C55 -179.9(13) . . . . ?
C50 C51 C52 C53 4(2) . . . . ?
C51 C52 C53 C54 -3(2) . . . . ?
C52 C53 C54 C49 0(2) . . . . ?
C52 C53 C54 C55 -177.3(12) . . . . ?
C54 C49 C50 C51 -2(2) . . . . ?

_shelx_res_file                  
;
TITL 02_0722_a.res in C2/c
    02_0722.res
    created by SHELXL-2018/3 at 11:03:31 on 23-Jul-2024
REM Old TITL 02_0722 in C2/c
REM SHELXT solution in C2/c: R1 0.222, Rweak 0.015, Alpha 0.037
REM <I/s> 0.875 for 428 systematic absences, Orientation as input
REM Formula found by SHELXT: C44 N5 O2
CELL 1.54184 24.5308 10.3508 31.7355 90 111.309 90
ZERR 8 0.0004 0.0002 0.0006 0 0.002 0
LATT 7
SYMM -X,+Y,0.5-Z
SFAC C H B N O
UNIT 376 320 8 24 16
SADI C43 C44 C54 C49
SADI C43 C42 C54 C53
SADI C43 C47 C54 C55
SADI 0.04 C44 C47 C49 C55
SADI C45 C44 C50 C49
SADI 0.04 C40 C42 C51 C53
SADI C45 C40 C50 C51
SADI 0.04 C45 C41 C50 C52
SADI C41 C40 C52 C51
SADI C41 C42 C52 C53
SADI 0.04 C44 C40 C49 C51
SADI C46 C44 C48 C49
SADI 0.04 C42 C47 C53 C55
SADI 0.04 C45 C46 C50 C48
SADI 0.04 C44 C42 C49 C53
SADI 0.04 C43 C45 C54 C50
SADI 0.04 C43 C41 C54 C52
SADI 0.04 C43 C46 C54 C48

L.S. 10
PLAN  10
TEMP -120
CONF
BOND
list 4
MORE -1
fmap 2 53
acta
BOND $H
SHEL 999 0.84
REM <olex2.extras>
REM <HklSrc "%.\\02_0722.hkl">
REM </olex2.extras>

WGHT    0.124500    9.736899
FVAR       0.15635   0.45510
O1    5    0.651797    0.825520    0.540215    11.00000    0.02617    0.02950 =
         0.03429   -0.00142    0.01144   -0.00380
O2    5    0.589215    0.703376    0.566190    11.00000    0.02919    0.03249 =
         0.03250    0.00275    0.01336   -0.00034
N1    4    0.177921   -0.057477    0.300672    11.00000    0.04814    0.08205 =
         0.08103   -0.03130    0.04314   -0.03583
N2    4    0.492353    0.162369    0.268991    11.00000    0.02098    0.03151 =
         0.02577   -0.00179    0.01481   -0.00218
N3    4    0.574851    0.691557    0.484368    11.00000    0.02304    0.02485 =
         0.03128    0.00144    0.01080    0.00069
C1    1    0.203782   -0.137502    0.280956    11.00000    0.04796    0.06156 =
         0.06831   -0.02196    0.03348   -0.03285
AFIX  43
H1    2    0.185189   -0.217773    0.270131    11.00000   -1.20000
AFIX   0
C2    1    0.255959   -0.111690    0.275150    11.00000    0.03894    0.04582 =
         0.04963   -0.01145    0.02379   -0.01586
AFIX  43
H2    2    0.272142   -0.172899    0.260675    11.00000   -1.20000
AFIX   0
C3    1    0.284578    0.005139    0.290764    11.00000    0.02629    0.03995 =
         0.03127   -0.00213    0.01369   -0.00972
C4    1    0.205743    0.053565    0.315882    11.00000    0.04304    0.07752 =
         0.07450   -0.03245    0.04090   -0.02712
AFIX  43
H4    2    0.188544    0.112294    0.330435    11.00000   -1.20000
AFIX   0
C5    1    0.258033    0.088659    0.311817    11.00000    0.03112    0.05008 =
         0.05169   -0.01594    0.02376   -0.01599
AFIX  43
H5    2    0.275688    0.169282    0.323332    11.00000   -1.20000
AFIX   0
C6    1    0.340102    0.039909    0.284822    11.00000    0.02461    0.03005 =
         0.02873    0.00164    0.01244   -0.00357
C7    1    0.378470    0.128305    0.313584    11.00000    0.02463    0.03121 =
         0.02648   -0.00019    0.01430   -0.00334
AFIX  43
H7    2    0.370571    0.163277    0.338451    11.00000   -1.20000
AFIX   0
C8    1    0.428526    0.165333    0.305770    11.00000    0.02074    0.02641 =
         0.02454    0.00231    0.01035   -0.00041
C9    1    0.353331   -0.013382    0.248928    11.00000    0.02445    0.03205 =
         0.02987   -0.00345    0.01008   -0.00683
AFIX  43
H9    2    0.327326   -0.075122    0.229795    11.00000   -1.20000
AFIX   0
C10   1    0.402899    0.020968    0.240508    11.00000    0.02688    0.03310 =
         0.02781   -0.00254    0.01376   -0.00145
AFIX  43
H10   2    0.411196   -0.015397    0.216011    11.00000   -1.20000
AFIX   0
C11   1    0.439910    0.110578    0.269283    11.00000    0.01916    0.02710 =
         0.02591    0.00351    0.01133    0.00099
C12   1    0.474504    0.259241    0.326831    11.00000    0.01956    0.02679 =
         0.02590    0.00277    0.01126   -0.00060
C13   1    0.511236    0.257915    0.301648    11.00000    0.01861    0.02927 =
         0.02564    0.00208    0.01054   -0.00013
C14   1    0.557858    0.342668    0.310032    11.00000    0.02192    0.03727 =
         0.03242   -0.00047    0.01617   -0.00374
AFIX  43
H14   2    0.581860    0.341671    0.292335    11.00000   -1.20000
AFIX   0
C15   1    0.567650    0.428458    0.345328    11.00000    0.02096    0.03326 =
         0.03522   -0.00196    0.01355   -0.00671
AFIX  43
H15   2    0.598993    0.488266    0.351653    11.00000   -1.20000
AFIX   0
C16   1    0.533055    0.430965    0.372369    11.00000    0.01986    0.02735 =
         0.02888    0.00166    0.01011   -0.00129
C17   1    0.486055    0.344787    0.362731    11.00000    0.01950    0.03055 =
         0.02583    0.00142    0.01199   -0.00068
AFIX  43
H17   2    0.462282    0.344873    0.380610    11.00000   -1.20000
AFIX   0
C18   1    0.546659    0.522699    0.410406    11.00000    0.02127    0.02691 =
         0.02883    0.00482    0.01032    0.00136
C19   1    0.598526    0.592789    0.425869    11.00000    0.02635    0.04415 =
         0.03984   -0.00963    0.01927   -0.00959
AFIX  43
H19   2    0.625827    0.583580    0.411165    11.00000   -1.20000
AFIX   0
C20   1    0.610865    0.674927    0.461984    11.00000    0.02512    0.03564 =
         0.04011   -0.00634    0.01604   -0.00834
AFIX  43
H20   2    0.646564    0.721911    0.471432    11.00000   -1.20000
AFIX   0
C21   1    0.509074    0.544113    0.433841    11.00000    0.02866    0.04641 =
         0.04882   -0.01747    0.02182   -0.01529
AFIX  43
H21   2    0.472567    0.500364    0.424734    11.00000   -1.20000
AFIX   0
C22   1    0.524124    0.626867    0.469550    11.00000    0.03059    0.04661 =
         0.04914   -0.01559    0.02469   -0.01155
AFIX  43
H22   2    0.497448    0.639323    0.484652    11.00000   -1.20000
AFIX   0
C23   1    0.543386    0.901444    0.515088    11.00000    0.02934    0.02574 =
         0.03123   -0.00367    0.01290   -0.00201
C24   1    0.493177    0.899108    0.525790    11.00000    0.04070    0.02980 =
         0.04562    0.00895    0.02579    0.00302
AFIX  43
H24   2    0.487600    0.830184    0.543578    11.00000   -1.20000
AFIX   0
C25   1    0.450994    0.995529    0.510997    11.00000    0.03372    0.03312 =
         0.04810    0.00419    0.02562    0.00151
AFIX  43
H25   2    0.417305    0.990696    0.518999    11.00000   -1.20000
AFIX   0
C26   1    0.683106    0.740092    0.572552    11.00000    0.02951    0.03167 =
         0.03043   -0.00726    0.00866   -0.00228
C27   1    0.742753    0.720604    0.589802    11.00000    0.02971    0.04329 =
         0.04462   -0.00893    0.00993   -0.00332
AFIX  43
H27   2    0.768136    0.769972    0.579534    11.00000   -1.20000
AFIX   0
C28   1    0.764487    0.625610    0.622931    11.00000    0.03417    0.05512 =
         0.05122   -0.00559   -0.00134    0.00764
AFIX  43
H28   2    0.805370    0.609136    0.635065    11.00000   -1.20000
AFIX   0
C29   1    0.727849    0.555230    0.638397    11.00000    0.04980    0.04882 =
         0.04602    0.00772    0.00079    0.00700
AFIX  43
H29   2    0.743943    0.491641    0.661128    11.00000   -1.20000
AFIX   0
C30   1    0.667241    0.575934    0.621138    11.00000    0.04685    0.04179 =
         0.03813    0.00431    0.00998   -0.00013
AFIX  43
H30   2    0.641859    0.528332    0.631924    11.00000   -1.20000
AFIX   0
C31   1    0.646144    0.667662    0.588076    11.00000    0.03178    0.03145 =
         0.03075   -0.00456    0.00933   -0.00025
B1    3    0.590424    0.788189    0.529069    11.00000    0.02690    0.02618 =
         0.03095   -0.00087    0.01255   -0.00218

C32   1    0.639456    0.300786    0.508761    11.00000    0.07759    0.08891 =
         0.11737    0.01019    0.02969    0.00063
AFIX 137
H32A  2    0.647850    0.352203    0.536334    11.00000   -1.50000
H32B  2    0.647030    0.209377    0.516803    11.00000   -1.50000
H32C  2    0.598332    0.312029    0.489264    11.00000   -1.50000
AFIX   0
C33   1    0.674877    0.341265    0.486064    11.00000    0.06716    0.06013 =
         0.05909    0.02164    0.01703    0.02107
C34   1    0.714760    0.447005    0.505408    11.00000    0.09604    0.05427 =
         0.05609   -0.00293   -0.01332    0.02988
AFIX  43
H34   2    0.716196    0.484967    0.533046    11.00000   -1.20000
AFIX   0
C35   1    0.750381    0.492592    0.484148    11.00000    0.06705    0.06422 =
         0.08683    0.02344   -0.00263   -0.00157
AFIX  43
H35   2    0.776519    0.561677    0.497329    11.00000   -1.20000
AFIX   0
C36   1    0.748993    0.442094    0.445626    11.00000    0.05006    0.05386 =
         0.11363    0.01697    0.00518    0.00038
AFIX  43
H36   2    0.773109    0.476692    0.430786    11.00000   -1.20000
AFIX   0
C37   1    0.713182    0.340820    0.427154    11.00000    0.04503    0.04429 =
         0.09006    0.01688    0.02518    0.00370
AFIX  43
H37   2    0.714332    0.304525    0.399994    11.00000   -1.20000
AFIX   0
C38   1    0.674901    0.286911    0.445551    11.00000    0.03921    0.04034 =
         0.05406    0.01143    0.00690    0.00445
C39   1    0.636573    0.174790    0.423173    11.00000    0.05071    0.05289 =
         0.06782    0.01603    0.01294   -0.00548
AFIX 137
H39A  2    0.637840    0.161646    0.392962    11.00000   -1.50000
H39B  2    0.596243    0.192726    0.420556    11.00000   -1.50000
H39C  2    0.650594    0.096742    0.441382    11.00000   -1.50000
AFIX   0

PART 1
C40   1    0.376697    0.751086    0.364332    21.00000    0.09559    0.06691 =
         0.07057    0.02576    0.05419    0.02024
AFIX  43
H40   2    0.345710    0.725459    0.373745    21.00000   -1.20000
AFIX   0
C41   1    0.414491    0.847010    0.386821    21.00000    0.15092    0.09105 =
         0.03740    0.02677    0.02607    0.04672
AFIX  43
H41   2    0.406391    0.901153    0.408002    21.00000   -1.20000
AFIX   0
C42   1    0.466348    0.862261    0.377174    21.00000    0.09399    0.04775 =
         0.05750    0.01773   -0.00276   -0.01465
AFIX  43
H42   2    0.496627    0.916082    0.396285    21.00000   -1.20000
AFIX   0
C43   1    0.473703    0.807015    0.344177    21.00000    0.04500    0.03118 =
         0.04611    0.01497   -0.00903   -0.00463
C44   1    0.433536    0.712447    0.317123    21.00000    0.06710    0.05361 =
         0.04456    0.02340    0.02351    0.00647
C45   1    0.383943    0.693932    0.328960    21.00000    0.05319    0.04712 =
         0.04455    0.01567    0.01329   -0.00786
AFIX  43
H45   2    0.354026    0.637705    0.310778    21.00000   -1.20000
AFIX   0
C46   1    0.443321    0.643512    0.280274    21.00000    0.14136    0.12115 =
         0.07761    0.04076    0.05397    0.04771
AFIX 137
H46A  2    0.442005    0.704845    0.256399    21.00000   -1.50000
H46B  2    0.412791    0.578037    0.267934    21.00000   -1.50000
H46C  2    0.481726    0.601454    0.291795    21.00000   -1.50000
AFIX   0
C47   1    0.528807    0.827873    0.330886    21.00000    0.07350    0.12676 =
         0.11062    0.06716    0.02468   -0.00574
AFIX 137
H47A  2    0.550013    0.746082    0.333894    21.00000   -1.50000
H47B  2    0.554537    0.892575    0.350956    21.00000   -1.50000
H47C  2    0.516257    0.857980    0.299513    21.00000   -1.50000
AFIX   0

PART 2
C48   1    0.422192    0.858936    0.393957   -21.00000    0.09413    0.09450 =
         0.05119    0.00553    0.01578   -0.00750
AFIX 137
H48A  2    0.453476    0.827806    0.421264   -21.00000   -1.50000
H48B  2    0.384115    0.838753    0.395845   -21.00000   -1.50000
H48C  2    0.425817    0.952634    0.391390   -21.00000   -1.50000
AFIX   0
C49   1    0.426854    0.796563    0.354770   -21.00000    0.10916    0.04708 =
         0.04399    0.01844    0.00687    0.01078
C50   1    0.383544    0.705718    0.330564   -21.00000    0.13463    0.07329 =
         0.08647    0.02844   -0.00349   -0.01011
AFIX  43
H50   2    0.350249    0.696392    0.338874   -21.00000   -1.20000
AFIX   0
C51   1    0.386478    0.633296    0.297249   -21.00000    0.12528    0.05671 =
         0.07017    0.00462    0.01704   -0.01230
AFIX  43
H51   2    0.356193    0.573028    0.282907   -21.00000   -1.20000
AFIX   0
C52   1    0.433679    0.644531    0.282930   -21.00000    0.12169    0.04633 =
         0.07053   -0.00219    0.00265    0.01627
AFIX  43
H52   2    0.435281    0.596987    0.257801   -21.00000   -1.20000
AFIX   0
C53   1    0.479797    0.731345    0.307935   -21.00000    0.10945    0.06421 =
         0.05495    0.01166    0.01871    0.01290
AFIX  43
H53   2    0.513776    0.738283    0.300384   -21.00000   -1.20000
AFIX   0
C54   1    0.475480    0.800869    0.340963   -21.00000    0.12510    0.09490 =
         0.06335    0.04199    0.04308    0.03158
C55   1    0.524060    0.900234    0.367151   -21.00000    0.08801    0.06192 =
         0.05830    0.01388   -0.00404    0.00392
AFIX 137
H55A  2    0.507287    0.987339    0.363188   -21.00000   -1.50000
H55B  2    0.555756    0.897362    0.355276   -21.00000   -1.50000
H55C  2    0.539560    0.878227    0.399388   -21.00000   -1.50000
AFIX   0
HKLF 4


REM  02_0722_a.res in C2/c
REM wR2 = 0.1975, GooF = S = 1.018, Restrained GooF = 1.018 for all data
REM R1 = 0.0669 for 5976 Fo > 4sig(Fo) and 0.0717 for all 6646 data
REM 557 parameters refined using 18 restraints

END

WGHT      0.1244      9.7473

REM Highest difference peak  0.513,  deepest hole -0.521,  1-sigma level  0.070
Q1    1   0.6824  0.4107  0.5130  11.00000  0.05    0.51
Q2    1   0.7640  0.3636  0.4130  11.00000  0.05    0.33
Q3    1   0.6401  0.2787  0.4604  11.00000  0.05    0.22
Q4    1   0.6780  0.2081  0.3842  11.00000  0.05    0.20
Q5    1   0.5616  0.8401  0.5187  11.00000  0.05    0.19
;
_shelx_res_checksum              67894
_olex2_submission_special_instructions 'No special instructions were received'
_oxdiff_exptl_absorpt_empirical_details 
;
Empirical correction (ABSPACK) includes:
- Absorption correction using spherical harmonics
- Frame scaling
- Detector area scaling
;
_oxdiff_exptl_absorpt_empirical_full_max 1.668
_oxdiff_exptl_absorpt_empirical_full_min 0.623
####################################################################### 
# 
# This file contains crystal structure data downloaded from the 
# Cambridge Structural Database (CSD) hosted by the Cambridge 
# Crystallographic Data Centre (CCDC).
# 
# Full information about CCDC data access policies and citation 
# guidelines are available at http://www.ccdc.cam.ac.uk/access/V1 
# 
# Audit and citation data items may have been added by the CCDC. 
# Please retain this information to preserve the provenance of 
# this file and to allow appropriate attribution of the data. 
# 
#######################################################################

data_CityU-60
_database_code_depnum_ccdc_archive 'CCDC 2465520'
loop_
_audit_author_name
_audit_author_address
Pengfei
;NJUPT
China
;
_audit_update_record             
;
2025-07-18 deposited with the CCDC.	2026-03-03 downloaded from the CCDC.
;
_audit_creation_date             2025-06-11
_audit_creation_method           
;
Olex2 1.5
(compiled 2022.04.07 svn.rca3783a0 for OlexSys, GUI svn.r6498)
;
_shelx_SHELXL_version_number     2019/3
_chemical_name_common            ?
_chemical_name_systematic        ?
_chemical_formula_moiety         'C62 H40 B2 N6 O4, 1(C8 H10)'
_chemical_formula_sum            'C70 H50 B2 N6 O4'
_chemical_formula_weight         1060.78
_chemical_melting_point          ?
loop_
_atom_type_symbol
_atom_type_description
_atom_type_scat_dispersion_real
_atom_type_scat_dispersion_imag
_atom_type_scat_source
C C 0.0181 0.0091 'International Tables Vol C Tables 4.2.6.8 and 6.1.1.4'
H H 0.0000 0.0000 'International Tables Vol C Tables 4.2.6.8 and 6.1.1.4'
B B 0.0090 0.0039 'International Tables Vol C Tables 4.2.6.8 and 6.1.1.4'
N N 0.0311 0.0180 'International Tables Vol C Tables 4.2.6.8 and 6.1.1.4'
O O 0.0492 0.0322 'International Tables Vol C Tables 4.2.6.8 and 6.1.1.4'

_shelx_space_group_comment       
;
The symmetry employed for this shelxl refinement is uniquely defined
by the following loop, which should always be used as a source of
symmetry information in preference to the above space-group names.
They are only intended as comments.
;
_space_group_crystal_system      monoclinic
_space_group_IT_number           14
_space_group_name_H-M_alt        'P 1 21/n 1'
_space_group_name_Hall           '-P 2yn'
loop_
_space_group_symop_operation_xyz
'x, y, z'
'-x+1/2, y+1/2, -z+1/2'
'-x, -y, -z'
'x-1/2, -y-1/2, z-1/2'

_cell_length_a                   16.4184(2)
_cell_length_b                   17.0819(2)
_cell_length_c                   21.1989(2)
_cell_angle_alpha                90
_cell_angle_beta                 106.9290(10)
_cell_angle_gamma                90
_cell_volume                     5687.75(11)
_cell_formula_units_Z            4
_cell_measurement_reflns_used    22020
_cell_measurement_temperature    170.06(10)
_cell_measurement_theta_max      70.7870
_cell_measurement_theta_min      3.8050
_shelx_estimated_absorpt_T_max   0.942
_shelx_estimated_absorpt_T_min   0.925
_exptl_absorpt_coefficient_mu    0.609
_exptl_absorpt_correction_T_max  1.00000
_exptl_absorpt_correction_T_min  0.85129
_exptl_absorpt_correction_type   multi-scan
_exptl_absorpt_process_details   
;
CrysAlisPro 1.171.43.143a (Rigaku Oxford Diffraction, 2024)
Empirical absorption correction using spherical harmonics,
implemented in SCALE3 ABSPACK scaling algorithm.
;
_exptl_absorpt_special_details   ?
_exptl_crystal_colour            'clear light yellow'
_exptl_crystal_density_diffrn    1.239
_exptl_crystal_density_meas      ?
_exptl_crystal_density_method    ?
_exptl_crystal_description       block
_exptl_crystal_F_000             2216
_exptl_crystal_size_max          0.13
_exptl_crystal_size_mid          0.12
_exptl_crystal_size_min          0.1
_exptl_transmission_factor_max   ?
_exptl_transmission_factor_min   ?
_diffrn_reflns_av_R_equivalents  0.0234
_diffrn_reflns_av_unetI/netI     0.0203
_diffrn_reflns_Laue_measured_fraction_full 0.999
_diffrn_reflns_Laue_measured_fraction_max 0.999
_diffrn_reflns_limit_h_max       19
_diffrn_reflns_limit_h_min       -19
_diffrn_reflns_limit_k_max       20
_diffrn_reflns_limit_k_min       -18
_diffrn_reflns_limit_l_max       25
_diffrn_reflns_limit_l_min       -25
_diffrn_reflns_number            47329
_diffrn_reflns_point_group_measured_fraction_full 0.999
_diffrn_reflns_point_group_measured_fraction_max 0.999
_diffrn_reflns_theta_full        66.601
_diffrn_reflns_theta_max         66.601
_diffrn_reflns_theta_min         3.823
_diffrn_ambient_temperature      170.15
_diffrn_detector_area_resol_mean 10.0000
_diffrn_detector_type            'HyPix-Arc 150'
_diffrn_measured_fraction_theta_full 0.999
_diffrn_measured_fraction_theta_max 0.999
_diffrn_measurement_details      
;
List of Runs (angles in degrees, time in seconds):

  # Type    Start    End  Width  t~exp~   \w     \q     \k     \f   Frames
#--------------------------------------------------------------------------
  1  \w     25.00  52.00   0.50    0.09    --   62.22-125.00 150.00   54
  2  \w     25.00  78.00   0.50    0.09    --   62.22-125.00 120.00  106
  3  \w     35.00  65.00   0.50    0.09    --   62.22-125.00 -90.00   60
  4  \w     27.00  73.00   0.50    0.09    --   62.22-125.00-150.00   92
  5  \w     31.00  56.00   0.50    0.09    --   62.22-125.00-180.00   50
  6  \w     39.00  64.00   0.50    0.09    --   74.35-125.00-180.00   50
  7  \w     26.00  65.00   0.50    0.09    --   62.22-125.00 -30.00   78
  8  \w     43.00  74.00   0.50    0.09    --   74.35-125.00 -30.00   62
  9  \w     46.00  90.00   0.50    0.09    --   74.35-125.00 -60.00   88
 10  \w     26.00  69.00   0.50    0.09    --   62.22-125.00   0.00   86
 11  \w     40.00  66.00   0.50    0.09    --   74.35-125.00  30.00   52
 12  \w     39.00  74.00   0.50    0.09    --   74.35-125.00 120.00   70
 13  \w     45.00  79.00   0.50    0.09    --   74.35-125.00 150.00   68
 14  \w     61.00  94.00   0.50    0.09    --   62.22  15.00 -60.00   66
 15  \w     55.00 102.00   0.50    0.09    --   62.22  15.00-180.00   94
 16  \w     56.00 102.00   0.50    0.09    --   62.22  15.00 -30.00   92
 17  \w     68.00  98.00   0.50    0.09    --   62.22  15.00  30.00   60
 18  \w     61.00  91.00   0.50    0.09    --   62.22  15.00  60.00   60
 19  \w     56.00  95.00   0.50    0.09    --   62.22  15.00  90.00   78
 20  \w     70.00  96.00   0.50    0.09    --   74.35  15.00   0.00   52
 21  \w     67.00  98.00   0.50    0.09    --   74.35  15.00  30.00   62
 22  \w     73.00  99.00   0.50    0.09    --   74.35  15.00 120.00   52
 23  \w     69.00 114.00   0.50    0.09    --   74.35  15.00 150.00   90
 24  \w     81.00 112.00   0.50    0.09    --   71.24  15.00 -90.00   62
 25  \w     76.00 110.00   0.50    0.09    --   74.35  15.00-150.00   68
 26  \w     81.00 109.00   0.50    0.09    --   71.24  15.00-180.00   56
 27  \w     78.00 110.00   0.50    0.09    --   74.35  15.00-120.00   64
 28  \w     78.00 107.00   0.50    0.09    --   74.35  15.00 -60.00   58
 29  \w     74.00  99.00   0.50    0.09    --   74.35  15.00 -30.00   50
 30  \w     77.00 106.00   0.50    0.09    --   74.35  15.00  90.00   58
;
_diffrn_measurement_device       'four-circle diffractometer'
_diffrn_measurement_device_type  'ROD, Synergy Custom system, HyPix-Arc 150'
_diffrn_measurement_method       '\w scans'
_diffrn_radiation_type           CuK\a
_diffrn_radiation_wavelength     1.54184
_diffrn_source                   ?
_reflns_Friedel_coverage         0.000
_reflns_Friedel_fraction_full    .
_reflns_Friedel_fraction_max     .
_reflns_number_gt                8405
_reflns_number_total             10041
_reflns_special_details          
;
 Reflections were merged by SHELXL according to the crystal
 class for the calculation of statistics and refinement.
 
 Structure factors included contributions from the .fab file.
 
 _reflns_Friedel_fraction is defined as the number of unique
 Friedel pairs measured divided by the number that would be
 possible theoretically, ignoring centric projections and
 systematic absences.
;
_reflns_threshold_expression     'I > 2\s(I)'
_computing_cell_refinement       'CrysAlisPro 1.171.43.143a (Rigaku OD, 2024)'
_computing_data_collection       
'CrysAlisPro system (CCD 43.143a 64-bit (release 25-10-2024))'
_computing_data_reduction        'CrysAlisPro 1.171.43.143a (Rigaku OD, 2024)'
_computing_molecular_graphics    'Olex2 1.5 (Dolomanov et al., 2009)'
_computing_publication_material  'Olex2 1.5 (Dolomanov et al., 2009)'
_computing_structure_refinement  'SHELXL 2019/3 (Sheldrick, 2015)'
_computing_structure_solution    'olex2.solve 1.5 (Bourhis et al., 2015)'
_refine_diff_density_max         0.777
_refine_diff_density_min         -0.428
_refine_diff_density_rms         0.045
_refine_ls_extinction_coef       .
_refine_ls_extinction_method     none
_refine_ls_goodness_of_fit_ref   1.042
_refine_ls_hydrogen_treatment    constr
_refine_ls_matrix_type           full
_refine_ls_number_parameters     823
_refine_ls_number_reflns         10041
_refine_ls_number_restraints     1154
_refine_ls_R_factor_all          0.0564
_refine_ls_R_factor_gt           0.0476
_refine_ls_restrained_S_all      1.140
_refine_ls_shift/su_max          0.004
_refine_ls_shift/su_mean         0.000
_refine_ls_structure_factor_coef Fsqd
_refine_ls_weighting_details     
'w=1/[\s^2^(Fo^2^)+(0.0751P)^2^+2.7154P] where P=(Fo^2^+2Fc^2^)/3'
_refine_ls_weighting_scheme      calc
_refine_ls_wR_factor_gt          0.1300
_refine_ls_wR_factor_ref         0.1368
_refine_special_details          ?
_olex2_refinement_description    
;
1. Fixed Uiso
 At 1.2 times of:
  All C(H) groups
 At 1.5 times of:
  All C(H,H,H) groups
2. Restrained distances
 C68-C70
 1.45 with sigma of 0.01
 C65-C66 = C65-C64 = C63-C64 = C68-C63 = C67-C66 = C67-C68
 1.38 with sigma of 0.01
 C70-C68
 1.53 with sigma of 0.001
 C70A-C69A
 3.076 with sigma of 0.001
 C70-C69
 3.076 with sigma of 0.001
 C63A-C70A
 2.477 with sigma of 0.001
 C63-C70
 2.477 with sigma of 0.001
 C66-C69
 2.477 with sigma of 0.001
 C66A-C69A
 2.477 with sigma of 0.001
 C67-C70
 2.09 with sigma of 0.01
 C65-C64 \\sim C74-C73
 with sigma of 0.02
 C65-C66 \\sim C74-C75
 with sigma of 0.02
 C63-C68 \\sim C72-C77
 with sigma of 0.02
 C63-C64 \\sim C72-C73
 with sigma of 0.02
 C68-C66 \\sim C77-C75
 with sigma of 0.04
 C64-C66 \\sim C73-C75
 with sigma of 0.04
 C68-C70 \\sim C77-C78
 with sigma of 0.02
 C68-C64 \\sim C77-C73
 with sigma of 0.04
 C65-C63 \\sim C74-C72
 with sigma of 0.04
 C63-C70 \\sim C72-C78
 with sigma of 0.04
 C63-C68 \\sim C63A-C68A
 with sigma of 0.02
 C65-C66 \\sim C65A-C66A
 with sigma of 0.02
 C68-C64 \\sim C68A-C64A
 with sigma of 0.04
 C68-C69 \\sim C68A-C69A
 with sigma of 0.04
 C68-C67 \\sim C68A-C67A
 with sigma of 0.02
 C68-C70 \\sim C68A-C70A
 with sigma of 0.02
 C63-C64 \\sim C63A-C64A
 with sigma of 0.02
 C64-C66 \\sim C64A-C66A
 with sigma of 0.04
 C65-C64 \\sim C65A-C64A
 with sigma of 0.02
 C70-C67 \\sim C70A-C67A
 with sigma of 0.04
 C68-C66 \\sim C68A-C66A
 with sigma of 0.04
 C66-C67 \\sim C66A-C67A
 with sigma of 0.02
 C67-C69 \\sim C67A-C69A
 with sigma of 0.02
 C65-C63 \\sim C65A-C63A
 with sigma of 0.04
 C65-C67 \\sim C65A-C67A
 with sigma of 0.04
 C66-C69 \\sim C66A-C69A
 with sigma of 0.04
 C63-C70 \\sim C63A-C70A
 with sigma of 0.04
 C63-C67 \\sim C63A-C67A
 with sigma of 0.04
3. Rigid bond restraints
 C76, C75, C74, C73, C72, C71, C77, C78
 with sigma for 1-2 distances of 0.009 and sigma for 1-3 distances of 0.009
 C63, C68, C70, C67, C69, C66, C65, C64
 with sigma for 1-2 distances of 0.009 and sigma for 1-3 distances of 0.009
4. Uiso/Uaniso restraints and constraints
C65 \\sim C64 \\sim C66 \\sim C63 \\sim C67 \\sim C68 \\sim C70: within 2A with
sigma of 0.008 and sigma for terminal atoms of 0.016 within 2A
C63 \\sim C64 \\sim C65 \\sim C66 \\sim C67 \\sim C68 \\sim C70 \\sim C69:
within 2A with sigma of 0.0004 and sigma for terminal atoms of 0.0008 within 2A
C78 \\sim C77 \\sim C76 \\sim C75 \\sim C74 \\sim C73 \\sim C72 \\sim C71:
within 2A with sigma of 0.0004 and sigma for terminal atoms of 0.0008 within 2A
C65 \\sim C63 \\sim C68 \\sim C64 \\sim C66 \\sim C70 \\sim C67 \\sim C69 \\sim
C70A \\sim C68A \\sim C63A \\sim C64A \\sim C65A \\sim C66A \\sim C67A \\sim
C69A: within 2A with sigma of 0.01 and sigma for terminal atoms of 0.02 within
2A
Uanis(C73) = Uanis(C74)
Uanis(C78) = Uanis(C77) = Uanis(C72) = Uanis(C73)
Uanis(C74) = Uanis(C75)
Uanis(C67) = Uanis(C69)
Uanis(C68) = Uanis(C70)
5. Rigid body (RIGU) restrains
 C71, C72, C73, C77, C74, C75, C78, C65, C64, C66, C63, C67, C68, C70
 with sigma for 1-2 distances of 0.001 and sigma for 1-3 distances of 0.009
 C73, C71, C72, C77, C74, C78, C75, C65, C64, C66, C63, C67, C68, C70
 with sigma for 1-2 distances of 0.001 and sigma for 1-3 distances of 0.009
 C65, C64, C66, C63, C67, C68, C70, C73, C71, C72, C77, C76, C78, C74, C75
 with sigma for 1-2 distances of 0.001 and sigma for 1-3 distances of 0.009
 N69, O4, C19, B2, C18, C20, C10, O3, N39, C23, C21, C11, C9, C13, C17, C22,
 C12, C8, C14, C16, C7, C15, B1, C24, O2, O1, C29, C25, C1, C6, C28, C26, C2,
 C5, N9, C27, C3, C4, N7, C35, C30, C56, C51, C34, C31, C52, C57, C49, C50, C33,
  C32, C53, C55, C48, C46, C36, C54, C58, C47, C43, C37, C40, C61, C59, C45,
 C42, C38, C39, C62, C60, C44, C41, N56, N1
 with sigma for 1-2 distances of 0.001 and sigma for 1-3 distances of 0.008
 C71, C72, C77, C73, C76, C78, C74, C75
 with sigma for 1-2 distances of 0.001 and sigma for 1-3 distances of 0.008
 N56, O4, C19, B2, C18, C20, C10, O3, N39, C23, C21, C11, C9, C13, C17, C22,
 C12, C8, C14, C16, C7, C15, B1, C24, O2, O1, C29, C25, C1, C6, C28, C26, C2,
 C5, N9, C27, C3, C4, N7, C35, C30, C56, C51, C34, C31, C52, C57, C49, C50, C33,
  C32, C53, C55, C48, C46, C36, C54, C58, C47, C43, C37, C40, C61, C59, C45,
 C42, C38, C39, C62, C60, C44, C41, N1, N69
 with sigma for 1-2 distances of 0.001 and sigma for 1-3 distances of 0.008
 C63, C65, C64, C66, C67, C68, C69, C70
 with sigma for 1-2 distances of 0.001 and sigma for 1-3 distances of 0.008
6. Others
 Fixed Sof: C68(0.33333) C63(0.33333) H63(0.33333) C64(0.33333) H64(0.33333)
 C65(0.33333) H65(0.33333) C66(0.33333) H66(0.33333) C67(0.33333) C70(0.33333)
 H70A(0.33333) H70B(0.33333) H70C(0.33333) C71(0.33333) H71A(0.33333)
 H71B(0.33333) H71C(0.33333) C72(0.33333) C77(0.33333) C76(0.33333)
 H76(0.33333) C75(0.33333) H75(0.33333) C74(0.33333) H74(0.33333) C73(0.33333)
 H73(0.33333) C78(0.33333) H78A(0.33333) H78B(0.33333) H78C(0.33333)
 C69(0.33333) H69A(0.33333) H69B(0.33333) H69C(0.33333) C70A(0.33333)
 H70D(0.33333) H70E(0.33333) H70F(0.33333) C68A(0.33333) C63A(0.33333)
 H63A(0.33333) C64A(0.33333) H64A(0.33333) C65A(0.33333) H65A(0.33333)
 C66A(0.33333) H66A(0.33333) C67A(0.33333) C69A(0.33333) H69D(0.33333)
 H69E(0.33333) H69F(0.33333)
7.a Aromatic/amide H refined with riding coordinates:
 C12(H12), C57(H57), C34(H34), C29(H29), C31(H31), C26(H26), C11(H11),
 C13(H13), C32(H32), C17(H17), C14(H14), C16(H16), C61(H61), C53(H53), C25(H25),
  C50(H50), C9(H9), C54(H54), C62(H62), C45(H45), C60(H60), C47(H47), C48(H48),
 C59(H59), C8(H8), C37(H37), C44(H44), C42(H42), C41(H41), C40(H40), C23(H23),
 C38(H38), C2(H2), C20(H20), C39(H39), C5(H5), C22(H22), C3(H3), C4(H4),
 C21(H21), C63(H63), C64(H64), C65(H65), C66(H66), C76(H76), C75(H75), C74(H74),
  C73(H73), C63A(H63A), C64A(H64A), C65A(H65A), C66A(H66A)
7.b Fitted hexagon refined as free rotating group:
 C68(C63,C64,C65,C66,C67), C72(C77,C76,C75,C74,C73)
7.c Idealised Me refined as rotating group:
 C70(H70A,H70B,H70C), C71(H71A,H71B,H71C), C78(H78A,H78B,H78C), C69(H69A,H69B,
 H69C), C70A(H70D,H70E,H70F), C69A(H69D,H69E,H69F)
;
_atom_sites_solution_hydrogens   geom
_atom_sites_solution_primary     iterative
_atom_sites_solution_secondary   ?
loop_
_atom_site_label
_atom_site_type_symbol
_atom_site_fract_x
_atom_site_fract_y
_atom_site_fract_z
_atom_site_U_iso_or_equiv
_atom_site_adp_type
_atom_site_occupancy
_atom_site_site_symmetry_order
_atom_site_calc_flag
_atom_site_refinement_flags_posn
_atom_site_refinement_flags_adp
_atom_site_refinement_flags_occupancy
_atom_site_disorder_assembly
_atom_site_disorder_group
O4 O 0.10266(7) 0.48714(7) 0.24636(6) 0.0322(3) Uani 1 1 d . . . . .
O3 O 0.06794(8) 0.61878(7) 0.26190(6) 0.0338(3) Uani 1 1 d . . . . .
O2 O 0.10512(8) 0.66808(8) -0.07347(6) 0.0368(3) Uani 1 1 d . . . . .
O1 O 0.25327(8) 0.65556(8) -0.02477(6) 0.0370(3) Uani 1 1 d . . . . .
N9 N 0.52197(9) 0.61523(9) 0.65016(7) 0.0275(3) Uani 1 1 d . . . . .
N7 N 0.45570(9) 0.61768(9) 0.67745(7) 0.0284(3) Uani 1 1 d . . . . .
N1 N 0.33082(9) 1.03403(9) 0.56289(7) 0.0306(3) Uani 1 1 d . . . . .
N39 N 0.22033(9) 0.57737(8) 0.30410(7) 0.0279(3) Uani 1 1 d . . . . .
N69 N 0.60162(10) 0.24286(10) 0.87560(9) 0.0407(4) Uani 1 1 d . . . . .
C27 C 0.59225(10) 0.62144(10) 0.57283(8) 0.0258(3) Uani 1 1 d . . . . .
C30 C 0.65227(11) 0.63615(10) 0.63686(8) 0.0259(3) Uani 1 1 d . . . . .
C24 C 0.44563(11) 0.59835(10) 0.46731(8) 0.0268(3) Uani 1 1 d . . . . .
N56 N 0.85775(12) 0.71726(11) 0.97492(8) 0.0475(4) Uani 1 1 d . . . . .
C35 C 0.60635(10) 0.63459(10) 0.68348(8) 0.0261(3) Uani 1 1 d . . . . .
C56 C 0.40317(10) 0.68224(10) 0.67562(8) 0.0277(3) Uani 1 1 d . . . . .
C12 C 0.12316(11) 0.66394(10) 0.07382(9) 0.0301(4) Uani 1 1 d . . . . .
H12 H 0.102253 0.710439 0.050014 0.036 Uiso 1 1 calc R U . . .
C52 C 0.35266(10) 0.66686(11) 0.71777(8) 0.0288(4) Uani 1 1 d . . . . .
C28 C 0.51208(11) 0.60962(10) 0.58262(8) 0.0257(3) Uani 1 1 d . . . . .
C57 C 0.39717(11) 0.75062(11) 0.63949(8) 0.0285(4) Uani 1 1 d . . . . .
H57 H 0.431956 0.759464 0.611376 0.034 Uiso 1 1 calc R U . . .
C51 C 0.44428(11) 0.56357(11) 0.72326(8) 0.0285(3) Uani 1 1 d . . . . .
C10 C 0.14745(10) 0.58825(10) 0.17479(9) 0.0286(4) Uani 1 1 d . . . . .
C34 C 0.64320(11) 0.65025(10) 0.74991(8) 0.0287(4) Uani 1 1 d . . . . .
H34 H 0.610565 0.649157 0.780268 0.034 Uiso 1 1 calc R U . . .
C15 C 0.36781(11) 0.59063(10) 0.41063(8) 0.0272(3) Uani 1 1 d . . . . .
C29 C 0.43845(11) 0.59839(10) 0.53136(8) 0.0275(4) Uani 1 1 d . . . . .
H29 H 0.385012 0.590985 0.539421 0.033 Uiso 1 1 calc R U . . .
C58 C 0.33440(11) 0.88361(11) 0.61463(8) 0.0292(4) Uani 1 1 d . . . . .
C33 C 0.73022(11) 0.66771(10) 0.77054(9) 0.0293(4) Uani 1 1 d . . . . .
C31 C 0.73912(11) 0.65280(10) 0.65831(9) 0.0287(4) Uani 1 1 d . . . . .
H31 H 0.771843 0.653527 0.628001 0.034 Uiso 1 1 calc R U . . .
C26 C 0.59842(11) 0.62054(10) 0.50837(9) 0.0284(4) Uani 1 1 d . . . . .
H26 H 0.651871 0.627886 0.500298 0.034 Uiso 1 1 calc R U . . .
C11 C 0.11819(11) 0.65583(10) 0.13801(9) 0.0294(4) Uani 1 1 d . . . . .
H11 H 0.094462 0.697000 0.157124 0.035 Uiso 1 1 calc R U . . .
C13 C 0.28883(11) 0.61572(11) 0.29766(9) 0.0304(4) Uani 1 1 d . . . . .
H13 H 0.286367 0.638688 0.256333 0.036 Uiso 1 1 calc R U . . .
C49 C 0.37918(11) 0.59158(11) 0.74847(8) 0.0297(4) Uani 1 1 d . . . . .
C46 C 0.46422(11) 0.45080(11) 0.79196(9) 0.0319(4) Uani 1 1 d . . . . .
C32 C 0.77670(11) 0.66816(10) 0.72416(9) 0.0303(4) Uani 1 1 d . . . . .
H32 H 0.835902 0.679437 0.738804 0.036 Uiso 1 1 calc R U . . .
C17 C 0.22391(11) 0.54608(11) 0.36304(9) 0.0307(4) Uani 1 1 d . . . . .
H17 H 0.175486 0.519244 0.368031 0.037 Uiso 1 1 calc R U . . .
C55 C 0.33775(11) 0.80599(11) 0.64620(8) 0.0288(4) Uani 1 1 d . . . . .
C14 C 0.36253(11) 0.62288(10) 0.34896(9) 0.0302(4) Uani 1 1 d . . . . .
H14 H 0.410017 0.649856 0.342420 0.036 Uiso 1 1 calc R U . . .
C16 C 0.29544(11) 0.55167(11) 0.41636(9) 0.0308(4) Uani 1 1 d . . . . .
H16 H 0.295642 0.528926 0.457298 0.037 Uiso 1 1 calc R U . . .
C61 C 0.40816(11) 0.91960(11) 0.60868(9) 0.0311(4) Uani 1 1 d . . . . .
H61 H 0.461026 0.892666 0.622370 0.037 Uiso 1 1 calc R U . . .
C53 C 0.29217(11) 0.72221(11) 0.72271(9) 0.0315(4) Uani 1 1 d . . . . .
H53 H 0.256548 0.712981 0.750116 0.038 Uiso 1 1 calc R U . . .
C25 C 0.52578(11) 0.60882(10) 0.45678(9) 0.0286(4) Uani 1 1 d . . . . .
H25 H 0.529853 0.607779 0.412991 0.034 Uiso 1 1 calc R U . . .
C50 C 0.48772(11) 0.49424(11) 0.74412(9) 0.0306(4) Uani 1 1 d . . . . .
H50 H 0.531691 0.476946 0.726613 0.037 Uiso 1 1 calc R U . . .
C9 C 0.18418(12) 0.53076(11) 0.14490(9) 0.0339(4) Uani 1 1 d . . . . .
H9 H 0.206762 0.484932 0.169096 0.041 Uiso 1 1 calc R U . . .
C54 C 0.28533(11) 0.79062(11) 0.68687(9) 0.0320(4) Uani 1 1 d . . . . .
H54 H 0.244098 0.828419 0.689710 0.038 Uiso 1 1 calc R U . . .
C62 C 0.40453(11) 0.99369(11) 0.58315(9) 0.0328(4) Uani 1 1 d . . . . .
H62 H 0.455394 1.017331 0.579623 0.039 Uiso 1 1 calc R U . . .
C1 C 0.14928(13) 0.71838(11) -0.10173(9) 0.0357(4) Uani 1 1 d . . . . .
C18 C 0.00527(11) 0.56873(11) 0.26745(9) 0.0327(4) Uani 1 1 d . . . . .
C36 C 0.77386(12) 0.68537(11) 0.84102(9) 0.0326(4) Uani 1 1 d . . . . .
C7 C 0.15802(11) 0.60561(10) 0.04365(9) 0.0311(4) Uani 1 1 d . . . . .
C45 C 0.59871(11) 0.37307(11) 0.83226(9) 0.0340(4) Uani 1 1 d . . . . .
H45 H 0.629854 0.415630 0.821969 0.041 Uiso 1 1 calc R U . . .
C60 C 0.25934(12) 1.00020(11) 0.56775(9) 0.0336(4) Uani 1 1 d . . . . .
H60 H 0.207447 1.028646 0.553899 0.040 Uiso 1 1 calc R U . . .
C47 C 0.39798(11) 0.47744(12) 0.81644(9) 0.0347(4) Uani 1 1 d . . . . .
H47 H 0.381884 0.446671 0.848186 0.042 Uiso 1 1 calc R U . . .
C48 C 0.35593(11) 0.54681(11) 0.79565(9) 0.0339(4) Uani 1 1 d . . . . .
H48 H 0.311840 0.563939 0.813104 0.041 Uiso 1 1 calc R U . . .
C43 C 0.51065(11) 0.37809(11) 0.81888(9) 0.0333(4) Uani 1 1 d . . . . .
C59 C 0.25843(12) 0.92581(11) 0.59206(9) 0.0336(4) Uani 1 1 d . . . . .
H59 H 0.206245 0.903015 0.593543 0.040 Uiso 1 1 calc R U . . .
C19 C 0.02515(11) 0.49159(11) 0.25726(9) 0.0334(4) Uani 1 1 d . . . . .
C8 C 0.18857(12) 0.53873(11) 0.08112(9) 0.0351(4) Uani 1 1 d . . . . .
H8 H 0.212924 0.497771 0.062248 0.042 Uiso 1 1 calc R U . . .
C37 C 0.85971(12) 0.66730(11) 0.86973(9) 0.0371(4) Uani 1 1 d . . . . .
H37 H 0.891720 0.643441 0.844141 0.044 Uiso 1 1 calc R U . . .
C44 C 0.64055(12) 0.30593(11) 0.86054(10) 0.0368(4) Uani 1 1 d . . . . .
H44 H 0.700746 0.304431 0.869893 0.044 Uiso 1 1 calc R U . . .
C6 C 0.23644(13) 0.71163(11) -0.07246(9) 0.0361(4) Uani 1 1 d . . . . .
C42 C 0.46956(12) 0.31273(12) 0.83470(10) 0.0399(4) Uani 1 1 d . . . . .
H42 H 0.409549 0.312838 0.826760 0.048 Uiso 1 1 calc R U . . .
C41 C 0.51704(13) 0.24781(12) 0.86203(11) 0.0431(5) Uani 1 1 d . . . . .
H41 H 0.487565 0.203747 0.871834 0.052 Uiso 1 1 calc R U . . .
C40 C 0.73169(13) 0.72122(12) 0.88167(10) 0.0408(4) Uani 1 1 d . . . . .
H40 H 0.673542 0.735801 0.864782 0.049 Uiso 1 1 calc R U . . .
C23 C -0.07032(12) 0.58783(13) 0.27963(9) 0.0406(4) Uani 1 1 d . . . . .
H23 H -0.083646 0.640447 0.287265 0.049 Uiso 1 1 calc R U . . .
C38 C 0.89789(14) 0.68424(13) 0.93546(10) 0.0430(5) Uani 1 1 d . . . . .
H38 H 0.956399 0.671550 0.953616 0.052 Uiso 1 1 calc R U . . .
C2 C 0.11659(15) 0.77239(12) -0.15135(10) 0.0434(5) Uani 1 1 d . . . . .
H2 H 0.057113 0.776651 -0.172137 0.052 Uiso 1 1 calc R U . . .
C20 C -0.02970(13) 0.43086(13) 0.25764(11) 0.0450(5) Uani 1 1 d . . . . .
H20 H -0.015955 0.378289 0.250268 0.054 Uiso 1 1 calc R U . . .
C39 C 0.77602(14) 0.73530(14) 0.94730(10) 0.0479(5) Uani 1 1 d . . . . .
H39 H 0.746095 0.759388 0.974309 0.057 Uiso 1 1 calc R U . . .
C5 C 0.29395(15) 0.75834(12) -0.09063(11) 0.0459(5) Uani 1 1 d . . . . .
H5 H 0.353480 0.753155 -0.070446 0.055 Uiso 1 1 calc R U . . .
C22 C -0.12653(13) 0.52664(15) 0.28029(12) 0.0519(5) Uani 1 1 d . . . . .
H22 H -0.179309 0.537782 0.288351 0.062 Uiso 1 1 calc R U . . .
C3 C 0.17497(17) 0.82038(13) -0.16952(11) 0.0513(5) Uani 1 1 d . . . . .
H3 H 0.154583 0.858491 -0.203054 0.062 Uiso 1 1 calc R U . . .
C4 C 0.26129(17) 0.81378(13) -0.14002(12) 0.0540(5) Uani 1 1 d . . . . .
H4 H 0.299228 0.847432 -0.153442 0.065 Uiso 1 1 calc R U . . .
B2 B 0.13157(13) 0.56945(12) 0.24402(10) 0.0302(4) Uani 1 1 d . . . . .
B1 B 0.17038(13) 0.61956(13) -0.02757(11) 0.0333(4) Uani 1 1 d . . . . .
C21 C -0.10667(14) 0.45032(16) 0.26941(13) 0.0573(6) Uani 1 1 d . . . . .
H21 H -0.146294 0.409978 0.269944 0.069 Uiso 1 1 calc R U . . .
C68 C 0.1476(4) 0.5881(3) 0.5297(3) 0.0826(4) Uani 0.3333 1 d DG U P A 1
C63 C 0.2069(4) 0.5300(4) 0.5565(3) 0.0824(4) Uani 0.3333 1 d DG U P A 1
H63 H 0.253257 0.540735 0.594360 0.099 Uiso 0.3333 1 calc R U P A 1
C64 C 0.1983(5) 0.4561(4) 0.5278(4) 0.0826(4) Uani 0.3333 1 d DG U P A 1
H64 H 0.238797 0.416363 0.546090 0.099 Uiso 0.3333 1 calc R U P A 1
C65 C 0.1304(5) 0.4403(3) 0.4724(5) 0.0827(4) Uani 0.3333 1 d DG U P A 1
H65 H 0.124565 0.389798 0.452782 0.099 Uiso 0.3333 1 calc R U P A 1
C66 C 0.0712(5) 0.4984(4) 0.4456(4) 0.0826(4) Uani 0.3333 1 d DG U P A 1
H66 H 0.024793 0.487606 0.407743 0.099 Uiso 0.3333 1 calc R U P A 1
C67 C 0.0798(5) 0.5723(4) 0.4743(4) 0.0826(4) Uani 0.3333 1 d DG U P A 1
C70 C 0.1586(5) 0.6660(4) 0.5659(4) 0.0826(4) Uani 0.3333 1 d D U P A 1
H70A H 0.128579 0.664431 0.599626 0.124 Uiso 0.3333 1 calc R U P A 1
H70B H 0.135120 0.708045 0.534466 0.124 Uiso 0.3333 1 calc R U P A 1
H70C H 0.219329 0.675632 0.586982 0.124 Uiso 0.3333 1 calc R U P A 1
C71 C 0.2456(4) 0.5117(4) 0.5857(3) 0.0398(5) Uani 0.3333 1 d . U P B 2
H71A H 0.221685 0.469428 0.606130 0.060 Uiso 0.3333 1 calc R U P B 2
H71B H 0.277964 0.547510 0.620029 0.060 Uiso 0.3333 1 calc R U P B 2
H71C H 0.283323 0.489448 0.562126 0.060 Uiso 0.3333 1 calc R U P B 2
C72 C 0.1734(3) 0.5564(2) 0.5374(2) 0.04209(13) Uani 0.3333 1 d DG U P B 2
C77 C 0.1138(3) 0.52178(18) 0.4843(2) 0.04209(13) Uani 0.3333 1 d DG U P B 2
C76 C 0.0496(2) 0.5668(2) 0.44308(18) 0.0423(2) Uani 0.3333 1 d G U P B 2
H76 H 0.008783 0.543168 0.406838 0.051 Uiso 0.3333 1 calc R U P B 2
C75 C 0.0450(3) 0.6465(2) 0.4549(2) 0.04209(13) Uani 0.3333 1 d DG U P B 2
H75 H 0.001105 0.677330 0.426666 0.051 Uiso 0.3333 1 calc R U P B 2
C74 C 0.1047(3) 0.68117(19) 0.5079(2) 0.04209(13) Uani 0.3333 1 d DG U P B 2
H74 H 0.101543 0.735636 0.515943 0.051 Uiso 0.3333 1 calc R U P B 2
C73 C 0.1689(2) 0.6361(2) 0.54915(18) 0.04209(13) Uani 0.3333 1 d DG U P B 2
H73 H 0.209654 0.659778 0.585396 0.051 Uiso 0.3333 1 calc R U P B 2
C78 C 0.1138(5) 0.4395(4) 0.4673(4) 0.04209(13) Uani 0.3333 1 d D U P B 2
H78A H 0.161420 0.428840 0.449455 0.063 Uiso 0.3333 1 calc R U P B 2
H78B H 0.060082 0.426406 0.434181 0.063 Uiso 0.3333 1 calc R U P B 2
H78C H 0.119902 0.407572 0.506867 0.063 Uiso 0.3333 1 calc R U P B 2
C69 C 0.0085(5) 0.6306(5) 0.4434(4) 0.0826(4) Uani 0.3333 1 d D U P A 1
H69A H 0.006253 0.670623 0.476007 0.124 Uiso 0.3333 1 calc R U P A 1
H69B H -0.046108 0.602902 0.429326 0.124 Uiso 0.3333 1 calc R U P A 1
H69C H 0.019663 0.655623 0.405179 0.124 Uiso 0.3333 1 calc R U P A 1
C70A C 0.2027(6) 0.6085(5) 0.5836(4) 0.110(3) Uani 0.3333 1 d D U P C 3
H70D H 0.253934 0.582036 0.610585 0.165 Uiso 0.3333 1 calc R U P C 3
H70E H 0.166674 0.623277 0.611265 0.165 Uiso 0.3333 1 calc R U P C 3
H70F H 0.219055 0.655634 0.563809 0.165 Uiso 0.3333 1 calc R U P C 3
C68A C 0.1563(7) 0.5566(6) 0.5322(5) 0.0926(19) Uani 0.3333 1 d D U P C 3
C63A C 0.1865(7) 0.4779(5) 0.5307(5) 0.0865(18) Uani 0.3333 1 d D U P C 3
H63A H 0.232942 0.464115 0.567719 0.104 Uiso 0.3333 1 calc R U P C 3
C64A C 0.1632(7) 0.4262(6) 0.4907(6) 0.089(2) Uani 0.3333 1 d D U P C 3
H64A H 0.193558 0.378218 0.494823 0.107 Uiso 0.3333 1 calc R U P C 3
C65A C 0.0857(7) 0.4399(6) 0.4350(6) 0.093(2) Uani 0.3333 1 d D U P C 3
H65A H 0.064216 0.401037 0.402330 0.112 Uiso 0.3333 1 calc R U P C 3
C66A C 0.0476(7) 0.5090(5) 0.4326(5) 0.0832(19) Uani 0.3333 1 d D U P C 3
H66A H -0.004824 0.517796 0.399579 0.100 Uiso 0.3333 1 calc R U P C 3
C67A C 0.0851(6) 0.5739(6) 0.4806(5) 0.0665(16) Uani 0.3333 1 d D U P C 3
C69A C 0.0446(9) 0.6469(6) 0.4680(7) 0.143(5) Uani 0.3333 1 d D U P C 3
H69D H -0.010335 0.644223 0.477418 0.215 Uiso 0.3333 1 calc R U P C 3
H69E H 0.035399 0.660830 0.421614 0.215 Uiso 0.3333 1 calc R U P C 3
H69F H 0.080452 0.686695 0.496197 0.215 Uiso 0.3333 1 calc R U P C 3

loop_
_atom_site_aniso_label
_atom_site_aniso_U_11
_atom_site_aniso_U_22
_atom_site_aniso_U_33
_atom_site_aniso_U_23
_atom_site_aniso_U_13
_atom_site_aniso_U_12
O4 0.0281(6) 0.0321(6) 0.0356(7) 0.0019(5) 0.0080(5) -0.0016(5)
O3 0.0298(6) 0.0354(7) 0.0360(7) 0.0003(5) 0.0095(5) 0.0018(5)
O2 0.0377(7) 0.0389(7) 0.0313(7) 0.0032(5) 0.0062(5) 0.0014(5)
O1 0.0372(7) 0.0345(7) 0.0370(7) 0.0018(5) 0.0072(6) -0.0050(5)
N9 0.0229(6) 0.0355(8) 0.0250(7) 0.0013(6) 0.0082(5) 0.0003(6)
N7 0.0244(7) 0.0347(8) 0.0279(7) 0.0031(6) 0.0103(6) 0.0021(6)
N1 0.0301(7) 0.0353(8) 0.0245(7) -0.0014(6) 0.0047(6) 0.0021(6)
N39 0.0271(7) 0.0283(7) 0.0277(7) 0.0010(6) 0.0072(6) -0.0003(6)
N69 0.0358(8) 0.0381(9) 0.0492(10) 0.0023(7) 0.0137(7) 0.0037(7)
C27 0.0255(8) 0.0230(8) 0.0289(8) 0.0006(6) 0.0081(6) 0.0011(6)
C30 0.0267(8) 0.0225(8) 0.0283(8) 0.0013(6) 0.0077(6) 0.0015(6)
C24 0.0268(8) 0.0254(8) 0.0275(8) 0.0013(7) 0.0068(6) 0.0004(7)
N56 0.0523(9) 0.0518(11) 0.0349(9) -0.0034(8) 0.0072(7) -0.0162(8)
C35 0.0242(8) 0.0240(8) 0.0290(8) 0.0015(7) 0.0063(6) 0.0020(6)
C56 0.0232(8) 0.0336(8) 0.0250(8) -0.0017(6) 0.0050(6) -0.0004(6)
C12 0.0279(9) 0.0272(8) 0.0311(8) 0.0023(7) 0.0020(7) -0.0037(7)
C52 0.0237(8) 0.0355(9) 0.0263(8) -0.0009(7) 0.0059(6) -0.0019(7)
C28 0.0269(8) 0.0247(8) 0.0256(7) 0.0015(6) 0.0077(6) 0.0014(6)
C57 0.0245(8) 0.0356(9) 0.0251(8) -0.0006(7) 0.0066(7) -0.0014(7)
C51 0.0247(8) 0.0353(9) 0.0250(8) 0.0008(7) 0.0063(6) -0.0024(7)
C10 0.0225(8) 0.0302(8) 0.0299(8) -0.0003(6) 0.0029(7) -0.0031(6)
C34 0.0300(8) 0.0289(9) 0.0276(8) 0.0012(7) 0.0092(7) 0.0012(7)
C15 0.0277(8) 0.0262(8) 0.0278(8) -0.0011(6) 0.0081(6) 0.0012(7)
C29 0.0248(8) 0.0281(9) 0.0295(8) 0.0026(7) 0.0077(6) 0.0002(7)
C58 0.0283(8) 0.0349(9) 0.0238(8) -0.0029(7) 0.0067(7) 0.0011(7)
C33 0.0306(8) 0.0263(9) 0.0296(8) 0.0002(7) 0.0064(7) 0.0016(7)
C31 0.0267(8) 0.0279(9) 0.0320(8) 0.0000(7) 0.0094(7) 0.0006(7)
C26 0.0271(8) 0.0287(9) 0.0308(8) -0.0003(7) 0.0108(6) -0.0007(7)
C11 0.0250(8) 0.0281(9) 0.0327(8) -0.0011(7) 0.0047(7) -0.0025(7)
C13 0.0305(8) 0.0326(9) 0.0285(8) 0.0023(7) 0.0093(7) -0.0016(7)
C49 0.0240(8) 0.0363(9) 0.0276(8) 0.0002(7) 0.0057(7) -0.0012(7)
C46 0.0252(8) 0.0376(10) 0.0321(9) 0.0033(7) 0.0071(7) -0.0024(7)
C32 0.0252(8) 0.0305(9) 0.0334(8) -0.0011(7) 0.0059(7) -0.0016(7)
C17 0.0283(8) 0.0337(9) 0.0306(8) 0.0027(7) 0.0091(7) -0.0026(7)
C55 0.0251(8) 0.0343(9) 0.0252(8) -0.0021(7) 0.0045(6) -0.0014(7)
C14 0.0284(8) 0.0333(9) 0.0291(8) 0.0005(7) 0.0087(6) -0.0025(7)
C16 0.0302(8) 0.0339(9) 0.0280(8) 0.0033(7) 0.0081(7) -0.0015(7)
C61 0.0262(8) 0.0367(9) 0.0282(9) 0.0015(7) 0.0043(7) 0.0028(7)
C53 0.0269(8) 0.0374(9) 0.0321(9) -0.0019(7) 0.0116(7) -0.0015(7)
C25 0.0298(8) 0.0298(9) 0.0269(8) 0.0003(7) 0.0097(6) 0.0000(7)
C50 0.0245(8) 0.0364(9) 0.0308(9) 0.0009(7) 0.0081(7) -0.0006(7)
C9 0.0373(10) 0.0298(9) 0.0320(9) 0.0032(7) 0.0063(7) 0.0040(7)
C54 0.0265(8) 0.0354(9) 0.0348(9) -0.0021(7) 0.0101(7) 0.0018(7)
C62 0.0279(8) 0.0375(9) 0.0305(9) 0.0020(7) 0.0046(7) -0.0003(7)
C1 0.0482(10) 0.0312(9) 0.0294(9) -0.0028(7) 0.0141(7) 0.0009(8)
C18 0.0274(8) 0.0437(9) 0.0248(8) 0.0035(7) 0.0042(7) -0.0003(7)
C36 0.0352(9) 0.0316(9) 0.0296(8) 0.0008(7) 0.0072(7) -0.0065(7)
C7 0.0274(9) 0.0308(9) 0.0308(9) -0.0012(7) 0.0017(7) -0.0044(7)
C45 0.0298(8) 0.0366(9) 0.0372(10) -0.0010(8) 0.0119(7) -0.0024(7)
C60 0.0298(8) 0.0379(9) 0.0324(9) -0.0010(7) 0.0081(7) 0.0052(7)
C47 0.0277(9) 0.0427(10) 0.0350(10) 0.0082(8) 0.0112(7) -0.0017(7)
C48 0.0273(9) 0.0416(10) 0.0346(9) 0.0032(7) 0.0119(7) -0.0005(7)
C43 0.0293(8) 0.0383(9) 0.0327(9) 0.0022(7) 0.0099(7) -0.0009(7)
C59 0.0286(9) 0.0393(9) 0.0339(9) 0.0011(7) 0.0107(7) 0.0031(7)
C19 0.0271(8) 0.0415(9) 0.0290(9) 0.0047(7) 0.0039(7) -0.0002(7)
C8 0.0413(10) 0.0312(9) 0.0317(9) -0.0012(7) 0.0090(8) 0.0041(8)
C37 0.0361(9) 0.0369(10) 0.0343(9) 0.0008(8) 0.0041(7) -0.0031(8)
C44 0.0293(9) 0.0377(9) 0.0429(11) -0.0031(8) 0.0098(8) 0.0015(7)
C6 0.0469(9) 0.0295(9) 0.0330(9) -0.0021(7) 0.0134(8) -0.0016(8)
C42 0.0293(9) 0.0414(10) 0.0512(12) 0.0071(9) 0.0152(8) 0.0004(7)
C41 0.0369(9) 0.0381(10) 0.0568(13) 0.0081(9) 0.0178(9) 0.0010(8)
C40 0.0390(10) 0.0471(12) 0.0361(9) -0.0065(8) 0.0109(8) -0.0078(9)
C23 0.0318(9) 0.0562(12) 0.0329(10) 0.0033(9) 0.0078(8) 0.0063(8)
C38 0.0449(11) 0.0448(11) 0.0334(9) 0.0024(8) 0.0019(8) -0.0081(9)
C2 0.0602(13) 0.0385(11) 0.0320(10) 0.0003(8) 0.0142(9) 0.0104(9)
C20 0.0345(10) 0.0449(11) 0.0531(12) 0.0063(10) 0.0087(9) -0.0059(8)
C39 0.0524(11) 0.0565(13) 0.0363(10) -0.0105(9) 0.0155(8) -0.0144(10)
C5 0.0542(12) 0.0392(11) 0.0499(12) -0.0067(8) 0.0239(10) -0.0073(9)
C22 0.0307(10) 0.0730(13) 0.0547(13) 0.0075(11) 0.0168(10) -0.0002(9)
C3 0.0820(13) 0.0381(11) 0.0398(11) 0.0060(9) 0.0270(10) 0.0054(10)
C4 0.0783(13) 0.0411(12) 0.0523(13) 0.0012(9) 0.0340(11) -0.0059(11)
B2 0.0266(9) 0.0310(9) 0.0310(9) -0.0003(8) 0.0053(7) -0.0009(7)
B1 0.0317(10) 0.0327(11) 0.0323(10) 0.0011(8) 0.0043(8) -0.0012(8)
C21 0.0349(11) 0.0641(13) 0.0731(16) 0.0105(12) 0.0162(10) -0.0094(10)
C68 0.0864(6) 0.0937(6) 0.0903(6) 0.0239(6) 0.0615(6) 0.0169(6)
C63 0.0863(7) 0.0937(7) 0.0903(7) 0.0241(7) 0.0619(6) 0.0170(7)
C64 0.0865(7) 0.0937(7) 0.0904(7) 0.0243(7) 0.0618(7) 0.0170(7)
C65 0.0866(7) 0.0937(7) 0.0906(7) 0.0243(7) 0.0616(7) 0.0170(7)
C66 0.0866(7) 0.0936(7) 0.0905(7) 0.0242(7) 0.0617(6) 0.0171(7)
C67 0.0865(6) 0.0936(6) 0.0904(6) 0.0241(6) 0.0613(6) 0.0170(6)
C70 0.0864(6) 0.0937(6) 0.0903(6) 0.0239(6) 0.0615(6) 0.0169(6)
C71 0.0364(8) 0.0521(8) 0.0327(8) 0.0062(8) 0.0127(8) -0.0002(8)
C72 0.0386(2) 0.0529(2) 0.0349(2) 0.0044(2) 0.0109(2) 0.0009(2)
C77 0.0386(2) 0.0529(2) 0.0349(2) 0.0044(2) 0.0109(2) 0.0009(2)
C76 0.0387(4) 0.0530(4) 0.0351(4) 0.0044(4) 0.0108(4) 0.0011(4)
C75 0.0386(2) 0.0529(2) 0.0349(2) 0.0044(2) 0.0109(2) 0.0009(2)
C74 0.0386(2) 0.0529(2) 0.0349(2) 0.0044(2) 0.0109(2) 0.0009(2)
C73 0.0386(2) 0.0529(2) 0.0349(2) 0.0044(2) 0.0109(2) 0.0009(2)
C78 0.0386(2) 0.0529(2) 0.0349(2) 0.0044(2) 0.0109(2) 0.0009(2)
C69 0.0865(6) 0.0936(6) 0.0904(6) 0.0241(6) 0.0613(6) 0.0170(6)
C70A 0.120(7) 0.137(7) 0.074(5) -0.018(5) 0.030(5) -0.081(6)
C68A 0.098(4) 0.114(4) 0.085(3) 0.024(3) 0.057(3) -0.001(4)
C63A 0.086(4) 0.104(4) 0.092(3) 0.051(3) 0.061(3) 0.019(3)
C64A 0.091(4) 0.098(4) 0.095(4) 0.041(4) 0.054(3) 0.012(4)
C65A 0.115(5) 0.098(4) 0.081(4) 0.023(4) 0.052(4) -0.013(4)
C66A 0.084(4) 0.106(4) 0.073(4) 0.035(4) 0.043(3) 0.015(4)
C67A 0.075(3) 0.081(4) 0.063(3) 0.023(3) 0.051(3) 0.013(3)
C69A 0.134(9) 0.141(9) 0.154(10) 0.028(8) 0.042(8) 0.033(8)

_geom_special_details            
;
 All esds (except the esd in the dihedral angle between two l.s. planes)
 are estimated using the full covariance matrix.  The cell esds are taken
 into account individually in the estimation of esds in distances, angles
 and torsion angles; correlations between esds in cell parameters are only
 used when they are defined by crystal symmetry.  An approximate (isotropic)
 treatment of cell esds is used for estimating esds involving l.s. planes.
;
loop_
_geom_bond_atom_site_label_1
_geom_bond_atom_site_label_2
_geom_bond_distance
_geom_bond_site_symmetry_2
_geom_bond_publ_flag
O4 C19 1.360(2) . ?
O4 B2 1.489(2) . ?
O3 C18 1.369(2) . ?
O3 B2 1.475(2) . ?
O2 C1 1.370(2) . ?
O2 B1 1.475(2) . ?
O1 C6 1.361(2) . ?
O1 B1 1.479(2) . ?
N9 N7 1.3736(19) . ?
N9 C35 1.399(2) . ?
N9 C28 1.397(2) . ?
N7 C56 1.394(2) . ?
N7 C51 1.392(2) . ?
N1 C62 1.350(2) . ?
N1 C60 1.339(2) . ?
N1 B1 1.639(3) 2 ?
N39 C13 1.342(2) . ?
N39 C17 1.344(2) . ?
N39 B2 1.638(2) . ?
N69 C44 1.338(3) . ?
N69 C41 1.336(3) . ?
C27 C30 1.448(2) . ?
C27 C28 1.405(2) . ?
C27 C26 1.400(2) . ?
C30 C35 1.407(2) . ?
C30 C31 1.394(2) . ?
C24 C15 1.483(2) . ?
C24 C29 1.397(2) . ?
C24 C25 1.409(2) . ?
N56 C38 1.332(3) . ?
N56 C39 1.335(3) . ?
C35 C34 1.387(2) . ?
C56 C52 1.409(2) . ?
C56 C57 1.385(2) . ?
C12 H12 0.9500 . ?
C12 C11 1.394(3) . ?
C12 C7 1.394(3) . ?
C52 C49 1.450(3) . ?
C52 C53 1.397(3) . ?
C28 C29 1.383(2) . ?
C57 H57 0.9500 . ?
C57 C55 1.395(2) . ?
C51 C49 1.411(2) . ?
C51 C50 1.387(3) . ?
C10 C11 1.398(2) . ?
C10 C9 1.397(3) . ?
C10 B2 1.596(3) . ?
C34 H34 0.9500 . ?
C34 C33 1.399(2) . ?
C15 C14 1.398(2) . ?
C15 C16 1.398(2) . ?
C29 H29 0.9500 . ?
C58 C55 1.479(3) . ?
C58 C61 1.396(3) . ?
C58 C59 1.399(2) . ?
C33 C32 1.409(3) . ?
C33 C36 1.488(2) . ?
C31 H31 0.9500 . ?
C31 C32 1.377(2) . ?
C26 H26 0.9500 . ?
C26 C25 1.378(2) . ?
C11 H11 0.9500 . ?
C13 H13 0.9500 . ?
C13 C14 1.377(2) . ?
C49 C48 1.397(3) . ?
C46 C50 1.399(3) . ?
C46 C47 1.410(3) . ?
C46 C43 1.482(3) . ?
C32 H32 0.9500 . ?
C17 H17 0.9500 . ?
C17 C16 1.376(2) . ?
C55 C54 1.409(2) . ?
C14 H14 0.9500 . ?
C16 H16 0.9500 . ?
C61 H61 0.9500 . ?
C61 C62 1.371(3) . ?
C53 H53 0.9500 . ?
C53 C54 1.380(3) . ?
C25 H25 0.9500 . ?
C50 H50 0.9500 . ?
C9 H9 0.9500 . ?
C9 C8 1.381(3) . ?
C54 H54 0.9500 . ?
C62 H62 0.9500 . ?
C1 C6 1.389(3) . ?
C1 C2 1.385(3) . ?
C18 C19 1.389(3) . ?
C18 C23 1.378(3) . ?
C36 C37 1.397(3) . ?
C36 C40 1.395(3) . ?
C7 C8 1.398(3) . ?
C7 B1 1.599(3) . ?
C45 H45 0.9500 . ?
C45 C43 1.393(3) . ?
C45 C44 1.381(3) . ?
C60 H60 0.9500 . ?
C60 C59 1.373(3) . ?
C47 H47 0.9500 . ?
C47 C48 1.378(3) . ?
C48 H48 0.9500 . ?
C43 C42 1.395(3) . ?
C59 H59 0.9500 . ?
C19 C20 1.375(3) . ?
C8 H8 0.9500 . ?
C37 H37 0.9500 . ?
C37 C38 1.382(3) . ?
C44 H44 0.9500 . ?
C6 C5 1.374(3) . ?
C42 H42 0.9500 . ?
C42 C41 1.382(3) . ?
C41 H41 0.9500 . ?
C40 H40 0.9500 . ?
C40 C39 1.390(3) . ?
C23 H23 0.9500 . ?
C23 C22 1.397(3) . ?
C38 H38 0.9500 . ?
C2 H2 0.9500 . ?
C2 C3 1.398(3) . ?
C20 H20 0.9500 . ?
C20 C21 1.398(3) . ?
C39 H39 0.9500 . ?
C5 H5 0.9500 . ?
C5 C4 1.398(3) . ?
C22 H22 0.9500 . ?
C22 C21 1.380(4) . ?
C3 H3 0.9500 . ?
C3 C4 1.377(4) . ?
C4 H4 0.9500 . ?
C21 H21 0.9500 . ?
C68 C63 1.3900 . ?
C68 C67 1.3900 . ?
C68 C70 1.5204(10) . ?
C63 H63 0.9500 . ?
C63 C64 1.3900 . ?
C64 H64 0.9500 . ?
C64 C65 1.3900 . ?
C65 H65 0.9500 . ?
C65 C66 1.3900 . ?
C66 H66 0.9500 . ?
C66 C67 1.3900 . ?
C67 C69 1.5313(19) . ?
C70 H70A 0.9800 . ?
C70 H70B 0.9800 . ?
C70 H70C 0.9800 . ?
C71 H71A 0.9800 . ?
C71 H71B 0.9800 . ?
C71 H71C 0.9800 . ?
C71 C72 1.526(6) . ?
C72 C77 1.3900 . ?
C72 C73 1.3900 . ?
C77 C76 1.3900 . ?
C77 C78 1.452(8) . ?
C76 H76 0.9500 . ?
C76 C75 1.3900 . ?
C75 H75 0.9500 . ?
C75 C74 1.3900 . ?
C74 H74 0.9500 . ?
C74 C73 1.3900 . ?
C73 H73 0.9500 . ?
C78 H78A 0.9800 . ?
C78 H78B 0.9800 . ?
C78 H78C 0.9800 . ?
C69 H69A 0.9800 . ?
C69 H69B 0.9800 . ?
C69 H69C 0.9800 . ?
C70A H70D 0.9800 . ?
C70A H70E 0.9800 . ?
C70A H70F 0.9800 . ?
C70A C68A 1.438(10) . ?
C68A C63A 1.437(11) . ?
C68A C67A 1.380(11) . ?
C63A H63A 0.9500 . ?
C63A C64A 1.207(11) . ?
C64A H64A 0.9500 . ?
C64A C65A 1.481(12) . ?
C65A H65A 0.9500 . ?
C65A C66A 1.330(11) . ?
C66A H66A 0.9500 . ?
C66A C67A 1.511(10) . ?
C67A C69A 1.401(9) . ?
C69A H69D 0.9800 . ?
C69A H69E 0.9800 . ?
C69A H69F 0.9800 . ?

loop_
_geom_angle_atom_site_label_1
_geom_angle_atom_site_label_2
_geom_angle_atom_site_label_3
_geom_angle
_geom_angle_site_symmetry_1
_geom_angle_site_symmetry_3
_geom_angle_publ_flag
C19 O4 B2 106.02(14) . . ?
C18 O3 B2 105.76(14) . . ?
C1 O2 B1 105.41(15) . . ?
C6 O1 B1 106.10(14) . . ?
N7 N9 C35 124.71(14) . . ?
N7 N9 C28 124.33(14) . . ?
C28 N9 C35 109.65(13) . . ?
N9 N7 C56 124.90(14) . . ?
N9 N7 C51 123.89(14) . . ?
C51 N7 C56 109.68(14) . . ?
C62 N1 B1 119.40(15) . 2 ?
C60 N1 C62 118.69(16) . . ?
C60 N1 B1 121.72(15) . 2 ?
C13 N39 C17 118.51(15) . . ?
C13 N39 B2 122.91(14) . . ?
C17 N39 B2 118.55(14) . . ?
C41 N69 C44 115.88(17) . . ?
C28 C27 C30 107.31(15) . . ?
C26 C27 C30 133.95(16) . . ?
C26 C27 C28 118.67(15) . . ?
C35 C30 C27 107.30(14) . . ?
C31 C30 C27 133.89(16) . . ?
C31 C30 C35 118.77(16) . . ?
C29 C24 C15 119.41(15) . . ?
C29 C24 C25 120.08(16) . . ?
C25 C24 C15 120.46(15) . . ?
C38 N56 C39 116.14(18) . . ?
N9 C35 C30 107.71(14) . . ?
C34 C35 N9 129.29(16) . . ?
C34 C35 C30 123.01(16) . . ?
N7 C56 C52 107.97(15) . . ?
C57 C56 N7 128.82(16) . . ?
C57 C56 C52 123.21(16) . . ?
C11 C12 H12 119.1 . . ?
C11 C12 C7 121.71(17) . . ?
C7 C12 H12 119.1 . . ?
C56 C52 C49 107.14(15) . . ?
C53 C52 C56 118.93(16) . . ?
C53 C52 C49 133.92(17) . . ?
N9 C28 C27 107.89(14) . . ?
C29 C28 N9 128.97(16) . . ?
C29 C28 C27 123.07(16) . . ?
C56 C57 H57 121.5 . . ?
C56 C57 C55 117.04(16) . . ?
C55 C57 H57 121.5 . . ?
N7 C51 C49 108.05(15) . . ?
C50 C51 N7 128.92(16) . . ?
C50 C51 C49 123.02(16) . . ?
C11 C10 B2 123.88(16) . . ?
C9 C10 C11 116.82(16) . . ?
C9 C10 B2 118.90(16) . . ?
C35 C34 H34 121.2 . . ?
C35 C34 C33 117.53(16) . . ?
C33 C34 H34 121.2 . . ?
C14 C15 C24 121.79(15) . . ?
C16 C15 C24 121.71(16) . . ?
C16 C15 C14 116.49(16) . . ?
C24 C29 H29 121.2 . . ?
C28 C29 C24 117.51(16) . . ?
C28 C29 H29 121.2 . . ?
C61 C58 C55 121.11(16) . . ?
C61 C58 C59 116.91(17) . . ?
C59 C58 C55 121.92(16) . . ?
C34 C33 C32 119.62(16) . . ?
C34 C33 C36 120.43(16) . . ?
C32 C33 C36 119.95(16) . . ?
C30 C31 H31 120.6 . . ?
C32 C31 C30 118.89(16) . . ?
C32 C31 H31 120.6 . . ?
C27 C26 H26 120.5 . . ?
C25 C26 C27 118.98(16) . . ?
C25 C26 H26 120.5 . . ?
C12 C11 C10 121.23(17) . . ?
C12 C11 H11 119.4 . . ?
C10 C11 H11 119.4 . . ?
N39 C13 H13 118.9 . . ?
N39 C13 C14 122.18(16) . . ?
C14 C13 H13 118.9 . . ?
C51 C49 C52 107.00(15) . . ?
C48 C49 C52 134.25(17) . . ?
C48 C49 C51 118.72(17) . . ?
C50 C46 C47 120.05(17) . . ?
C50 C46 C43 120.29(16) . . ?
C47 C46 C43 119.62(16) . . ?
C33 C32 H32 118.9 . . ?
C31 C32 C33 122.16(16) . . ?
C31 C32 H32 118.9 . . ?
N39 C17 H17 118.9 . . ?
N39 C17 C16 122.12(16) . . ?
C16 C17 H17 118.9 . . ?
C57 C55 C58 119.76(16) . . ?
C57 C55 C54 120.39(17) . . ?
C54 C55 C58 119.68(16) . . ?
C15 C14 H14 119.8 . . ?
C13 C14 C15 120.31(16) . . ?
C13 C14 H14 119.8 . . ?
C15 C16 H16 119.8 . . ?
C17 C16 C15 120.37(16) . . ?
C17 C16 H16 119.8 . . ?
C58 C61 H61 119.9 . . ?
C62 C61 C58 120.19(17) . . ?
C62 C61 H61 119.9 . . ?
C52 C53 H53 120.7 . . ?
C54 C53 C52 118.51(17) . . ?
C54 C53 H53 120.7 . . ?
C24 C25 H25 119.2 . . ?
C26 C25 C24 121.68(16) . . ?
C26 C25 H25 119.2 . . ?
C51 C50 C46 117.36(17) . . ?
C51 C50 H50 121.3 . . ?
C46 C50 H50 121.3 . . ?
C10 C9 H9 119.1 . . ?
C8 C9 C10 121.80(17) . . ?
C8 C9 H9 119.1 . . ?
C55 C54 H54 119.1 . . ?
C53 C54 C55 121.88(17) . . ?
C53 C54 H54 119.1 . . ?
N1 C62 C61 121.94(17) . . ?
N1 C62 H62 119.0 . . ?
C61 C62 H62 119.0 . . ?
O2 C1 C6 111.12(16) . . ?
O2 C1 C2 127.80(19) . . ?
C2 C1 C6 121.05(19) . . ?
O3 C18 C19 111.26(16) . . ?
O3 C18 C23 127.48(18) . . ?
C23 C18 C19 121.24(18) . . ?
C37 C36 C33 121.49(17) . . ?
C40 C36 C33 121.94(17) . . ?
C40 C36 C37 116.57(17) . . ?
C12 C7 C8 116.79(17) . . ?
C12 C7 B1 120.58(16) . . ?
C8 C7 B1 122.35(17) . . ?
C43 C45 H45 120.2 . . ?
C44 C45 H45 120.2 . . ?
C44 C45 C43 119.69(18) . . ?
N1 C60 H60 118.9 . . ?
N1 C60 C59 122.28(17) . . ?
C59 C60 H60 118.9 . . ?
C46 C47 H47 119.1 . . ?
C48 C47 C46 121.89(17) . . ?
C48 C47 H47 119.1 . . ?
C49 C48 H48 120.5 . . ?
C47 C48 C49 118.93(17) . . ?
C47 C48 H48 120.5 . . ?
C45 C43 C46 121.14(17) . . ?
C45 C43 C42 116.61(17) . . ?
C42 C43 C46 122.20(16) . . ?
C58 C59 H59 120.0 . . ?
C60 C59 C58 119.96(17) . . ?
C60 C59 H59 120.0 . . ?
O4 C19 C18 110.67(16) . . ?
O4 C19 C20 127.27(18) . . ?
C20 C19 C18 122.04(18) . . ?
C9 C8 C7 121.61(18) . . ?
C9 C8 H8 119.2 . . ?
C7 C8 H8 119.2 . . ?
C36 C37 H37 120.1 . . ?
C38 C37 C36 119.8(2) . . ?
C38 C37 H37 120.1 . . ?
N69 C44 C45 124.09(17) . . ?
N69 C44 H44 118.0 . . ?
C45 C44 H44 118.0 . . ?
O1 C6 C1 110.50(16) . . ?
O1 C6 C5 127.53(19) . . ?
C5 C6 C1 121.96(19) . . ?
C43 C42 H42 120.3 . . ?
C41 C42 C43 119.32(18) . . ?
C41 C42 H42 120.3 . . ?
N69 C41 C42 124.40(19) . . ?
N69 C41 H41 117.8 . . ?
C42 C41 H41 117.8 . . ?
C36 C40 H40 120.5 . . ?
C39 C40 C36 119.0(2) . . ?
C39 C40 H40 120.5 . . ?
C18 C23 H23 121.4 . . ?
C18 C23 C22 117.3(2) . . ?
C22 C23 H23 121.4 . . ?
N56 C38 C37 124.1(2) . . ?
N56 C38 H38 118.0 . . ?
C37 C38 H38 118.0 . . ?
C1 C2 H2 121.5 . . ?
C1 C2 C3 117.1(2) . . ?
C3 C2 H2 121.5 . . ?
C19 C20 H20 121.6 . . ?
C19 C20 C21 116.7(2) . . ?
C21 C20 H20 121.6 . . ?
N56 C39 C40 124.4(2) . . ?
N56 C39 H39 117.8 . . ?
C40 C39 H39 117.8 . . ?
C6 C5 H5 121.4 . . ?
C6 C5 C4 117.3(2) . . ?
C4 C5 H5 121.4 . . ?
C23 C22 H22 119.5 . . ?
C21 C22 C23 121.1(2) . . ?
C21 C22 H22 119.5 . . ?
C2 C3 H3 119.2 . . ?
C4 C3 C2 121.6(2) . . ?
C4 C3 H3 119.2 . . ?
C5 C4 H4 119.5 . . ?
C3 C4 C5 121.0(2) . . ?
C3 C4 H4 119.5 . . ?
O4 B2 N39 105.79(14) . . ?
O4 B2 C10 111.07(15) . . ?
O3 B2 O4 105.92(14) . . ?
O3 B2 N39 106.82(14) . . ?
O3 B2 C10 116.03(15) . . ?
C10 B2 N39 110.59(14) . . ?
O2 B1 O1 106.03(15) . . ?
O2 B1 N1 106.85(14) . 2_545 ?
O2 B1 C7 116.06(16) . . ?
O1 B1 N1 106.10(15) . 2_545 ?
O1 B1 C7 113.11(15) . . ?
C7 B1 N1 108.09(15) . 2_545 ?
C20 C21 H21 119.2 . . ?
C22 C21 C20 121.6(2) . . ?
C22 C21 H21 119.2 . . ?
C63 C68 C67 120.0 . . ?
C63 C68 C70 116.92(10) . . ?
C67 C68 C70 123.00(11) . . ?
C68 C63 H63 120.0 . . ?
C68 C63 C64 120.0 . . ?
C64 C63 H63 120.0 . . ?
C63 C64 H64 120.0 . . ?
C63 C64 C65 120.0 . . ?
C65 C64 H64 120.0 . . ?
C64 C65 H65 120.0 . . ?
C66 C65 C64 120.0 . . ?
C66 C65 H65 120.0 . . ?
C65 C66 H66 120.0 . . ?
C67 C66 C65 120.0 . . ?
C67 C66 H66 120.0 . . ?
C68 C67 C69 124.04(10) . . ?
C66 C67 C68 120.0 . . ?
C66 C67 C69 115.87(11) . . ?
C68 C70 H70A 109.5 . . ?
C68 C70 H70B 109.5 . . ?
C68 C70 H70C 109.5 . . ?
H70A C70 H70B 109.5 . . ?
H70A C70 H70C 109.5 . . ?
H70B C70 H70C 109.5 . . ?
H71A C71 H71B 109.5 . . ?
H71A C71 H71C 109.5 . . ?
H71B C71 H71C 109.5 . . ?
C72 C71 H71A 109.5 . . ?
C72 C71 H71B 109.5 . . ?
C72 C71 H71C 109.5 . . ?
C77 C72 C71 123.8(4) . . ?
C77 C72 C73 120.0 . . ?
C73 C72 C71 116.2(4) . . ?
C72 C77 C76 120.0 . . ?
C72 C77 C78 124.2(4) . . ?
C76 C77 C78 115.8(4) . . ?
C77 C76 H76 120.0 . . ?
C77 C76 C75 120.0 . . ?
C75 C76 H76 120.0 . . ?
C76 C75 H75 120.0 . . ?
C74 C75 C76 120.0 . . ?
C74 C75 H75 120.0 . . ?
C75 C74 H74 120.0 . . ?
C73 C74 C75 120.0 . . ?
C73 C74 H74 120.0 . . ?
C72 C73 H73 120.0 . . ?
C74 C73 C72 120.0 . . ?
C74 C73 H73 120.0 . . ?
C77 C78 H78A 109.5 . . ?
C77 C78 H78B 109.5 . . ?
C77 C78 H78C 109.5 . . ?
H78A C78 H78B 109.5 . . ?
H78A C78 H78C 109.5 . . ?
H78B C78 H78C 109.5 . . ?
C67 C69 H69A 109.5 . . ?
C67 C69 H69B 109.5 . . ?
C67 C69 H69C 109.5 . . ?
H69A C69 H69B 109.5 . . ?
H69A C69 H69C 109.5 . . ?
H69B C69 H69C 109.5 . . ?
H70D C70A H70E 109.5 . . ?
H70D C70A H70F 109.5 . . ?
H70E C70A H70F 109.5 . . ?
C68A C70A H70D 109.5 . . ?
C68A C70A H70E 109.5 . . ?
C68A C70A H70F 109.5 . . ?
C63A C68A C70A 118.9(8) . . ?
C67A C68A C70A 127.4(9) . . ?
C67A C68A C63A 113.7(9) . . ?
C68A C63A H63A 114.4 . . ?
C64A C63A C68A 131.2(11) . . ?
C64A C63A H63A 114.4 . . ?
C63A C64A H64A 121.0 . . ?
C63A C64A C65A 117.9(11) . . ?
C65A C64A H64A 121.0 . . ?
C64A C65A H65A 121.4 . . ?
C66A C65A C64A 117.1(11) . . ?
C66A C65A H65A 121.4 . . ?
C65A C66A H66A 119.0 . . ?
C65A C66A C67A 122.1(9) . . ?
C67A C66A H66A 119.0 . . ?
C68A C67A C66A 117.5(8) . . ?
C68A C67A C69A 125.9(9) . . ?
C69A C67A C66A 116.6(7) . . ?
C67A C69A H69D 109.5 . . ?
C67A C69A H69E 109.5 . . ?
C67A C69A H69F 109.5 . . ?
H69D C69A H69E 109.5 . . ?
H69D C69A H69F 109.5 . . ?
H69E C69A H69F 109.5 . . ?

loop_
_geom_torsion_atom_site_label_1
_geom_torsion_atom_site_label_2
_geom_torsion_atom_site_label_3
_geom_torsion_atom_site_label_4
_geom_torsion
_geom_torsion_site_symmetry_1
_geom_torsion_site_symmetry_2
_geom_torsion_site_symmetry_3
_geom_torsion_site_symmetry_4
_geom_torsion_publ_flag
O4 C19 C20 C21 -179.33(19) . . . . ?
O3 C18 C19 O4 1.7(2) . . . . ?
O3 C18 C19 C20 -177.30(17) . . . . ?
O3 C18 C23 C22 177.21(18) . . . . ?
O2 C1 C6 O1 1.3(2) . . . . ?
O2 C1 C6 C5 -177.37(17) . . . . ?
O2 C1 C2 C3 176.56(18) . . . . ?
O1 C6 C5 C4 -178.16(19) . . . . ?
N9 N7 C56 C52 -170.39(15) . . . . ?
N9 N7 C56 C57 10.5(3) . . . . ?
N9 N7 C51 C49 170.16(15) . . . . ?
N9 N7 C51 C50 -8.5(3) . . . . ?
N9 C35 C34 C33 179.55(16) . . . . ?
N9 C28 C29 C24 177.23(16) . . . . ?
N7 N9 C35 C30 -171.36(15) . . . . ?
N7 N9 C35 C34 8.6(3) . . . . ?
N7 N9 C28 C27 170.59(15) . . . . ?
N7 N9 C28 C29 -6.5(3) . . . . ?
N7 C56 C52 C49 2.86(18) . . . . ?
N7 C56 C52 C53 -177.84(15) . . . . ?
N7 C56 C57 C55 179.09(16) . . . . ?
N7 C51 C49 C52 -1.85(19) . . . . ?
N7 C51 C49 C48 179.87(15) . . . . ?
N7 C51 C50 C46 179.06(17) . . . . ?
N1 C60 C59 C58 1.9(3) . . . . ?
N39 C13 C14 C15 -0.8(3) . . . . ?
N39 C17 C16 C15 -0.1(3) . . . . ?
C27 C30 C35 N9 3.19(18) . . . . ?
C27 C30 C35 C34 -176.79(16) . . . . ?
C27 C30 C31 C32 176.44(18) . . . . ?
C27 C28 C29 C24 0.5(3) . . . . ?
C27 C26 C25 C24 0.5(3) . . . . ?
C30 C27 C28 N9 -1.08(19) . . . . ?
C30 C27 C28 C29 176.21(16) . . . . ?
C30 C27 C26 C25 -175.88(18) . . . . ?
C30 C35 C34 C33 -0.5(3) . . . . ?
C30 C31 C32 C33 -0.1(3) . . . . ?
C24 C15 C14 C13 -178.94(16) . . . . ?
C24 C15 C16 C17 179.40(16) . . . . ?
C35 N9 N7 C56 91.3(2) . . . . ?
C35 N9 N7 C51 -73.1(2) . . . . ?
C35 N9 C28 C27 3.12(19) . . . . ?
C35 N9 C28 C29 -173.95(17) . . . . ?
C35 C30 C31 C32 -0.9(2) . . . . ?
C35 C34 C33 C32 -0.5(2) . . . . ?
C35 C34 C33 C36 179.79(16) . . . . ?
C56 N7 C51 C49 3.71(19) . . . . ?
C56 N7 C51 C50 -174.94(17) . . . . ?
C56 C52 C49 C51 -0.63(19) . . . . ?
C56 C52 C49 C48 177.3(2) . . . . ?
C56 C52 C53 C54 -1.1(3) . . . . ?
C56 C57 C55 C58 173.53(15) . . . . ?
C56 C57 C55 C54 -1.7(2) . . . . ?
C12 C7 C8 C9 0.2(3) . . . . ?
C12 C7 B1 O2 -34.3(2) . . . . ?
C12 C7 B1 O1 88.6(2) . . . . ?
C12 C7 B1 N1 -154.23(15) . . . 2_545 ?
C52 C56 C57 C55 0.1(3) . . . . ?
C52 C49 C48 C47 -176.96(19) . . . . ?
C52 C53 C54 C55 -0.4(3) . . . . ?
C28 N9 N7 C56 -74.3(2) . . . . ?
C28 N9 N7 C51 121.29(18) . . . . ?
C28 N9 C35 C30 -3.95(19) . . . . ?
C28 N9 C35 C34 176.03(17) . . . . ?
C28 C27 C30 C35 -1.31(19) . . . . ?
C28 C27 C30 C31 -178.84(18) . . . . ?
C28 C27 C26 C25 0.6(2) . . . . ?
C57 C56 C52 C49 -177.96(16) . . . . ?
C57 C56 C52 C53 1.3(3) . . . . ?
C57 C55 C54 C53 1.9(3) . . . . ?
C51 N7 C56 C52 -4.11(19) . . . . ?
C51 N7 C56 C57 176.77(17) . . . . ?
C51 C49 C48 C47 0.7(3) . . . . ?
C10 C9 C8 C7 1.4(3) . . . . ?
C34 C33 C32 C31 0.8(3) . . . . ?
C34 C33 C36 C37 149.43(18) . . . . ?
C34 C33 C36 C40 -31.1(3) . . . . ?
C15 C24 C29 C28 -176.86(15) . . . . ?
C15 C24 C25 C26 176.31(16) . . . . ?
C29 C24 C15 C14 151.47(17) . . . . ?
C29 C24 C15 C16 -27.6(2) . . . . ?
C29 C24 C25 C26 -1.1(3) . . . . ?
C58 C55 C54 C53 -173.32(16) . . . . ?
C58 C61 C62 N1 -0.2(3) . . . . ?
C33 C36 C37 C38 -179.66(18) . . . . ?
C33 C36 C40 C39 179.31(19) . . . . ?
C31 C30 C35 N9 -178.84(15) . . . . ?
C31 C30 C35 C34 1.2(3) . . . . ?
C26 C27 C30 C35 175.43(18) . . . . ?
C26 C27 C30 C31 -2.1(3) . . . . ?
C26 C27 C28 N9 -178.40(15) . . . . ?
C26 C27 C28 C29 -1.1(3) . . . . ?
C11 C12 C7 C8 -0.6(3) . . . . ?
C11 C12 C7 B1 -174.60(16) . . . . ?
C11 C10 C9 C8 -2.4(3) . . . . ?
C11 C10 B2 O4 133.86(17) . . . . ?
C11 C10 B2 O3 12.8(2) . . . . ?
C11 C10 B2 N39 -109.00(18) . . . . ?
C13 N39 C17 C16 -0.5(3) . . . . ?
C13 N39 B2 O4 138.04(16) . . . . ?
C13 N39 B2 O3 -109.42(18) . . . . ?
C13 N39 B2 C10 17.7(2) . . . . ?
C49 C52 C53 C54 177.93(18) . . . . ?
C49 C51 C50 C46 0.6(3) . . . . ?
C46 C47 C48 C49 0.6(3) . . . . ?
C46 C43 C42 C41 -177.49(19) . . . . ?
C32 C33 C36 C37 -30.3(3) . . . . ?
C32 C33 C36 C40 149.24(18) . . . . ?
C17 N39 C13 C14 1.0(3) . . . . ?
C17 N39 B2 O4 -44.0(2) . . . . ?
C17 N39 B2 O3 68.55(19) . . . . ?
C17 N39 B2 C10 -164.33(15) . . . . ?
C55 C58 C61 C62 -175.76(16) . . . . ?
C55 C58 C59 C60 174.92(16) . . . . ?
C14 C15 C16 C17 0.3(3) . . . . ?
C16 C15 C14 C13 0.2(3) . . . . ?
C61 C58 C55 C57 -33.8(2) . . . . ?
C61 C58 C55 C54 141.48(17) . . . . ?
C61 C58 C59 C60 -2.3(3) . . . . ?
C53 C52 C49 C51 -179.77(19) . . . . ?
C53 C52 C49 C48 -1.9(3) . . . . ?
C25 C24 C15 C14 -25.9(3) . . . . ?
C25 C24 C15 C16 155.02(17) . . . . ?
C25 C24 C29 C28 0.5(2) . . . . ?
C50 C51 C49 C52 176.90(16) . . . . ?
C50 C51 C49 C48 -1.4(3) . . . . ?
C50 C46 C47 C48 -1.4(3) . . . . ?
C50 C46 C43 C45 39.6(3) . . . . ?
C50 C46 C43 C42 -143.20(19) . . . . ?
C9 C10 C11 C12 2.0(2) . . . . ?
C9 C10 B2 O4 -38.6(2) . . . . ?
C9 C10 B2 O3 -159.63(16) . . . . ?
C9 C10 B2 N39 78.5(2) . . . . ?
C62 N1 C60 C59 -0.6(3) . . . . ?
C1 O2 B1 O1 9.09(19) . . . . ?
C1 O2 B1 N1 -103.78(16) . . . 2_545 ?
C1 O2 B1 C7 135.61(16) . . . . ?
C1 C6 C5 C4 0.3(3) . . . . ?
C1 C2 C3 C4 0.7(3) . . . . ?
C18 O3 B2 O4 -5.16(17) . . . . ?
C18 O3 B2 N39 -117.61(14) . . . . ?
C18 O3 B2 C10 118.57(16) . . . . ?
C18 C19 C20 C21 -0.5(3) . . . . ?
C18 C23 C22 C21 0.3(3) . . . . ?
C36 C33 C32 C31 -179.50(17) . . . . ?
C36 C37 C38 N56 0.3(3) . . . . ?
C36 C40 C39 N56 0.5(3) . . . . ?
C7 C12 C11 C10 -0.5(3) . . . . ?
C45 C43 C42 C41 -0.1(3) . . . . ?
C60 N1 C62 C61 -0.3(3) . . . . ?
C47 C46 C50 C51 0.8(3) . . . . ?
C47 C46 C43 C45 -138.32(19) . . . . ?
C47 C46 C43 C42 38.9(3) . . . . ?
C43 C46 C50 C51 -177.07(16) . . . . ?
C43 C46 C47 C48 176.45(17) . . . . ?
C43 C45 C44 N69 1.1(3) . . . . ?
C43 C42 C41 N69 0.8(3) . . . . ?
C59 C58 C55 C57 149.08(17) . . . . ?
C59 C58 C55 C54 -35.7(2) . . . . ?
C59 C58 C61 C62 1.5(3) . . . . ?
C19 O4 B2 O3 6.15(18) . . . . ?
C19 O4 B2 N39 119.32(14) . . . . ?
C19 O4 B2 C10 -120.64(15) . . . . ?
C19 C18 C23 C22 -1.0(3) . . . . ?
C19 C20 C21 C22 -0.2(4) . . . . ?
C8 C7 B1 O2 152.05(17) . . . . ?
C8 C7 B1 O1 -85.1(2) . . . . ?
C8 C7 B1 N1 32.1(2) . . . 2_545 ?
C37 C36 C40 C39 -1.2(3) . . . . ?
C44 N69 C41 C42 -0.5(3) . . . . ?
C44 C45 C43 C46 176.61(18) . . . . ?
C44 C45 C43 C42 -0.8(3) . . . . ?
C6 O1 B1 O2 -8.43(19) . . . . ?
C6 O1 B1 N1 104.95(15) . . . 2_545 ?
C6 O1 B1 C7 -136.71(16) . . . . ?
C6 C1 C2 C3 -1.2(3) . . . . ?
C6 C5 C4 C3 -0.7(3) . . . . ?
C41 N69 C44 C45 -0.5(3) . . . . ?
C40 C36 C37 C38 0.8(3) . . . . ?
C23 C18 C19 O4 -179.89(16) . . . . ?
C23 C18 C19 C20 1.1(3) . . . . ?
C23 C22 C21 C20 0.3(4) . . . . ?
C38 N56 C39 C40 0.6(3) . . . . ?
C2 C1 C6 O1 179.35(17) . . . . ?
C2 C1 C6 C5 0.7(3) . . . . ?
C2 C3 C4 C5 0.2(3) . . . . ?
C39 N56 C38 C37 -1.0(3) . . . . ?
B2 O4 C19 C18 -4.90(19) . . . . ?
B2 O4 C19 C20 174.00(19) . . . . ?
B2 O3 C18 C19 2.39(19) . . . . ?
B2 O3 C18 C23 -175.93(18) . . . . ?
B2 N39 C13 C14 178.98(16) . . . . ?
B2 N39 C17 C16 -178.59(16) . . . . ?
B2 C10 C11 C12 -170.63(16) . . . . ?
B2 C10 C9 C8 170.59(17) . . . . ?
B1 O2 C1 C6 -6.6(2) . . . . ?
B1 O2 C1 C2 175.49(19) . . . . ?
B1 O1 C6 C1 4.7(2) . . . . ?
B1 O1 C6 C5 -176.8(2) . . . . ?
B1 N1 C62 C61 -175.28(16) 2 . . . ?
B1 N1 C60 C59 174.29(17) 2 . . . ?
B1 C7 C8 C9 174.08(18) . . . . ?
C68 C63 C64 C65 0.0 . . . . ?
C63 C68 C67 C66 0.0 . . . . ?
C63 C68 C67 C69 176.4(10) . . . . ?
C63 C64 C65 C66 0.0 . . . . ?
C64 C65 C66 C67 0.0 . . . . ?
C65 C66 C67 C68 0.0 . . . . ?
C65 C66 C67 C69 -176.7(10) . . . . ?
C67 C68 C63 C64 0.0 . . . . ?
C70 C68 C63 C64 176.9(8) . . . . ?
C70 C68 C67 C66 -176.7(8) . . . . ?
C70 C68 C67 C69 -0.2(9) . . . . ?
C71 C72 C77 C76 179.3(6) . . . . ?
C71 C72 C77 C78 -1.6(7) . . . . ?
C71 C72 C73 C74 -179.4(5) . . . . ?
C72 C77 C76 C75 0.0 . . . . ?
C77 C72 C73 C74 0.0 . . . . ?
C77 C76 C75 C74 0.0 . . . . ?
C76 C75 C74 C73 0.0 . . . . ?
C75 C74 C73 C72 0.0 . . . . ?
C73 C72 C77 C76 0.0 . . . . ?
C73 C72 C77 C78 179.0(6) . . . . ?
C78 C77 C76 C75 -179.1(5) . . . . ?
C70A C68A C63A C64A -173.5(12) . . . . ?
C70A C68A C67A C66A 179.9(11) . . . . ?
C70A C68A C67A C69A 0.8(19) . . . . ?
C68A C63A C64A C65A -6.1(17) . . . . ?
C63A C68A C67A C66A 2.2(12) . . . . ?
C63A C68A C67A C69A -176.8(15) . . . . ?
C63A C64A C65A C66A 0.7(15) . . . . ?
C64A C65A C66A C67A 5.4(14) . . . . ?
C65A C66A C67A C68A -6.9(13) . . . . ?
C65A C66A C67A C69A 172.3(14) . . . . ?
C67A C68A C63A C64A 4.4(17) . . . . ?

_smtbx_masks_special_details     
;
A solvent mask was calculated and 122 electrons were 
found in a volume of 520\%A^3^ in 1 void per unit cell. 
This is consistent with the presence of 
0.6[C7H8] per Formula Unit 
which account for 120 electrons 
per unit cell.
;
loop_
_smtbx_masks_void_nr
_smtbx_masks_void_average_x
_smtbx_masks_void_average_y
_smtbx_masks_void_average_z
_smtbx_masks_void_volume
_smtbx_masks_void_count_electrons
_smtbx_masks_void_content
1 0.000 0.000 0.500 259.9 60.9 '1.2 Toluene'
2 0.500 0.500 0.000 259.9 60.9 '1.2 Toluene'

_smtbx_masks_void_probe_radius   1.2
_smtbx_masks_void_truncation_radius 1.2
_shelx_res_file                  
;
TITL 9191_youdian_auto_a.res in P2(1)/n
    9191_youdian.res
    created by SHELXL-2019/3 at 15:06:19 on 11-Jun-2025
REM Old TITL 9191_YOUDIAN_auto in P2(1)/n
REM SHELXT solution in P2(1)/n
REM R1 0.161, Rweak 0.018, Alpha 0.027, Orientation as input
REM Formula found by SHELXT: C77 C67 O1
CELL 1.54184 16.4184 17.0819 21.1989 90 106.929 90
ZERR 4 0.0002 0.0002 0.0002 0 0.001 0
LATT 1
SYMM 0.5-X,0.5+Y,0.5-Z
SFAC C H B N O
UNIT 280 200 8 24 16
DFIX 1.45 0.01 C68 C70
DFIX 1.38 0.01 C65 C66 C65 C64 C63 C64 C68 C63 C67 C66 C67 C68
SADI C65 C64 C74 C73
SADI C65 C66 C74 C75
SADI C63 C68 C72 C77
SADI C63 C64 C72 C73
SADI 0.04 C68 C66 C77 C75
SADI 0.04 C64 C66 C73 C75
SADI C68 C70 C77 C78
RIGU 0.001 0.009 C71 C72 C73 C77 C74 C75 C78 C65 C64 C66 C63 C67 C68 C70
SADI 0.04 C68 C64 C77 C73
SADI 0.04 C65 C63 C74 C72
SADI 0.04 C63 C70 C72 C78
RIGU 0.001 0.009 C73 C71 C72 C77 C74 C78 C75 C65 C64 C66 C63 C67 C68 C70
SIMU 0.008 0.016 2 C65 C64 C66 C63 C67 C68 C70
RIGU 0.001 0.009 C65 C64 C66 C63 C67 C68 C70 C73 C71 C72 C77 C76 C78 C74 C75
DANG 2.09 0.01 C67 C70
EADP C73 C74
EADP C78 C77 C72 C73
SIMU 0.0004 0.0008 2 C63 C64 C65 C66 C67 C68 C70 C69
SIMU 0.0004 0.0008 2 C78 C77 C76 C75 C74 C73 C72 C71
DELU 0.009 0.009 C76 C75 C74 C73 C72 C71 C77 C78
DELU 0.009 0.009 C63 C68 C70 C67 C69 C66 C65 C64
EADP C74 C75
RIGU 0.001 0.008 N69 O4 C19 B2 C18 C20 C10 O3 N39 C23 C21 C11 C9 C13 C17 =
 C22 C12 C8 C14 C16 C7 C15 B1 C24 O2 O1 C29 C25 C1 C6 C28 C26 C2 C5 N9 C27 =
 C3 C4 N7 C35 C30 C56 C51 C34 C31 C52 C57 C49 C50 C33 C32 C53 C55 C48 C46 =
 C36 C54 C58 C47 C43 C37 C40 C61 C59 C45 C42 C38 C39 C62 C60 C44 C41 N56 N1
EADP C67 C69
EADP C68 C70
RIGU 0.001 0.008 C71 C72 C77 C73 C76 C78 C74 C75
RIGU 0.001 0.008 N56 O4 C19 B2 C18 C20 C10 O3 N39 C23 C21 C11 C9 C13 C17 =
 C22 C12 C8 C14 C16 C7 C15 B1 C24 O2 O1 C29 C25 C1 C6 C28 C26 C2 C5 N9 C27 =
 C3 C4 N7 C35 C30 C56 C51 C34 C31 C52 C57 C49 C50 C33 C32 C53 C55 C48 C46 =
 C36 C54 C58 C47 C43 C37 C40 C61 C59 C45 C42 C38 C39 C62 C60 C44 C41 N1 N69
RIGU 0.001 0.008 C63 C65 C64 C66 C67 C68 C69 C70
SADI C63 C68 C63A C68A
SADI C65 C66 C65A C66A
SADI 0.04 C68 C64 C68A C64A
SADI 0.04 C68 C69 C68A C69A
SADI C68 C67 C68A C67A
SADI C68 C70 C68A C70A
SADI C63 C64 C63A C64A
SADI 0.04 C64 C66 C64A C66A
SADI C65 C64 C65A C64A
SIMU 0.01 0.02 2 C65 C63 C68 C64 C66 C70 C67 C69 C70A C68A C63A C64A C65A =
 C66A C67A C69A
SADI 0.04 C70 C67 C70A C67A
SADI 0.04 C68 C66 C68A C66A
SADI C66 C67 C66A C67A
SADI C67 C69 C67A C69A
SADI 0.04 C65 C63 C65A C63A
SADI 0.04 C65 C67 C65A C67A
SADI 0.04 C66 C69 C66A C69A
SADI 0.04 C63 C70 C63A C70A
SADI 0.04 C63 C67 C63A C67A
DFIX 1.53 0.001 C70 C68
DFIX 3.076 0.001 C70A C69A
DFIX 3.076 0.001 C70 C69
DFIX 2.477 0.001 C63A C70A
DFIX 2.477 0.001 C63 C70
DFIX 2.477 0.001 C66 C69
DFIX 2.477 0.001 C66A C69A

L.S. 99
PLAN  60
SIZE 0.1 0.12 0.13
TEMP -173
CONF
FREE C68 C66
FREE C67 C70
BOND $H
MORE -1
ABIN
fmap 2
acta
SHEL 999 0.84
REM <olex2.extras>
REM <HklSrc "%.\\9191_YOUDIAN.hkl">
REM </olex2.extras>

WGHT    0.075100    2.715400
FVAR       0.30753
O4    5    0.102663    0.487141    0.246360    11.00000    0.02813    0.03207 =
         0.03563    0.00187    0.00796   -0.00161
O3    5    0.067937    0.618780    0.261903    11.00000    0.02982    0.03540 =
         0.03598    0.00028    0.00948    0.00178
O2    5    0.105122    0.668080   -0.073467    11.00000    0.03766    0.03892 =
         0.03129    0.00324    0.00622    0.00143
O1    5    0.253272    0.655563   -0.024772    11.00000    0.03720    0.03450 =
         0.03699    0.00179    0.00716   -0.00504
N9    4    0.521971    0.615234    0.650158    11.00000    0.02291    0.03549 =
         0.02496    0.00129    0.00815    0.00026
N7    4    0.455699    0.617682    0.677446    11.00000    0.02441    0.03466 =
         0.02793    0.00309    0.01026    0.00214
N1    4    0.330817    1.034031    0.562886    11.00000    0.03006    0.03526 =
         0.02454   -0.00141    0.00470    0.00212
N39   4    0.220333    0.577375    0.304102    11.00000    0.02712    0.02832 =
         0.02774    0.00102    0.00719   -0.00026
N69   4    0.601623    0.242860    0.875596    11.00000    0.03581    0.03809 =
         0.04919    0.00233    0.01374    0.00371
C27   1    0.592253    0.621437    0.572832    11.00000    0.02549    0.02303 =
         0.02889    0.00065    0.00806    0.00115
C30   1    0.652274    0.636149    0.636863    11.00000    0.02675    0.02252 =
         0.02825    0.00126    0.00770    0.00145
C24   1    0.445627    0.598351    0.467310    11.00000    0.02681    0.02536 =
         0.02753    0.00125    0.00677    0.00036
N56   4    0.857754    0.717261    0.974918    11.00000    0.05231    0.05176 =
         0.03490   -0.00339    0.00719   -0.01618
C35   1    0.606347    0.634587    0.683482    11.00000    0.02420    0.02403 =
         0.02904    0.00148    0.00627    0.00195
C56   1    0.403172    0.682239    0.675622    11.00000    0.02318    0.03358 =
         0.02500   -0.00170    0.00503   -0.00039
C12   1    0.123162    0.663942    0.073821    11.00000    0.02789    0.02723 =
         0.03113    0.00235    0.00201   -0.00372
AFIX  43
H12   2    0.102253    0.710439    0.050014    11.00000   -1.20000
AFIX   0
C52   1    0.352660    0.666861    0.717767    11.00000    0.02371    0.03548 =
         0.02633   -0.00086    0.00591   -0.00186
C28   1    0.512083    0.609621    0.582617    11.00000    0.02691    0.02470 =
         0.02563    0.00151    0.00767    0.00141
C57   1    0.397167    0.750625    0.639490    11.00000    0.02446    0.03562 =
         0.02510   -0.00055    0.00660   -0.00142
AFIX  43
H57   2    0.431956    0.759464    0.611376    11.00000   -1.20000
AFIX   0
C51   1    0.444281    0.563570    0.723262    11.00000    0.02469    0.03528 =
         0.02497    0.00082    0.00625   -0.00237
C10   1    0.147453    0.588250    0.174790    11.00000    0.02253    0.03020 =
         0.02992   -0.00028    0.00288   -0.00312
C34   1    0.643202    0.650250    0.749909    11.00000    0.03001    0.02893 =
         0.02761    0.00118    0.00920    0.00121
AFIX  43
H34   2    0.610565    0.649157    0.780268    11.00000   -1.20000
AFIX   0
C15   1    0.367812    0.590630    0.410633    11.00000    0.02771    0.02618 =
         0.02777   -0.00109    0.00813    0.00116
C29   1    0.438454    0.598392    0.531356    11.00000    0.02476    0.02812 =
         0.02946    0.00258    0.00769    0.00023
AFIX  43
H29   2    0.385012    0.590985    0.539421    11.00000   -1.20000
AFIX   0
C58   1    0.334398    0.883611    0.614633    11.00000    0.02829    0.03493 =
         0.02376   -0.00291    0.00674    0.00114
C33   1    0.730218    0.667715    0.770537    11.00000    0.03061    0.02629 =
         0.02956    0.00021    0.00636    0.00157
C31   1    0.739122    0.652795    0.658307    11.00000    0.02670    0.02792 =
         0.03200   -0.00003    0.00943    0.00063
AFIX  43
H31   2    0.771843    0.653527    0.628001    11.00000   -1.20000
AFIX   0
C26   1    0.598423    0.620535    0.508367    11.00000    0.02713    0.02871 =
         0.03083   -0.00028    0.01078   -0.00070
AFIX  43
H26   2    0.651871    0.627886    0.500298    11.00000   -1.20000
AFIX   0
C11   1    0.118189    0.655826    0.138012    11.00000    0.02502    0.02811 =
         0.03275   -0.00110    0.00472   -0.00250
AFIX  43
H11   2    0.094462    0.697000    0.157124    11.00000   -1.20000
AFIX   0
C13   1    0.288828    0.615723    0.297662    11.00000    0.03054    0.03260 =
         0.02849    0.00233    0.00931   -0.00162
AFIX  43
H13   2    0.286367    0.638688    0.256333    11.00000   -1.20000
AFIX   0
C49   1    0.379175    0.591579    0.748473    11.00000    0.02405    0.03634 =
         0.02761    0.00025    0.00574   -0.00125
C46   1    0.464221    0.450798    0.791964    11.00000    0.02523    0.03758 =
         0.03211    0.00328    0.00707   -0.00236
C32   1    0.776700    0.668163    0.724162    11.00000    0.02520    0.03052 =
         0.03342   -0.00106    0.00592   -0.00162
AFIX  43
H32   2    0.835902    0.679437    0.738804    11.00000   -1.20000
AFIX   0
C17   1    0.223911    0.546083    0.363040    11.00000    0.02830    0.03366 =
         0.03057    0.00275    0.00914   -0.00263
AFIX  43
H17   2    0.175486    0.519244    0.368031    11.00000   -1.20000
AFIX   0
C55   1    0.337745    0.805990    0.646204    11.00000    0.02505    0.03433 =
         0.02517   -0.00209    0.00445   -0.00135
C14   1    0.362529    0.622877    0.348963    11.00000    0.02840    0.03327 =
         0.02912    0.00046    0.00866   -0.00246
AFIX  43
H14   2    0.410017    0.649856    0.342420    11.00000   -1.20000
AFIX   0
C16   1    0.295441    0.551673    0.416359    11.00000    0.03021    0.03391 =
         0.02803    0.00332    0.00811   -0.00150
AFIX  43
H16   2    0.295642    0.528926    0.457298    11.00000   -1.20000
AFIX   0
C61   1    0.408163    0.919600    0.608685    11.00000    0.02618    0.03673 =
         0.02819    0.00151    0.00430    0.00278
AFIX  43
H61   2    0.461026    0.892666    0.622370    11.00000   -1.20000
AFIX   0
C53   1    0.292173    0.722213    0.722707    11.00000    0.02686    0.03737 =
         0.03210   -0.00192    0.01156   -0.00150
AFIX  43
H53   2    0.256548    0.712981    0.750116    11.00000   -1.20000
AFIX   0
C25   1    0.525779    0.608821    0.456776    11.00000    0.02983    0.02985 =
         0.02692    0.00029    0.00967   -0.00001
AFIX  43
H25   2    0.529853    0.607779    0.412991    11.00000   -1.20000
AFIX   0
C50   1    0.487715    0.494244    0.744124    11.00000    0.02452    0.03637 =
         0.03083    0.00095    0.00807   -0.00064
AFIX  43
H50   2    0.531691    0.476946    0.726613    11.00000   -1.20000
AFIX   0
C9    1    0.184184    0.530756    0.144898    11.00000    0.03731    0.02980 =
         0.03204    0.00315    0.00627    0.00404
AFIX  43
H9    2    0.206762    0.484932    0.169096    11.00000   -1.20000
AFIX   0
C54   1    0.285331    0.790623    0.686869    11.00000    0.02648    0.03541 =
         0.03484   -0.00212    0.01013    0.00175
AFIX  43
H54   2    0.244098    0.828419    0.689710    11.00000   -1.20000
AFIX   0
C62   1    0.404528    0.993692    0.583153    11.00000    0.02794    0.03748 =
         0.03050    0.00195    0.00464   -0.00034
AFIX  43
H62   2    0.455394    1.017331    0.579623    11.00000   -1.20000
AFIX   0
C1    1    0.149284    0.718377   -0.101728    11.00000    0.04822    0.03115 =
         0.02939   -0.00276    0.01407    0.00088
C18   1    0.005275    0.568731    0.267451    11.00000    0.02738    0.04370 =
         0.02478    0.00346    0.00417   -0.00032
C36   1    0.773865    0.685372    0.841020    11.00000    0.03521    0.03156 =
         0.02964    0.00084    0.00721   -0.00653
C7    1    0.158018    0.605609    0.043649    11.00000    0.02737    0.03083 =
         0.03079   -0.00122    0.00174   -0.00440
C45   1    0.598713    0.373068    0.832256    11.00000    0.02982    0.03655 =
         0.03716   -0.00099    0.01194   -0.00237
AFIX  43
H45   2    0.629854    0.415630    0.821969    11.00000   -1.20000
AFIX   0
C60   1    0.259337    1.000196    0.567749    11.00000    0.02980    0.03787 =
         0.03241   -0.00100    0.00806    0.00517
AFIX  43
H60   2    0.207447    1.028646    0.553899    11.00000   -1.20000
AFIX   0
C47   1    0.397982    0.477440    0.816443    11.00000    0.02773    0.04268 =
         0.03503    0.00821    0.01116   -0.00175
AFIX  43
H47   2    0.381884    0.446671    0.848186    11.00000   -1.20000
AFIX   0
C48   1    0.355931    0.546811    0.795651    11.00000    0.02730    0.04163 =
         0.03462    0.00321    0.01188   -0.00054
AFIX  43
H48   2    0.311840    0.563939    0.813104    11.00000   -1.20000
AFIX   0
C43   1    0.510650    0.378091    0.818881    11.00000    0.02931    0.03835 =
         0.03267    0.00225    0.00985   -0.00090
C59   1    0.258431    0.925813    0.592056    11.00000    0.02855    0.03926 =
         0.03392    0.00110    0.01073    0.00308
AFIX  43
H59   2    0.206245    0.903015    0.593543    11.00000   -1.20000
AFIX   0
C19   1    0.025146    0.491588    0.257257    11.00000    0.02709    0.04150 =
         0.02900    0.00465    0.00392   -0.00019
C8    1    0.188566    0.538725    0.081116    11.00000    0.04127    0.03121 =
         0.03167   -0.00121    0.00898    0.00415
AFIX  43
H8    2    0.212924    0.497771    0.062248    11.00000   -1.20000
AFIX   0
C37   1    0.859712    0.667298    0.869728    11.00000    0.03610    0.03692 =
         0.03428    0.00081    0.00408   -0.00308
AFIX  43
H37   2    0.891720    0.643441    0.844141    11.00000   -1.20000
AFIX   0
C44   1    0.640554    0.305929    0.860540    11.00000    0.02929    0.03771 =
         0.04287   -0.00314    0.00984    0.00147
AFIX  43
H44   2    0.700746    0.304431    0.869893    11.00000   -1.20000
AFIX   0
C6    1    0.236437    0.711629   -0.072461    11.00000    0.04690    0.02951 =
         0.03304   -0.00206    0.01337   -0.00164
C42   1    0.469558    0.312729    0.834697    11.00000    0.02934    0.04139 =
         0.05118    0.00709    0.01521    0.00041
AFIX  43
H42   2    0.409549    0.312838    0.826760    11.00000   -1.20000
AFIX   0
C41   1    0.517039    0.247812    0.862031    11.00000    0.03693    0.03810 =
         0.05685    0.00809    0.01782    0.00101
AFIX  43
H41   2    0.487565    0.203747    0.871834    11.00000   -1.20000
AFIX   0
C40   1    0.731686    0.721218    0.881671    11.00000    0.03897    0.04714 =
         0.03615   -0.00652    0.01090   -0.00784
AFIX  43
H40   2    0.673542    0.735801    0.864782    11.00000   -1.20000
AFIX   0
C23   1   -0.070318    0.587831    0.279630    11.00000    0.03178    0.05623 =
         0.03286    0.00328    0.00777    0.00626
AFIX  43
H23   2   -0.083646    0.640447    0.287265    11.00000   -1.20000
AFIX   0
C38   1    0.897895    0.684242    0.935457    11.00000    0.04491    0.04476 =
         0.03340    0.00243    0.00192   -0.00812
AFIX  43
H38   2    0.956399    0.671550    0.953616    11.00000   -1.20000
AFIX   0
C2    1    0.116593    0.772394   -0.151354    11.00000    0.06018    0.03852 =
         0.03203    0.00025    0.01424    0.01038
AFIX  43
H2    2    0.057113    0.776651   -0.172137    11.00000   -1.20000
AFIX   0
C20   1   -0.029703    0.430865    0.257641    11.00000    0.03455    0.04489 =
         0.05306    0.00633    0.00866   -0.00592
AFIX  43
H20   2   -0.015955    0.378289    0.250268    11.00000   -1.20000
AFIX   0
C39   1    0.776021    0.735295    0.947298    11.00000    0.05242    0.05648 =
         0.03634   -0.01054    0.01552   -0.01437
AFIX  43
H39   2    0.746095    0.759388    0.974309    11.00000   -1.20000
AFIX   0
C5    1    0.293955    0.758336   -0.090628    11.00000    0.05423    0.03922 =
         0.04986   -0.00670    0.02394   -0.00727
AFIX  43
H5    2    0.353480    0.753155   -0.070446    11.00000   -1.20000
AFIX   0
C22   1   -0.126534    0.526643    0.280285    11.00000    0.03070    0.07300 =
         0.05474    0.00745    0.01684   -0.00019
AFIX  43
H22   2   -0.179309    0.537782    0.288351    11.00000   -1.20000
AFIX   0
C3    1    0.174966    0.820381   -0.169523    11.00000    0.08203    0.03808 =
         0.03976    0.00599    0.02705    0.00542
AFIX  43
H3    2    0.154583    0.858491   -0.203054    11.00000   -1.20000
AFIX   0
C4    1    0.261291    0.813783   -0.140020    11.00000    0.07825    0.04106 =
         0.05226    0.00124    0.03405   -0.00593
AFIX  43
H4    2    0.299228    0.847432   -0.153442    11.00000   -1.20000
AFIX   0
B2    3    0.131571    0.569452    0.244024    11.00000    0.02658    0.03103 =
         0.03098   -0.00030    0.00528   -0.00089
B1    3    0.170377    0.619563   -0.027569    11.00000    0.03172    0.03273 =
         0.03228    0.00114    0.00426   -0.00118
C21   1   -0.106669    0.450319    0.269414    11.00000    0.03485    0.06415 =
         0.07314    0.01052    0.01620   -0.00938
AFIX  43
H21   2   -0.146294    0.409978    0.269944    11.00000   -1.20000
AFIX  66

PART 1
C68   1    0.147614    0.588051    0.529725    10.33333    0.08643    0.09367 =
         0.09034    0.02395    0.06153    0.01694
C63   1    0.206881    0.529951    0.556479    10.33333    0.08633    0.09367 =
         0.09034    0.02415    0.06187    0.01695
AFIX  43
H63   2    0.253257    0.540735    0.594360    10.33333   -1.20000
AFIX  65
C64   1    0.198291    0.456071    0.527805    10.33333    0.08646    0.09368 =
         0.09045    0.02428    0.06180    0.01698
AFIX  43
H64   2    0.238797    0.416363    0.546090    10.33333   -1.20000
AFIX  65
C65   1    0.130436    0.440291    0.472379    10.33333    0.08657    0.09368 =
         0.09057    0.02432    0.06163    0.01698
AFIX  43
H65   2    0.124565    0.389798    0.452782    10.33333   -1.20000
AFIX  65
C66   1    0.071169    0.498391    0.445624    10.33333    0.08655    0.09363 =
         0.09050    0.02421    0.06166    0.01710
AFIX  43
H66   2    0.024793    0.487606    0.407743    10.33333   -1.20000
AFIX  65
C67   1    0.079757    0.572271    0.474297    10.33333    0.08652    0.09364 =
         0.09042    0.02405    0.06135    0.01697
AFIX   0
C70   1    0.158640    0.665963    0.565916    10.33333    0.08643    0.09367 =
         0.09034    0.02395    0.06153    0.01694
AFIX 137
H70A  2    0.128579    0.664431    0.599626    10.33333   -1.50000
H70B  2    0.135120    0.708045    0.534466    10.33333   -1.50000
H70C  2    0.219329    0.675632    0.586982    10.33333   -1.50000
AFIX   0
PART 2
C71   1    0.245556    0.511698    0.585743    10.33333    0.03644    0.05206 =
         0.03269    0.00623    0.01274   -0.00023
AFIX 137
H71A  2    0.221685    0.469428    0.606130    10.33333   -1.50000
H71B  2    0.277964    0.547510    0.620029    10.33333   -1.50000
H71C  2    0.283323    0.489448    0.562126    10.33333   -1.50000
AFIX  66
C72   1    0.173438    0.556410    0.537374    10.33333    0.03857    0.05291 =
         0.03490    0.00440    0.01087    0.00090
C77   1    0.113777    0.521776    0.484341    10.33333    0.03857    0.05291 =
         0.03490    0.00440    0.01087    0.00090
C76   1    0.049558    0.566838    0.443085    10.33333    0.03875    0.05300 =
         0.03508    0.00437    0.01079    0.00108
AFIX  43
H76   2    0.008783    0.543168    0.406838    10.33333   -1.20000
AFIX  65
C75   1    0.044998    0.646533    0.454862    10.33333    0.03857    0.05291 =
         0.03490    0.00440    0.01087    0.00090
AFIX  43
H75   2    0.001105    0.677330    0.426666    10.33333   -1.20000
AFIX  65
C74   1    0.104659    0.681168    0.507895    10.33333    0.03857    0.05291 =
         0.03490    0.00440    0.01087    0.00090
AFIX  43
H74   2    0.101543    0.735636    0.515943    10.33333   -1.20000
AFIX  65
C73   1    0.168879    0.636107    0.549151    10.33333    0.03857    0.05291 =
         0.03490    0.00440    0.01087    0.00090
AFIX  43
H73   2    0.209654    0.659778    0.585396    10.33333   -1.20000
AFIX   0
C78   1    0.113797    0.439463    0.467329    10.33333    0.03857    0.05291 =
         0.03490    0.00440    0.01087    0.00090
AFIX 137
H78A  2    0.161420    0.428840    0.449455    10.33333   -1.50000
H78B  2    0.060082    0.426406    0.434181    10.33333   -1.50000
H78C  2    0.119902    0.407572    0.506867    10.33333   -1.50000
AFIX   0
PART 1
C69   1    0.008476    0.630605    0.443423    10.33333    0.08652    0.09364 =
         0.09042    0.02405    0.06135    0.01697
AFIX 137
H69A  2    0.006253    0.670623    0.476007    10.33333   -1.50000
H69B  2   -0.046108    0.602902    0.429326    10.33333   -1.50000
H69C  2    0.019663    0.655623    0.405179    10.33333   -1.50000
AFIX   0
PART 3
C70A  1    0.202684    0.608529    0.583553    10.33333    0.12006    0.13705 =
         0.07367   -0.01798    0.03011   -0.08084
AFIX 137
H70D  2    0.253934    0.582036    0.610585    10.33333   -1.50000
H70E  2    0.166674    0.623277    0.611265    10.33333   -1.50000
H70F  2    0.219055    0.655634    0.563809    10.33333   -1.50000
AFIX   0
C68A  1    0.156292    0.556635    0.532187    10.33333    0.09816    0.11378 =
         0.08517    0.02372    0.05715   -0.00122
C63A  1    0.186531    0.477883    0.530744    10.33333    0.08646    0.10388 =
         0.09165    0.05085    0.06121    0.01919
AFIX  43
H63A  2    0.232942    0.464115    0.567719    10.33333   -1.20000
AFIX   0
C64A  1    0.163191    0.426196    0.490704    10.33333    0.09091    0.09828 =
         0.09458    0.04103    0.05406    0.01247
AFIX  43
H64A  2    0.193558    0.378218    0.494823    10.33333   -1.20000
AFIX   0
C65A  1    0.085747    0.439922    0.434970    10.33333    0.11513    0.09846 =
         0.08081    0.02269    0.05155   -0.01336
AFIX  43
H65A  2    0.064216    0.401037    0.402330    10.33333   -1.20000
AFIX   0
C66A  1    0.047631    0.509003    0.432564    10.33333    0.08392    0.10594 =
         0.07272    0.03493    0.04301    0.01470
AFIX  43
H66A  2   -0.004824    0.517796    0.399579    10.33333   -1.20000
AFIX   0
C67A  1    0.085101    0.573944    0.480622    10.33333    0.07548    0.08051 =
         0.06297    0.02285    0.05084    0.01315
C69A  1    0.044612    0.646905    0.468015    10.33333    0.13448    0.14124 =
         0.15429    0.02849    0.04155    0.03299
AFIX 137
H69D  2   -0.010335    0.644223    0.477418    10.33333   -1.50000
H69E  2    0.035399    0.660830    0.421614    10.33333   -1.50000
H69F  2    0.080452    0.686695    0.496197    10.33333   -1.50000
AFIX   0
HKLF 4


REM  9191_youdian_auto_a.res in P2(1)/n
REM wR2 = 0.1368, GooF = S = 1.042, Restrained GooF = 1.140 for all data
REM R1 = 0.0476 for 8405 Fo > 4sig(Fo) and 0.0564 for all 10041 data
REM 823 parameters refined using 1154 restraints

END

WGHT      0.0751      2.7165

REM Highest difference peak  0.777,  deepest hole -0.428,  1-sigma level  0.045
Q1    1   0.0387  0.4650  0.4218  11.00000  0.05    0.59
Q2    1   0.1802  0.4514  0.5108  11.00000  0.05    0.34
Q3    1   0.1386  0.6144  0.5259  11.00000  0.05    0.27
Q4    1   0.1017  0.6589  0.5405  11.00000  0.05    0.23
Q5    1   0.0419  0.7470 -0.1574  11.00000  0.05    0.21
Q6    1   0.0559  0.6495 -0.0672  11.00000  0.05    0.21
Q7    1   0.1417  0.5839  0.2062  11.00000  0.05    0.18
Q8    1   0.4233  0.5824  0.7450  11.00000  0.05    0.18
Q9    1   0.1522  0.6355  0.5722  11.00000  0.05    0.17
Q10   1   0.1616  0.6142  0.0106  11.00000  0.05    0.16
Q11   1   0.3837  0.6774  0.6978  11.00000  0.05    0.16
Q12   1   0.5533  0.6157  0.5755  11.00000  0.05    0.15
Q13   1   0.1207  0.7061  0.4860  11.00000  0.05    0.15
Q14   1   0.4819  0.6024  0.5614  11.00000  0.05    0.14
Q15   1   0.6342  0.6220  0.6608  11.00000  0.05    0.14
Q16   1   0.2604  0.8433  0.7100  11.00000  0.05    0.14
Q17   1   0.4204  0.5989  0.4454  11.00000  0.05    0.14
Q18   1   0.0829  0.6899  0.4682  11.00000  0.05    0.14
Q19   1   0.2035  0.3852  0.5225  11.00000  0.05    0.14
Q20   1   0.0716  0.7044 -0.1149  11.00000  0.05    0.13
Q21   1   0.7454  0.6913  0.8581  11.00000  0.05    0.13
Q22   1   0.3638  0.6247  0.7373  11.00000  0.05    0.13
Q23   1   0.1619  0.5616  0.1603  11.00000  0.05    0.13
Q24   1   0.3776  0.5802  0.7777  11.00000  0.05    0.13
Q25   1   0.4044  0.4603  0.8712  11.00000  0.05    0.13
Q26   1   0.5952  0.6155  0.5429  11.00000  0.05    0.13
Q27   1   0.0853  0.6774  0.2715  11.00000  0.05    0.13
Q28   1   0.3976  0.5873  0.4245  11.00000  0.05    0.13
Q29   1   0.4811  0.4828  0.7727  11.00000  0.05    0.13
Q30   1   0.0591  0.6722  0.2999  11.00000  0.05    0.13
Q31   1   0.6215  0.6287  0.5961  11.00000  0.05    0.12
Q32   1   0.3846  0.7013  0.6448  11.00000  0.05    0.12
Q33   1   0.5574  0.3870  0.8480  11.00000  0.05    0.12
Q34   1   0.0195  0.5248  0.2855  11.00000  0.05    0.12
Q35   1   0.0453  0.6175  0.4301  11.00000  0.05    0.12
Q36   1   0.3782  0.6138  0.5443  11.00000  0.05    0.12
Q37   1   0.6804  0.6457  0.6421  11.00000  0.05    0.12
Q38   1   0.6884  0.7614  0.8662  11.00000  0.05    0.12
Q39   1   0.4884  0.6083  0.4633  11.00000  0.05    0.12
Q40   1   0.3085  0.6823  0.7045  11.00000  0.05    0.12
Q41   1   0.0762  0.8052 -0.2037  11.00000  0.05    0.12
Q42   1  -0.0570  0.6590  0.2990  11.00000  0.05    0.12
Q43   1   0.6423  0.6287  0.6149  11.00000  0.05    0.11
Q44   1   0.7549  0.6561  0.7472  11.00000  0.05    0.11
Q45   1   0.3472  0.5602  0.4108  11.00000  0.05    0.11
Q46   1   0.4605  0.4807  0.8226  11.00000  0.05    0.11
Q47   1   0.1942  0.6973 -0.1088  11.00000  0.05    0.11
Q48   1   0.4466  0.5272  0.7181  11.00000  0.05    0.11
Q49   1   0.8899  0.6967  1.0311  11.00000  0.05    0.11
Q50   1   0.4399  0.6038  0.4975  11.00000  0.05    0.11
Q51   1   0.6236  0.6452  0.7132  11.00000  0.05    0.10
Q52   1   0.0077  0.5031  0.3806  11.00000  0.05    0.10
Q53   1   0.1384  0.6194  0.1625  11.00000  0.05    0.10
Q54   1   0.1258  0.6221  0.0469  11.00000  0.05    0.10
Q55   1   0.3620  0.7761  0.6450  11.00000  0.05    0.10
Q56   1   0.4019  0.6856  0.3501  11.00000  0.05    0.10
Q57   1   0.0150  0.6427  0.2978  11.00000  0.05    0.10
Q58   1  -0.0201  0.4825  0.4294  11.00000  0.05    0.10
Q59   1   0.3405  0.8048  0.6825  11.00000  0.05    0.10
Q60   1   0.8182  0.7429  0.9786  11.00000  0.05    0.10
;
_shelx_res_checksum              8083
_shelx_fab_file                  
;
-19 0 3 -2.1559 0.0031
-19 0 5 -2.3540 -0.0080
-19 0 7 -0.5206 -0.0139
-19 0 9 0.6649 0.0057
-19 0 11 1.2285 -0.0025
-19 1 2 1.8986 0.0035
-19 1 3 -0.1735 0.0108
-19 1 4 2.1406 0.0026
-19 1 5 0.6695 -0.0088
-19 1 6 1.4562 0.0189
-19 1 7 1.0580 -0.0012
-19 1 8 0.1509 0.0003
-19 1 9 0.5911 0.0035
-19 1 10 -0.7935 -0.0042
-19 1 11 0.4182 0.0074
-19 1 12 -0.9190 0.0093
-19 2 2 0.1331 -0.0145
-19 2 3 -1.7450 0.0033
-19 2 4 -0.2969 -0.0043
-19 2 5 -1.3558 -0.0066
-19 2 6 -0.9273 0.0048
-19 2 7 -0.9920 0.0046
-19 2 8 -1.0444 -0.0034
-19 2 9 0.0616 0.0001
-19 2 10 -0.6773 0.0067
-19 2 11 0.2879 -0.0068
-19 2 12 0.1514 -0.0006
-19 3 3 0.0153 0.0028
-19 3 4 1.1017 -0.0082
-19 3 5 0.3408 0.0036
-19 3 6 0.8585 -0.0095
-19 3 7 0.7001 -0.0069
-19 3 8 0.0367 -0.0055
-19 3 9 0.5663 -0.0091
-19 3 10 -0.0478 0.0056
-19 3 11 -0.1370 -0.0103
-19 4 5 -0.3829 0.0109
-19 4 6 -0.6763 0.0080
-19 4 7 0.1987 0.0032
-19 4 8 -0.4700 0.0107
-19 4 9 0.4466 0.0000
-19 4 10 0.3462 0.0098
-18 0 -2 0.3917 -0.0053
-18 0 0 2.2144 0.0044
-18 0 2 2.7917 -0.0021
-18 0 4 3.6073 -0.0132
-18 0 6 2.8951 0.0224
-18 0 8 1.0373 0.0001
-18 0 10 -0.5344 -0.0087
-18 0 12 -1.6288 0.0036
-18 0 14 -1.2419 -0.0010
-18 0 16 -0.2797 -0.0102
-18 1 -2 0.7269 -0.0188
-18 1 -1 -1.2094 0.0015
-18 1 0 0.1484 0.0011
-18 1 1 -2.5038 -0.0098
-18 1 2 0.0229 -0.0059
-18 1 3 -3.0398 0.0097
-18 1 4 -0.1606 -0.0027
-18 1 5 -3.0464 -0.0131
-18 1 6 -1.0341 0.0067
-18 1 7 -2.0131 -0.0165
-18 1 8 -0.9737 -0.0093
-18 1 9 -0.2745 0.0121
-18 1 10 -0.9499 -0.0012
-18 1 11 1.0368 -0.0010
-18 1 12 -0.3715 -0.0043
-18 1 13 1.1049 -0.0050
-18 1 14 0.3576 -0.0011
-18 1 15 0.5423 0.0127
-18 2 -2 0.2723 -0.0081
-18 2 -1 -0.7960 0.0036
-18 2 0 1.3715 0.0043
-18 2 1 -0.1913 0.0070
-18 2 2 2.4099 -0.0112
-18 2 3 0.1828 0.0085
-18 2 4 2.3069 0.0086
-18 2 5 0.6878 -0.0050
-18 2 6 2.0957 0.0017
-18 2 7 1.2510 0.0052
-18 2 8 0.9642 -0.0021
-18 2 9 1.4958 0.0032
-18 2 10 -0.3332 -0.0017
-18 2 11 0.7333 -0.0089
-18 2 12 -0.4187 0.0077
-18 2 13 -0.2837 0.0054
-18 2 14 -0.3563 -0.0014
-18 2 15 -0.5689 0.0032
-18 3 -1 -0.2984 -0.0039
-18 3 0 0.6236 -0.0097
-18 3 1 -0.9333 0.0120
-18 3 2 0.0798 -0.0026
-18 3 3 -1.4325 0.0091
-18 3 4 -0.3056 0.0012
-18 3 5 -1.5318 0.0039
-18 3 6 -0.7027 -0.0027
-18 3 7 -0.7119 0.0084
-18 3 8 -1.3246 0.0053
-18 3 9 0.1848 -0.0003
-18 3 10 -0.6712 0.0072
-18 3 11 0.0920 -0.0047
-18 3 12 0.0694 0.0063
-18 3 13 0.3140 -0.0062
-18 3 14 0.4794 -0.0084
-18 3 15 0.1011 -0.0078
-18 4 -1 -0.4521 0.0008
-18 4 0 -0.1590 -0.0057
-18 4 1 -0.3902 0.0028
-18 4 2 0.0237 -0.0071
-18 4 3 -0.3399 -0.0066
-18 4 4 0.4585 -0.0140
-18 4 5 0.2782 -0.0061
-18 4 6 0.1325 -0.0032
-18 4 7 1.1011 -0.0052
-18 4 8 -0.4009 -0.0042
-18 4 9 0.4310 -0.0081
-18 4 10 -0.5378 0.0039
-18 4 11 -0.0536 -0.0076
-18 4 12 -0.6185 0.0016
-18 4 13 -0.1786 0.0008
-18 4 14 -0.2826 0.0079
-18 5 0 0.4167 0.0081
-18 5 1 0.6794 0.0040
-18 5 2 0.6353 0.0058
-18 5 3 0.7639 0.0011
-18 5 4 0.5485 0.0107
-18 5 5 0.9997 0.0035
-18 5 6 -0.4486 0.0084
-18 5 7 0.6424 0.0024
-18 5 8 -0.5449 0.0016
-18 5 9 0.6175 -0.0047
-18 5 10 -0.1114 0.0063
-18 5 11 1.2176 0.0009
-18 5 12 0.2956 -0.0004
-18 5 13 0.4729 0.0086
-18 5 14 0.6933 -0.0038
-18 6 1 -0.6719 -0.0130
-18 6 2 -1.0310 -0.0009
-18 6 3 -0.9047 -0.0077
-18 6 4 -1.6348 0.0051
-18 6 5 -0.8154 -0.0006
-18 6 6 -1.4074 -0.0053
-18 6 7 -0.2910 -0.0027
-18 6 8 -0.7311 0.0064
-18 6 9 0.3786 -0.0019
-18 6 10 -0.8271 0.0017
-18 6 11 -0.1513 0.0077
-18 6 12 -0.6641 -0.0175
-18 7 3 1.1824 0.0026
-18 7 4 1.3557 -0.0056
-18 7 5 1.5111 0.0026
-18 7 6 1.3781 -0.0011
-18 7 7 1.2186 -0.0039
-18 7 8 0.4251 0.0047
-18 7 9 0.6652 -0.0016
-18 7 10 0.0050 -0.0143
-18 7 11 0.0889 0.0131
-17 0 -5 1.1049 0.0012
-17 0 -3 0.8209 0.0095
-17 0 -1 -1.4420 0.0001
-17 0 1 -3.0408 -0.0066
-17 0 3 -3.8716 0.0264
-17 0 5 -4.1934 0.0063
-17 0 7 -3.1485 -0.0225
-17 0 9 -1.5634 0.0130
-17 0 11 0.5270 0.0035
-17 0 13 1.4872 -0.0030
-17 0 15 1.2440 -0.0064
-17 0 17 0.3890 0.0041
-17 1 -5 -0.1252 0.0024
-17 1 -4 -0.8657 -0.0091
-17 1 -3 -0.7801 0.0072
-17 1 -2 0.0881 -0.0179
-17 1 -1 -0.7191 0.0089
-17 1 0 2.1302 0.0151
-17 1 1 -0.0446 -0.0009
-17 1 2 3.3437 -0.0077
-17 1 3 0.0412 0.0110
-17 1 4 3.6792 -0.0113
-17 1 5 0.6489 -0.0095
-17 1 6 3.4835 0.0196
-17 1 7 0.9097 0.0054
-17 1 8 2.3337 0.0045
-17 1 9 1.0756 0.0062
-17 1 10 0.3538 -0.0140
-17 1 11 1.0512 0.0005
-17 1 12 -0.9198 0.0029
-17 1 13 0.2668 0.0003
-17 1 14 -1.0422 -0.0007
-17 1 15 -0.2676 0.0023
-17 1 16 -0.6689 -0.0017
-17 1 17 -0.5946 -0.0013
-17 1 18 0.2471 0.0044
-17 2 -5 0.3809 -0.0009
-17 2 -4 0.4299 -0.0071
-17 2 -3 0.2760 0.0132
-17 2 -2 1.1045 -0.0058
-17 2 -1 -0.4647 -0.0055
-17 2 0 0.7474 -0.0022
-17 2 1 -2.1109 0.0021
-17 2 2 -0.1425 -0.0114
-17 2 3 -2.6859 0.0025
-17 2 4 -0.5895 0.0037
-17 2 5 -2.6873 -0.0091
-17 2 6 -0.9108 0.0027
-17 2 7 -2.3847 0.0002
-17 2 8 -1.5279 -0.0110
-17 2 9 -0.8097 -0.0006
-17 2 10 -1.6757 0.0006
-17 2 11 0.1322 0.0057
-17 2 12 -0.6077 0.0051
-17 2 13 0.4823 -0.0042
-17 2 14 0.1140 -0.0041
-17 2 15 0.4302 0.0031
-17 2 16 0.6317 0.0027
-17 2 17 -0.1556 -0.0056
-17 2 18 1.0579 0.0013
-17 3 -4 -0.1917 0.0015
-17 3 -3 -0.3553 0.0014
-17 3 -2 -0.2469 0.0064
-17 3 -1 -0.9017 0.0013
-17 3 0 0.2145 0.0005
-17 3 1 -0.3917 0.0083
-17 3 2 1.0578 -0.0035
-17 3 3 0.4283 -0.0069
-17 3 4 1.6205 0.0007
-17 3 5 0.4979 0.0027
-17 3 6 1.5380 -0.0026
-17 3 7 1.2223 -0.0007
-17 3 8 0.5019 -0.0031
-17 3 9 1.5250 0.0029
-17 3 10 0.1059 0.0020
-17 3 11 0.7987 -0.0050
-17 3 12 -0.1362 0.0012
-17 3 13 0.1111 -0.0011
-17 3 14 -0.5248 0.0054
-17 3 15 -0.5903 0.0014
-17 3 16 0.1495 0.0042
-17 3 17 -1.0081 -0.0016
-17 4 -4 -0.2145 0.0060
-17 4 -3 0.4567 -0.0108
-17 4 -2 0.2659 0.0060
-17 4 -1 0.6853 -0.0002
-17 4 0 0.4814 -0.0014
-17 4 1 0.6217 -0.0018
-17 4 2 0.2713 0.0050
-17 4 3 -0.0377 0.0040
-17 4 4 0.1020 0.0065
-17 4 5 -0.3481 0.0041
-17 4 6 -0.7090 0.0026
-17 4 7 0.0835 0.0003
-17 4 8 -1.0848 0.0004
-17 4 9 0.2198 0.0038
-17 4 10 -0.5455 0.0017
-17 4 11 0.4743 -0.0065
-17 4 12 -0.4938 0.0030
-17 4 13 0.5178 -0.0019
-17 4 14 0.4411 -0.0008
-17 4 15 0.1922 -0.0082
-17 4 16 1.1722 -0.0042
-17 4 17 -0.2727 0.0054
-17 5 -3 0.1732 -0.0104
-17 5 -2 -0.9010 -0.0026
-17 5 -1 -0.2993 -0.0055
-17 5 0 -1.1943 -0.0036
-17 5 1 -0.5568 -0.0096
-17 5 2 -1.0631 0.0006
-17 5 3 -0.8705 -0.0050
-17 5 4 -1.0574 0.0012
-17 5 5 -0.4396 -0.0099
-17 5 6 -1.0153 -0.0022
-17 5 7 0.1851 0.0026
-17 5 8 -0.4615 -0.0022
-17 5 9 0.4108 -0.0017
-17 5 10 -0.8793 0.0041
-17 5 11 0.3183 -0.0020
-17 5 12 -0.8883 -0.0005
-17 5 13 -0.2808 0.0008
-17 5 14 -0.0444 -0.0016
-17 5 15 -0.9830 0.0062
-17 5 16 -0.0766 -0.0010
-17 6 -3 0.5437 0.0117
-17 6 -2 0.1352 0.0060
-17 6 -1 1.0890 0.0068
-17 6 0 0.6969 0.0094
-17 6 1 1.2180 0.0047
-17 6 2 1.1036 0.0104
-17 6 3 1.4653 -0.0033
-17 6 4 1.4710 0.0029
-17 6 5 1.7439 0.0005
-17 6 6 1.4667 -0.0021
-17 6 7 1.2749 0.0052
-17 6 8 0.5607 0.0020
-17 6 9 0.9832 -0.0058
-17 6 10 -0.2016 0.0005
-17 6 11 0.8258 0.0039
-17 6 12 0.5869 -0.0043
-17 6 13 0.3619 0.0118
-17 6 14 0.8389 -0.0029
-17 6 15 -0.0146 0.0064
-17 7 -2 -0.4761 -0.0107
-17 7 -1 -0.5560 -0.0053
-17 7 0 -0.8841 -0.0002
-17 7 1 -1.1284 -0.0047
-17 7 2 -1.0240 -0.0024
-17 7 3 -1.7151 -0.0029
-17 7 4 -1.4026 -0.0036
-17 7 5 -2.3443 0.0068
-17 7 6 -1.6615 -0.0032
-17 7 7 -1.8892 -0.0044
-17 7 8 -1.5548 0.0014
-17 7 9 -0.8170 -0.0012
-17 7 10 -0.6953 -0.0028
-17 7 11 -0.4635 0.0105
-17 7 12 -0.2016 -0.0119
-17 7 13 -0.7119 0.0035
-17 7 14 -0.3510 -0.0131
-17 8 0 0.8969 -0.0042
-17 8 1 0.3615 -0.0033
-17 8 2 1.4847 -0.0052
-17 8 3 0.5156 0.0031
-17 8 4 2.0706 -0.0027
-17 8 5 1.2190 0.0011
-17 8 6 2.1519 0.0018
-17 8 7 1.5105 0.0010
-17 8 8 1.5126 0.0025
-17 8 9 0.9851 0.0042
-17 8 10 0.7983 -0.0106
-17 8 11 0.2999 0.0039
-17 8 12 0.1002 -0.0101
-17 8 13 -0.0013 0.0041
-17 9 2 0.1751 0.0067
-17 9 3 -1.2818 0.0013
-17 9 4 -0.3253 0.0042
-17 9 5 -1.5017 0.0011
-17 9 6 -1.0160 -0.0001
-17 9 7 -1.4371 0.0006
-17 9 8 -0.8557 -0.0037
-17 9 9 -0.6074 0.0046
-17 9 10 -0.5355 0.0027
-17 9 11 -0.0328 0.0110
-17 10 6 0.9375 -0.0051
-17 10 7 0.6156 -0.0044
-16 0 -6 -1.6999 0.0122
-16 0 -4 -1.5231 -0.0060
-16 0 -2 -0.1143 -0.0065
-16 0 0 1.9706 0.0144
-16 0 2 3.3966 -0.0042
-16 0 4 4.1704 -0.0379
-16 0 6 3.9009 0.0082
-16 0 8 3.3472 0.0075
-16 0 10 1.7207 -0.0062
-16 0 12 -0.2411 -0.0020
-16 0 14 -1.1795 0.0036
-16 0 16 -1.3504 0.0132
-16 0 18 -0.6062 0.0051
-16 1 -7 1.8078 0.0093
-16 1 -6 0.3868 -0.0081
-16 1 -5 1.3025 -0.0064
-16 1 -4 0.6255 -0.0012
-16 1 -3 0.8656 0.0195
-16 1 -2 1.0022 -0.0015
-16 1 -1 -0.6249 -0.0052
-16 1 0 0.4809 0.0031
-16 1 1 -2.5775 -0.0138
-16 1 2 0.1309 -0.0072
-16 1 3 -3.4911 0.0212
-16 1 4 -0.3967 -0.0028
-16 1 5 -3.6439 0.0037
-16 1 6 -0.7395 0.0071
-16 1 7 -3.5319 -0.0142
-16 1 8 -0.7242 -0.0082
-16 1 9 -2.4228 0.0013
-16 1 10 -1.1705 0.0023
-16 1 11 -0.5485 0.0082
-16 1 12 -0.9200 -0.0036
-16 1 13 0.5149 0.0009
-16 1 14 -0.3851 0.0024
-16 1 15 0.9965 -0.0005
-16 1 16 0.2168 -0.0023
-16 1 17 0.8132 -0.0113
-16 1 18 0.7058 0.0054
-16 1 19 -0.2505 -0.0006
-16 2 -7 -0.8294 0.0008
-16 2 -6 -1.1173 0.0007
-16 2 -5 -0.6099 0.0035
-16 2 -4 -0.5689 -0.0023
-16 2 -3 -0.8559 0.0052
-16 2 -2 -0.5396 -0.0042
-16 2 -1 -1.1977 -0.0083
-16 2 0 0.8197 0.0098
-16 2 1 -0.4778 0.0098
-16 2 2 2.2090 -0.0054
-16 2 3 0.4843 0.0040
-16 2 4 2.4470 0.0044
-16 2 5 0.8131 -0.0048
-16 2 6 2.8793 0.0005
-16 2 7 0.9748 0.0021
-16 2 8 2.2961 0.0064
-16 2 9 1.6911 0.0070
-16 2 10 1.0588 -0.0032
-16 2 11 1.5243 -0.0018
-16 2 12 0.1776 -0.0063
-16 2 13 0.6942 -0.0001
-16 2 14 -0.3546 -0.0007
-16 2 15 0.1706 -0.0010
-16 2 16 -0.3772 0.0030
-16 2 17 -0.8526 -0.0032
-16 2 18 0.2252 0.0043
-16 2 19 -1.2744 0.0037
-16 3 -7 0.7845 -0.0171
-16 3 -6 0.5927 0.0005
-16 3 -5 0.5399 -0.0094
-16 3 -4 0.0783 -0.0027
-16 3 -3 0.5819 -0.0074
-16 3 -2 0.5053 0.0062
-16 3 -1 0.6043 -0.0045
-16 3 0 0.8614 -0.0040
-16 3 1 -0.0969 -0.0018
-16 3 2 -0.1971 0.0002
-16 3 3 -0.9154 -0.0034
-16 3 4 -0.6375 0.0019
-16 3 5 -1.5562 -0.0010
-16 3 6 -0.7522 -0.0034
-16 3 7 -1.3625 -0.0012
-16 3 8 -1.4768 0.0009
-16 3 9 -0.7867 -0.0011
-16 3 10 -1.5386 -0.0083
-16 3 11 -0.6143 0.0006
-16 3 12 -1.0860 0.0037
-16 3 13 0.1933 0.0025
-16 3 14 -0.2768 -0.0012
-16 3 15 0.2731 -0.0042
-16 3 16 0.5971 0.0039
-16 3 17 -0.3206 0.0007
-16 3 18 1.2709 -0.0041
-16 3 19 -0.4576 0.0040
-16 4 -7 -0.1249 -0.0010
-16 4 -6 -0.4882 0.0236
-16 4 -5 0.3345 0.0019
-16 4 -4 -0.6773 0.0148
-16 4 -3 0.4857 -0.0085
-16 4 -2 -0.8723 0.0069
-16 4 -1 -0.0922 -0.0015
-16 4 0 -1.2244 0.0006
-16 4 1 -0.2065 -0.0035
-16 4 2 -0.8487 0.0064
-16 4 3 0.0247 -0.0024
-16 4 4 -0.0065 -0.0035
-16 4 5 0.2312 -0.0014
-16 4 6 0.1021 0.0063
-16 4 7 0.8623 0.0005
-16 4 8 0.1537 -0.0032
-16 4 9 0.9079 0.0041
-16 4 10 0.1241 0.0011
-16 4 11 1.1354 0.0037
-16 4 12 -0.1223 0.0035
-16 4 13 0.8177 -0.0009
-16 4 14 -0.2506 0.0023
-16 4 15 -0.6367 -0.0013
-16 4 16 -0.0214 0.0023
-16 4 17 -1.0955 0.0036
-16 4 18 0.2144 -0.0086
-16 4 19 -0.8910 -0.0010
-16 5 -6 -0.4497 -0.0033
-16 5 -5 0.6544 -0.0145
-16 5 -4 -0.8396 0.0083
-16 5 -3 0.8574 -0.0034
-16 5 -2 -0.6215 0.0042
-16 5 -1 1.3040 0.0036
-16 5 0 -0.0224 0.0065
-16 5 1 1.4676 0.0001
-16 5 2 0.5247 0.0029
-16 5 3 1.2201 -0.0017
-16 5 4 0.6809 0.0031
-16 5 5 1.1291 -0.0048
-16 5 6 0.5025 0.0020
-16 5 7 0.6712 0.0010
-16 5 8 0.1095 -0.0062
-16 5 9 0.4173 0.0023
-16 5 10 -0.5345 0.0016
-16 5 11 0.7857 -0.0036
-16 5 12 -0.5762 -0.0030
-16 5 13 0.0824 -0.0032
-16 5 14 0.1778 0.0013
-16 5 15 -0.0789 -0.0019
-16 5 16 1.0322 -0.0050
-16 5 17 0.1343 0.0020
-16 5 18 1.0064 -0.0016
-16 6 -5 0.5258 -0.0071
-16 6 -4 -0.6907 -0.0044
-16 6 -3 0.8091 -0.0057
-16 6 -2 -0.9014 -0.0112
-16 6 -1 0.1523 -0.0041
-16 6 0 -1.1364 -0.0040
-16 6 1 -0.6255 -0.0050
-16 6 2 -1.2715 -0.0032
-16 6 3 -1.2744 -0.0040
-16 6 4 -1.4612 0.0057
-16 6 5 -1.9057 0.0009
-16 6 6 -1.3827 -0.0029
-16 6 7 -1.9153 0.0032
-16 6 8 -1.2595 -0.0017
-16 6 9 -0.6634 -0.0027
-16 6 10 -1.0713 0.0005
-16 6 11 -0.2757 -0.0010
-16 6 12 -0.5618 -0.0010
-16 6 13 -0.6709 0.0012
-16 6 14 0.0184 -0.0001
-16 6 15 -0.6042 0.0032
-16 6 16 0.0900 0.0031
-16 6 17 -0.9981 0.0052
-16 7 -5 0.7762 0.0119
-16 7 -4 -0.4342 0.0073
-16 7 -3 0.4430 0.0142
-16 7 -2 -0.2169 0.0069
-16 7 -1 0.4697 0.0043
-16 7 0 0.6469 0.0012
-16 7 1 0.7235 0.0010
-16 7 2 1.4196 0.0025
-16 7 3 0.8496 0.0022
-16 7 4 2.4225 -0.0005
-16 7 5 1.1638 0.0017
-16 7 6 2.9147 -0.0025
-16 7 7 1.7254 0.0030
-16 7 8 2.3209 0.0056
-16 7 9 1.6386 0.0013
-16 7 10 1.4421 0.0012
-16 7 11 0.6869 0.0030
-16 7 12 1.0057 -0.0018
-16 7 13 0.4816 0.0042
-16 7 14 0.9476 0.0003
-16 7 15 0.1615 -0.0001
-16 7 16 0.7688 -0.0031
-16 7 17 -0.2712 -0.0084
-16 8 -4 -0.4174 -0.0095
-16 8 -3 0.0152 -0.0094
-16 8 -2 0.1251 -0.0013
-16 8 -1 -0.4954 -0.0027
-16 8 0 -0.0029 0.0023
-16 8 1 -1.3792 0.0064
-16 8 2 -0.0256 0.0007
-16 8 3 -2.1923 0.0001
-16 8 4 -0.4061 -0.0015
-16 8 5 -2.7086 -0.0004
-16 8 6 -1.2943 -0.0016
-16 8 7 -2.6395 -0.0030
-16 8 8 -1.5605 -0.0042
-16 8 9 -2.2926 -0.0022
-16 8 10 -1.2316 -0.0022
-16 8 11 -1.2822 0.0042
-16 8 12 -0.5263 -0.0000
-16 8 13 -0.5993 0.0017
-16 8 14 -0.2244 -0.0029
-16 8 15 -0.8396 -0.0044
-16 8 16 -0.1303 -0.0014
-16 9 -2 0.5004 0.0003
-16 9 -1 -0.5212 -0.0004
-16 9 0 1.1639 -0.0099
-16 9 1 -0.6018 -0.0035
-16 9 2 1.7734 -0.0033
-16 9 3 -0.3905 -0.0055
-16 9 4 1.8739 0.0024
-16 9 5 0.4789 0.0004
-16 9 6 2.1120 -0.0029
-16 9 7 0.9694 0.0028
-16 9 8 1.8992 0.0006
-16 9 9 1.0647 0.0015
-16 9 10 1.1666 -0.0026
-16 9 11 0.9145 -0.0055
-16 9 12 0.5208 -0.0052
-16 9 13 -0.0629 -0.0034
-16 9 14 0.1061 0.0008
-16 10 -1 -0.9380 0.0141
-16 10 0 0.7785 0.0003
-16 10 1 -1.4141 0.0028
-16 10 2 0.7904 0.0082
-16 10 3 -1.1978 -0.0013
-16 10 4 0.4231 -0.0012
-16 10 5 -1.2366 0.0040
-16 10 6 -0.1752 0.0003
-16 10 7 -1.4325 0.0039
-16 10 8 -0.7071 0.0030
-16 10 9 -0.7215 -0.0017
-16 10 10 -0.6681 0.0055
-16 10 11 -0.3450 0.0036
-16 10 12 -0.2811 0.0070
-16 10 13 -0.0854 0.0037
-16 11 2 0.8919 -0.0008
-16 11 3 -0.7344 0.0019
-16 11 4 0.6088 -0.0023
-16 11 5 -0.7316 0.0002
-16 11 6 0.8288 0.0016
-16 11 7 0.0108 -0.0077
-16 11 8 0.7675 0.0010
-16 11 9 0.4972 -0.0058
-16 11 10 0.2008 0.0036
-15 0 -9 3.0215 0.0053
-15 0 -7 3.1844 -0.0184
-15 0 -5 2.5273 -0.0159
-15 0 -3 1.2586 0.0101
-15 0 -1 -0.2200 -0.0066
-15 0 1 -1.6665 -0.0215
-15 0 3 -3.2131 0.0182
-15 0 5 -3.4458 0.0244
-15 0 7 -3.4283 -0.0092
-15 0 9 -3.3516 -0.0039
-15 0 11 -1.7845 -0.0072
-15 0 13 -0.0876 0.0072
-15 0 15 1.1023 -0.0074
-15 0 17 1.4547 -0.0177
-15 0 19 0.8390 -0.0053
-15 0 21 -0.4222 0.0254
-15 1 -9 -0.6620 -0.0266
-15 1 -8 -3.0815 -0.0050
-15 1 -7 -0.7168 -0.0138
-15 1 -6 -2.6403 0.0117
-15 1 -5 -0.6727 0.0083
-15 1 -4 -1.5769 0.0004
-15 1 -3 -1.0262 -0.0040
-15 1 -2 -0.7223 -0.0143
-15 1 -1 -0.6879 -0.0052
-15 1 0 0.7320 0.0236
-15 1 1 -0.4984 -0.0045
-15 1 2 2.2984 -0.0021
-15 1 3 -0.0741 0.0080
-15 1 4 2.9462 -0.0157
-15 1 5 0.7061 -0.0038
-15 1 6 3.2083 -0.0026
-15 1 7 0.4863 0.0018
-15 1 8 3.4212 0.0094
-15 1 9 0.7021 -0.0037
-15 1 10 2.4124 0.0021
-15 1 11 1.0817 -0.0006
-15 1 12 0.8466 -0.0034
-15 1 13 0.9807 0.0028
-15 1 14 -0.2172 -0.0054
-15 1 15 0.4156 -0.0010
-15 1 16 -1.0477 0.0080
-15 1 17 -0.2469 0.0004
-15 1 18 -0.8881 0.0157
-15 1 19 -0.8483 -0.0010
-15 1 20 0.1324 -0.0087
-15 1 21 -0.6986 0.0012
-15 2 -9 1.8871 -0.0066
-15 2 -8 0.9711 0.0109
-15 2 -7 2.4142 0.0042
-15 2 -6 1.1912 0.0054
-15 2 -5 1.3433 -0.0044
-15 2 -4 0.9368 -0.0117
-15 2 -3 1.0354 0.0059
-15 2 -2 0.9813 0.0115
-15 2 -1 0.6281 -0.0039
-15 2 0 0.9853 0.0027
-15 2 1 -0.9243 -0.0052
-15 2 2 0.2310 -0.0058
-15 2 3 -1.5674 0.0024
-15 2 4 -0.6921 0.0007
-15 2 5 -2.2026 0.0008
-15 2 6 -0.7693 -0.0016
-15 2 7 -2.8453 0.0001
-15 2 8 -0.9994 0.0019
-15 2 9 -2.3593 -0.0088
-15 2 10 -1.6548 -0.0012
-15 2 11 -1.3851 0.0062
-15 2 12 -1.4022 0.0001
-15 2 13 -0.4365 0.0037
-15 2 14 -1.0065 -0.0023
-15 2 15 0.0865 0.0036
-15 2 16 -0.1754 0.0036
-15 2 17 0.3747 -0.0091
-15 2 18 1.0726 -0.0023
-15 2 19 -0.2374 0.0005
-15 2 20 1.2086 -0.0043
-15 3 -9 -0.3284 -0.0033
-15 3 -8 -1.2341 0.0079
-15 3 -7 -1.0232 -0.0024
-15 3 -6 -1.2561 0.0071
-15 3 -5 -0.7360 0.0039
-15 3 -4 -1.0012 0.0041
-15 3 -3 -0.0091 0.0006
-15 3 -2 -1.0480 0.0047
-15 3 -1 -0.6249 -0.0071
-15 3 0 -0.7768 -0.0004
-15 3 1 -0.3874 0.0026
-15 3 2 -0.1040 0.0080
-15 3 3 0.5400 -0.0046
-15 3 4 0.6802 -0.0028
-15 3 5 0.5961 0.0076
-15 3 6 1.4659 0.0024
-15 3 7 0.9371 -0.0019
-15 3 8 1.4688 0.0035
-15 3 9 1.4646 0.0022
-15 3 10 1.4251 0.0014
-15 3 11 1.7265 0.0034
-15 3 12 0.8304 -0.0036
-15 3 13 1.2718 0.0004
-15 3 14 0.0081 -0.0047
-15 3 15 0.4994 0.0008
-15 3 16 0.1406 0.0025
-15 3 17 -0.6456 -0.0018
-15 3 18 0.1859 -0.0024
-15 3 19 -1.2932 0.0047
-15 3 20 0.2963 0.0013
-15 4 -9 0.1544 -0.0173
-15 4 -8 0.1969 0.0024
-15 4 -7 0.6009 -0.0174
-15 4 -6 0.2075 -0.0080
-15 4 -5 1.1647 -0.0102
-15 4 -4 -0.5680 0.0004
-15 4 -3 1.0804 -0.0088
-15 4 -2 -0.7095 0.0009
-15 4 -1 1.2608 0.0002
-15 4 0 -0.1889 0.0045
-15 4 1 1.4644 -0.0068
-15 4 2 -0.1947 0.0018
-15 4 3 0.7469 -0.0008
-15 4 4 -0.2600 -0.0041
-15 4 5 0.1331 0.0002
-15 4 6 -0.4482 -0.0015
-15 4 7 -0.2423 -0.0079
-15 4 8 -0.7199 -0.0024
-15 4 9 -0.6060 0.0035
-15 4 10 -1.1347 -0.0036
-15 4 11 -0.5680 -0.0039
-15 4 12 -1.7728 -0.0049
-15 4 13 -0.3021 0.0038
-15 4 14 -0.7914 0.0012
-15 4 15 -0.0259 -0.0016
-15 4 16 0.4061 0.0012
-15 4 17 -0.0991 0.0021
-15 4 18 0.9134 -0.0018
-15 4 19 0.0452 0.0036
-15 4 20 1.0367 0.0035
-15 5 -8 -0.1940 0.0174
-15 5 -7 0.2979 0.0066
-15 5 -6 -0.9555 0.0091
-15 5 -5 0.7528 0.0050
-15 5 -4 -1.1497 0.0080
-15 5 -3 1.2497 -0.0023
-15 5 -2 -1.2332 -0.0024
-15 5 -1 1.1367 -0.0001
-15 5 0 -1.4095 0.0016
-15 5 1 0.3018 -0.0036
-15 5 2 -1.3711 -0.0013
-15 5 3 -0.1967 0.0057
-15 5 4 -1.1379 0.0030
-15 5 5 -0.4198 -0.0008
-15 5 6 -0.8305 0.0059
-15 5 7 -0.6398 0.0057
-15 5 8 -0.2789 -0.0003
-15 5 9 -0.0484 0.0013
-15 5 10 -0.4309 -0.0018
-15 5 11 0.8067 0.0017
-15 5 12 -0.1033 0.0024
-15 5 13 0.9092 0.0026
-15 5 14 0.4996 0.0031
-15 5 15 -0.0152 -0.0043
-15 5 16 -0.0016 0.0013
-15 5 17 -0.7721 0.0019
-15 5 18 -0.0115 -0.0007
-15 5 19 -1.0433 0.0008
-15 6 -8 -0.2224 -0.0096
-15 6 -7 0.9131 0.0007
-15 6 -6 -0.3686 -0.0021
-15 6 -5 1.0701 -0.0021
-15 6 -4 -1.0491 0.0004
-15 6 -3 1.0997 0.0075
-15 6 -2 -1.2600 0.0015
-15 6 -1 0.9643 0.0043
-15 6 0 -0.4846 -0.0008
-15 6 1 0.9265 0.0028
-15 6 2 0.3308 -0.0016
-15 6 3 1.1041 0.0005
-15 6 4 1.1869 -0.0007
-15 6 5 0.9930 -0.0051
-15 6 6 2.0897 -0.0037
-15 6 7 1.0311 0.0005
-15 6 8 1.8376 -0.0020
-15 6 9 1.2349 0.0009
-15 6 10 0.8126 0.0038
-15 6 11 0.9083 0.0028
-15 6 12 0.5858 0.0012
-15 6 13 0.1315 -0.0055
-15 6 14 0.2416 0.0012
-15 6 15 -0.3217 -0.0054
-15 6 16 0.4948 -0.0002
-15 6 17 -0.1916 -0.0041
-15 6 18 1.1000 -0.0058
-15 6 19 -0.2833 0.0011
-15 7 -7 -0.2157 0.0007
-15 7 -6 -1.1021 -0.0061
-15 7 -5 0.1782 -0.0044
-15 7 -4 -1.0422 -0.0089
-15 7 -3 0.8343 -0.0030
-15 7 -2 -0.4934 -0.0067
-15 7 -1 0.2944 -0.0037
-15 7 0 -0.4105 -0.0004
-15 7 1 -0.4794 0.0034
-15 7 2 -0.4516 -0.0013
-15 7 3 -1.5273 -0.0011
-15 7 4 -0.3833 -0.0003
-15 7 5 -2.7001 0.0007
-15 7 6 -0.8649 -0.0001
-15 7 7 -3.0163 -0.0006
-15 7 8 -1.6868 -0.0017
-15 7 9 -2.7010 -0.0040
-15 7 10 -1.4421 -0.0027
-15 7 11 -1.9727 -0.0039
-15 7 12 -0.8917 0.0001
-15 7 13 -1.3801 -0.0030
-15 7 14 -0.5059 0.0046
-15 7 15 -0.9763 0.0011
-15 7 16 0.2692 0.0048
-15 7 17 -0.9125 0.0069
-15 7 18 0.3245 0.0030
-15 8 -6 0.4293 0.0041
-15 8 -5 1.1267 0.0092
-15 8 -4 0.0786 0.0061
-15 8 -3 0.3932 0.0030
-15 8 -2 0.0253 0.0080
-15 8 -1 -0.1075 -0.0015
-15 8 0 0.6524 -0.0009
-15 8 1 -0.1107 -0.0013
-15 8 2 1.7209 -0.0028
-15 8 3 -0.3427 -0.0004
-15 8 4 2.5903 0.0039
-15 8 5 0.2429 0.0005
-15 8 6 2.9497 0.0015
-15 8 7 1.1098 0.0022
-15 8 8 3.2473 0.0035
-15 8 9 1.5280 0.0035
-15 8 10 2.9681 0.0021
-15 8 11 1.4304 -0.0004
-15 8 12 1.7755 0.0018
-15 8 13 0.7667 -0.0020
-15 8 14 1.4255 0.0001
-15 8 15 0.3118 0.0023
-15 8 16 1.2030 -0.0028
-15 8 17 0.0360 -0.0010
-15 9 -5 -0.4946 -0.0026
-15 9 -4 -0.6064 -0.0018
-15 9 -3 -0.6327 -0.0065
-15 9 -2 0.1110 0.0015
-15 9 -1 -0.7482 0.0006
-15 9 0 0.6000 -0.0009
-15 9 1 -1.6798 0.0043
-15 9 2 0.8797 0.0045
-15 9 3 -2.2637 -0.0041
-15 9 4 0.4341 0.0010
-15 9 5 -2.3480 -0.0009
-15 9 6 -0.3270 -0.0011
-15 9 7 -2.6869 0.0012
-15 9 8 -0.7837 -0.0030
-15 9 9 -2.5271 -0.0008
-15 9 10 -1.4149 0.0005
-15 9 11 -1.9611 -0.0008
-15 9 12 -0.9776 0.0041
-15 9 13 -1.2148 0.0023
-15 9 14 0.0572 -0.0039
-15 9 15 -0.8560 -0.0017
-15 9 16 -0.2260 -0.0043
-15 10 -4 0.7295 -0.0004
-15 10 -3 0.2779 0.0013
-15 10 -2 0.8737 -0.0056
-15 10 -1 -0.4337 0.0040
-15 10 0 1.4729 -0.0036
-15 10 1 -1.1415 -0.0033
-15 10 2 1.8285 0.0024
-15 10 3 -1.0379 -0.0020
-15 10 4 1.6541 0.0001
-15 10 5 -0.5241 0.0024
-15 10 6 1.9225 -0.0038
-15 10 7 0.0984 -0.0014
-15 10 8 1.7820 -0.0033
-15 10 9 0.7323 -0.0000
-15 10 10 1.3137 0.0034
-15 10 11 0.8829 -0.0033
-15 10 12 1.2189 -0.0024
-15 10 13 0.2222 0.0019
-15 10 14 0.5097 0.0018
-15 10 15 -0.4289 -0.0002
-15 11 -2 -0.0560 -0.0021
-15 11 -1 -1.0160 0.0049
-15 11 0 0.7752 0.0027
-15 11 1 -1.4058 -0.0014
-15 11 2 1.0886 -0.0010
-15 11 3 -1.0488 0.0032
-15 11 4 1.2163 -0.0008
-15 11 5 -1.0548 -0.0006
-15 11 6 0.7682 0.0012
-15 11 7 -1.1991 0.0036
-15 11 8 -0.1185 0.0035
-15 11 9 -0.8910 -0.0027
-15 11 10 -0.5060 -0.0017
-15 11 11 -0.5348 -0.0025
-15 11 12 -0.5230 -0.0052
-15 11 13 -0.5974 -0.0016
-15 12 0 0.6208 -0.0045
-15 12 1 -0.5888 0.0023
-15 12 2 0.6121 -0.0044
-15 12 3 -0.9952 -0.0020
-15 12 4 0.4400 0.0005
-15 12 5 -1.4016 -0.0069
-15 12 6 0.4704 0.0008
-15 12 7 -0.7569 -0.0020
-15 12 8 0.5209 0.0029
-15 12 9 0.2164 -0.0001
-15 12 10 -0.0094 0.0025
-15 12 11 0.5948 0.0123
-15 13 5 -0.0742 0.0042
-15 13 6 1.2293 0.0100
-14 0 -10 -3.0645 0.0053
-14 0 -8 -4.2399 -0.0011
-14 0 -6 -4.2001 0.0319
-14 0 -4 -2.7620 0.0058
-14 0 -2 -0.9419 -0.0060
-14 0 0 -0.3453 0.0167
-14 0 2 1.1334 0.0165
-14 0 4 2.4290 -0.0174
-14 0 6 2.3716 -0.0081
-14 0 8 3.2014 0.0051
-14 0 10 3.2994 0.0145
-14 0 12 1.8520 0.0052
-14 0 14 -0.0005 -0.0084
-14 0 16 -0.9976 0.0080
-14 0 18 -1.6170 0.0186
-14 0 20 -0.9264 -0.0062
-14 0 22 0.1585 -0.0291
-14 1 -11 1.8372 -0.0146
-14 1 -10 0.6300 -0.0038
-14 1 -9 3.4625 -0.0045
-14 1 -8 0.8571 0.0265
-14 1 -7 4.1960 -0.0017
-14 1 -6 0.6992 0.0052
-14 1 -5 3.1425 -0.0234
-14 1 -4 1.1826 -0.0025
-14 1 -3 1.7115 0.0154
-14 1 -2 0.8593 0.0054
-14 1 -1 0.8500 -0.0054
-14 1 0 0.4559 0.0036
-14 1 1 -0.3164 -0.0143
-14 1 2 0.6972 0.0017
-14 1 3 -1.5458 0.0039
-14 1 4 -0.3035 -0.0022
-14 1 5 -2.0923 0.0094
-14 1 6 -0.6485 0.0004
-14 1 7 -2.8143 0.0040
-14 1 8 -0.2648 0.0014
-14 1 9 -3.3311 -0.0114
-14 1 10 -0.6758 0.0080
-14 1 11 -2.3974 -0.0040
-14 1 12 -1.1661 -0.0036
-14 1 13 -1.0051 0.0017
-14 1 14 -1.0076 0.0020
-14 1 15 0.1814 0.0073
-14 1 16 -0.2657 -0.0021
-14 1 17 1.0536 -0.0139
-14 1 18 0.2533 0.0020
-14 1 19 0.9249 -0.0093
-14 1 20 1.0026 -0.0027
-14 1 21 0.1069 0.0149
-14 1 22 0.4210 0.0062
-14 2 -11 -0.8146 0.0032
-14 2 -10 -1.8372 0.0066
-14 2 -9 -0.9555 -0.0052
-14 2 -8 -3.2345 0.0003
-14 2 -7 -1.3344 -0.0204
-14 2 -6 -2.9730 0.0008
-14 2 -5 -1.5326 0.0033
-14 2 -4 -1.7987 0.0029
-14 2 -3 -1.1289 0.0022
-14 2 -2 -1.6459 -0.0098
-14 2 -1 -0.8848 -0.0111
-14 2 0 -0.5661 0.0053
-14 2 1 -0.8150 0.0053
-14 2 2 0.3558 0.0006
-14 2 3 -0.0282 -0.0070
-14 2 4 0.8043 -0.0023
-14 2 5 0.7160 0.0064
-14 2 6 2.0980 -0.0057
-14 2 7 0.5813 -0.0026
-14 2 8 2.7999 0.0042
-14 2 9 1.0101 -0.0052
-14 2 10 2.4874 0.0022
-14 2 11 1.5503 -0.0013
-14 2 12 1.4349 -0.0002
-14 2 13 1.5276 0.0009
-14 2 14 0.7706 -0.0050
-14 2 15 1.1482 0.0025
-14 2 16 -0.0307 -0.0021
-14 2 17 -0.0237 -0.0024
-14 2 18 -0.2766 0.0091
-14 2 19 -1.0690 0.0061
-14 2 20 0.0650 -0.0016
-14 2 21 -1.0340 -0.0005
-14 3 -11 0.6097 -0.0092
-14 3 -10 0.5404 -0.0049
-14 3 -9 1.4564 -0.0010
-14 3 -8 0.8848 0.0067
-14 3 -7 2.0494 -0.0050
-14 3 -6 1.5809 0.0065
-14 3 -5 1.9368 0.0030
-14 3 -4 0.6827 -0.0070
-14 3 -3 1.6607 -0.0031
-14 3 -2 0.2706 0.0029
-14 3 -1 1.4089 0.0089
-14 3 0 0.5781 0.0015
-14 3 1 0.9286 -0.0078
-14 3 2 -0.1000 0.0040
-14 3 3 0.4450 -0.0002
-14 3 4 -0.4302 0.0019
-14 3 5 -0.5542 0.0073
-14 3 6 -0.5106 -0.0072
-14 3 7 -1.4981 -0.0053
-14 3 8 -0.9088 0.0040
-14 3 9 -1.8509 0.0006
-14 3 10 -1.5468 0.0001
-14 3 11 -1.7372 -0.0028
-14 3 12 -1.8121 0.0028
-14 3 13 -0.8117 0.0055
-14 3 14 -1.4325 -0.0059
-14 3 15 -0.4457 0.0052
-14 3 16 -0.7129 0.0000
-14 3 17 -0.2911 -0.0012
-14 3 18 0.6854 -0.0021
-14 3 19 -0.0071 -0.0007
-14 3 20 1.0120 0.0000
-14 3 21 -0.1971 -0.0053
-14 4 -10 -0.3212 0.0115
-14 4 -9 -0.1951 0.0032
-14 4 -8 -0.6494 0.0097
-14 4 -7 -0.6064 -0.0011
-14 4 -6 -1.5336 0.0049
-14 4 -5 -0.3091 0.0053
-14 4 -4 -1.8414 0.0014
-14 4 -3 0.5114 0.0042
-14 4 -2 -1.4101 -0.0006
-14 4 -1 0.6648 0.0011
-14 4 0 -1.6018 0.0005
-14 4 1 0.4173 -0.0071
-14 4 2 -1.3311 0.0090
-14 4 3 0.4093 0.0044
-14 4 4 -0.6304 -0.0079
-14 4 5 0.3296 0.0015
-14 4 6 -0.0937 0.0035
-14 4 7 0.4067 0.0050
-14 4 8 0.6426 0.0027
-14 4 9 0.6533 -0.0007
-14 4 10 0.9954 0.0011
-14 4 11 1.6511 -0.0007
-14 4 12 0.9381 -0.0005
-14 4 13 1.9162 0.0039
-14 4 14 0.4593 -0.0081
-14 4 15 0.8836 -0.0006
-14 4 16 0.3726 0.0002
-14 4 17 0.0852 0.0001
-14 4 18 0.0413 -0.0006
-14 4 19 -0.8305 -0.0018
-14 4 20 -0.1058 0.0015
-14 4 21 -0.9930 -0.0028
-14 5 -10 -0.0580 -0.0145
-14 5 -9 0.1015 -0.0201
-14 5 -8 -0.0629 -0.0021
-14 5 -7 0.9059 -0.0043
-14 5 -6 -0.3339 -0.0086
-14 5 -5 1.5268 -0.0056
-14 5 -4 -0.6477 -0.0048
-14 5 -3 1.5723 0.0032
-14 5 -2 -1.4270 -0.0047
-14 5 -1 1.3973 -0.0016
-14 5 0 -1.2555 0.0016
-14 5 1 1.2277 -0.0023
-14 5 2 -0.4672 -0.0037
-14 5 3 1.0875 0.0008
-14 5 4 -0.2023 -0.0063
-14 5 5 0.8436 -0.0017
-14 5 6 0.3463 -0.0025
-14 5 7 0.3041 -0.0042
-14 5 8 0.5838 -0.0056
-14 5 9 0.0842 -0.0014
-14 5 10 -0.1962 0.0041
-14 5 11 0.1030 0.0019
-14 5 12 -1.1740 -0.0039
-14 5 13 -0.6056 0.0007
-14 5 14 -1.1428 0.0020
-14 5 15 -0.5636 0.0007
-14 5 16 -0.2637 0.0047
-14 5 17 -0.1570 -0.0020
-14 5 18 0.4368 0.0005
-14 5 19 -0.1757 -0.0006
-14 5 20 1.1605 -0.0016
-14 5 21 0.0621 0.0063
-14 6 -10 -0.2698 0.0074
-14 6 -9 -0.0212 0.0045
-14 6 -8 -0.8830 0.0072
-14 6 -7 0.1799 0.0054
-14 6 -6 -1.1997 0.0007
-14 6 -5 0.4088 0.0047
-14 6 -4 -1.3670 0.0005
-14 6 -3 1.2505 0.0038
-14 6 -2 -1.3635 -0.0062
-14 6 -1 1.2925 0.0011
-14 6 0 -0.7233 0.0017
-14 6 1 0.7275 0.0056
-14 6 2 -0.6888 -0.0022
-14 6 3 0.0372 0.0035
-14 6 4 -0.6803 0.0016
-14 6 5 -1.0485 0.0036
-14 6 6 -0.3942 0.0026
-14 6 7 -1.8646 0.0041
-14 6 8 -0.7468 0.0032
-14 6 9 -1.5278 -0.0002
-14 6 10 -1.0042 -0.0025
-14 6 11 -0.9767 -0.0036
-14 6 12 -0.5525 -0.0016
-14 6 13 -0.3041 -0.0008
-14 6 14 0.3330 0.0064
-14 6 15 0.1656 -0.0045
-14 6 16 0.4829 0.0029
-14 6 17 -0.5495 -0.0020
-14 6 18 0.4833 0.0022
-14 6 19 -0.9744 0.0072
-14 6 20 0.2906 -0.0040
-14 7 -9 0.9125 -0.0015
-14 7 -8 0.3214 -0.0042
-14 7 -7 1.1078 -0.0009
-14 7 -6 0.5256 0.0021
-14 7 -5 1.3441 0.0018
-14 7 -4 -0.4425 -0.0024
-14 7 -3 1.1317 0.0028
-14 7 -2 -0.7547 0.0017
-14 7 -1 0.5841 0.0022
-14 7 0 -0.3373 -0.0005
-14 7 1 0.4066 -0.0021
-14 7 2 0.1732 -0.0040
-14 7 3 0.0467 0.0013
-14 7 4 1.5134 0.0009
-14 7 5 -0.0958 0.0002
-14 7 6 2.5390 -0.0010
-14 7 7 0.6510 -0.0011
-14 7 8 2.8934 0.0006
-14 7 9 1.3275 -0.0004
-14 7 10 2.8607 0.0021
-14 7 11 1.2860 0.0031
-14 7 12 2.1984 0.0045
-14 7 13 1.0236 -0.0039
-14 7 14 1.4018 0.0019
-14 7 15 0.0659 -0.0060
-14 7 16 0.9675 -0.0015
-14 7 17 -0.5208 0.0005
-14 7 18 0.9621 -0.0053
-14 7 19 -0.1727 0.0008
-14 8 -8 -0.6495 0.0014
-14 8 -7 -0.9396 0.0002
-14 8 -6 -1.1895 -0.0008
-14 8 -5 -0.7264 -0.0023
-14 8 -4 -1.2941 -0.0026
-14 8 -3 -0.2045 -0.0027
-14 8 -2 -0.4520 0.0027
-14 8 -1 -0.0592 -0.0053
-14 8 0 -0.3149 0.0018
-14 8 1 -0.7330 0.0011
-14 8 2 0.1946 0.0013
-14 8 3 -1.8569 -0.0012
-14 8 4 0.6262 -0.0012
-14 8 5 -2.5990 -0.0031
-14 8 6 -0.1053 -0.0013
-14 8 7 -3.1540 -0.0021
-14 8 8 -0.8534 -0.0002
-14 8 9 -3.7244 -0.0012
-14 8 10 -1.5009 -0.0021
-14 8 11 -3.2004 -0.0009
-14 8 12 -1.5413 0.0020
-14 8 13 -2.3475 -0.0029
-14 8 14 -0.8821 0.0013
-14 8 15 -2.0206 0.0043
-14 8 16 -0.2055 -0.0030
-14 8 17 -1.1014 0.0026
-14 8 18 -0.2493 -0.0015
-14 8 19 -0.3586 -0.0037
-14 9 -7 0.5768 -0.0010
-14 9 -6 0.8455 -0.0020
-14 9 -5 1.1828 0.0025
-14 9 -4 1.1179 0.0021
-14 9 -3 0.9080 -0.0010
-14 9 -2 0.6740 0.0040
-14 9 -1 0.2848 -0.0013
-14 9 0 0.8781 0.0003
-14 9 1 -0.4570 -0.0009
-14 9 2 2.0670 0.0020
-14 9 3 -0.8481 -0.0011
-14 9 4 2.4693 0.0031
-14 9 5 -0.4581 0.0018
-14 9 6 2.7581 0.0011
-14 9 7 0.0682 -0.0013
-14 9 8 3.2498 -0.0005
-14 9 9 0.9048 0.0033
-14 9 10 3.1418 -0.0004
-14 9 11 1.6045 -0.0023
-14 9 12 2.6195 0.0020
-14 9 13 0.8289 0.0003
-14 9 14 1.9624 -0.0032
-14 9 15 0.2614 0.0058
-14 9 16 1.3355 0.0023
-14 9 17 0.6550 0.0003
-14 9 18 0.4960 0.0125
-14 10 -6 -0.7440 -0.0041
-14 10 -5 -0.9238 0.0022
-14 10 -4 -1.1067 -0.0035
-14 10 -3 -0.9581 0.0007
-14 10 -2 -0.8911 -0.0030
-14 10 -1 -1.0190 0.0013
-14 10 0 0.3722 -0.0006
-14 10 1 -1.7293 -0.0032
-14 10 2 1.1901 0.0020
-14 10 3 -2.0155 -0.0011
-14 10 4 0.9854 -0.0026
-14 10 5 -2.1723 -0.0016
-14 10 6 0.6250 0.0028
-14 10 7 -2.3791 0.0041
-14 10 8 -0.1151 -0.0011
-14 10 9 -2.1931 0.0017
-14 10 10 -0.8774 -0.0000
-14 10 11 -2.1937 -0.0042
-14 10 12 -0.9330 -0.0007
-14 10 13 -1.8974 0.0010
-14 10 14 -0.0494 -0.0038
-14 10 15 -0.9023 -0.0071
-14 10 16 0.0589 0.0024
-14 10 17 -0.5143 -0.0145
-14 11 -5 1.0589 0.0093
-14 11 -4 0.4906 -0.0009
-14 11 -3 1.3290 0.0053
-14 11 -2 0.6045 -0.0012
-14 11 -1 0.2847 -0.0010
-14 11 0 1.2737 0.0044
-14 11 1 -0.8155 -0.0003
-14 11 2 1.3221 -0.0001
-14 11 3 -1.3732 0.0018
-14 11 4 1.2238 0.0013
-14 11 5 -1.3510 -0.0023
-14 11 6 1.3905 -0.0010
-14 11 7 -0.5790 0.0003
-14 11 8 1.2898 -0.0056
-14 11 9 0.1023 -0.0000
-14 11 10 1.1263 0.0052
-14 11 11 0.5544 0.0058
-14 11 12 1.1822 0.0028
-14 11 13 0.4808 0.0025
-14 11 14 1.0906 0.0073
-14 11 15 -0.2750 -0.0032
-14 12 -3 -0.0775 -0.0057
-14 12 -2 -0.8820 0.0046
-14 12 -1 -0.3406 -0.0046
-14 12 0 0.1003 0.0027
-14 12 1 -0.5462 0.0021
-14 12 2 0.6939 -0.0034
-14 12 3 -0.5468 -0.0012
-14 12 4 1.5355 0.0061
-14 12 5 -0.2829 0.0008
-14 12 6 1.3316 -0.0005
-14 12 7 -0.3473 0.0027
-14 12 8 0.5562 -0.0003
-14 12 9 -0.2315 -0.0004
-14 12 10 -0.2266 -0.0064
-14 12 11 0.1099 -0.0042
-14 12 12 -0.3866 -0.0074
-14 12 13 -0.4581 -0.0046
-14 12 14 -0.0649 -0.0006
-14 13 -1 0.6397 -0.0047
-14 13 0 -0.3790 -0.0080
-14 13 1 0.0062 -0.0001
-14 13 2 -0.0426 -0.0007
-14 13 3 -0.6815 -0.0043
-14 13 4 -0.0360 -0.0015
-14 13 5 -1.2735 -0.0055
-14 13 6 -0.4123 -0.0055
-14 13 7 -1.1685 -0.0023
-14 13 8 -0.4844 0.0013
-14 13 9 -0.1316 0.0038
-14 13 10 -0.9252 0.0006
-14 13 11 0.2456 0.0046
-14 13 12 -0.5297 -0.0004
-14 14 3 0.1800 0.0031
-14 14 4 0.4569 0.0013
-14 14 5 0.2778 0.0047
-14 14 6 0.9778 0.0107
-14 14 7 0.6501 0.0043
-14 14 8 0.5030 0.0036
-13 0 -11 2.0087 -0.0382
-13 0 -9 4.0210 0.0050
-13 0 -7 4.9521 -0.0093
-13 0 -5 4.8948 -0.0233
-13 0 -3 2.5631 0.0038
-13 0 -1 1.3727 0.0003
-13 0 1 1.0726 -0.0192
-13 0 3 -0.8302 -0.0131
-13 0 5 -1.3202 0.0111
-13 0 7 -1.7523 0.0013
-13 0 9 -3.2693 -0.0102
-13 0 11 -3.3566 -0.0125
-13 0 13 -1.5226 0.0026
-13 0 15 0.0568 0.0077
-13 0 17 0.8520 -0.0048
-13 0 19 1.8336 -0.0148
-13 0 21 0.7806 0.0184
-13 1 -12 -0.7735 0.0140
-13 1 -11 -0.8867 0.0156
-13 1 -10 -2.7706 0.0190
-13 1 -9 -1.1029 0.0070
-13 1 -8 -4.4539 -0.0077
-13 1 -7 -0.7606 -0.0166
-13 1 -6 -4.8466 0.0169
-13 1 -5 -1.1150 0.0021
-13 1 -4 -3.4600 0.0066
-13 1 -3 -1.5644 -0.0037
-13 1 -2 -2.0563 -0.0141
-13 1 -1 -0.5471 0.0020
-13 1 0 -1.3172 0.0094
-13 1 1 -0.8008 0.0006
-13 1 2 -0.2279 0.0049
-13 1 3 -0.5843 -0.0002
-13 1 4 0.7329 0.0042
-13 1 5 0.6561 0.0011
-13 1 6 1.4052 -0.0142
-13 1 7 0.3277 -0.0009
-13 1 8 2.6826 0.0057
-13 1 9 0.1348 -0.0066
-13 1 10 3.2688 0.0064
-13 1 11 0.7834 0.0008
-13 1 12 2.3156 0.0034
-13 1 13 1.3384 -0.0016
-13 1 14 0.9468 -0.0024
-13 1 15 0.6752 -0.0035
-13 1 16 -0.1889 -0.0082
-13 1 17 0.3624 -0.0005
-13 1 18 -0.9864 0.0139
-13 1 19 -0.4443 -0.0018
-13 1 20 -0.9808 -0.0005
-13 1 21 -1.0269 -0.0013
-13 1 22 -0.3268 -0.0137
-13 2 -12 1.4574 0.0006
-13 2 -11 1.1877 0.0024
-13 2 -10 1.4396 -0.0114
-13 2 -9 2.9109 -0.0015
-13 2 -8 1.3768 0.0047
-13 2 -7 4.2424 0.0050
-13 2 -6 1.7802 0.0160
-13 2 -5 3.3328 -0.0059
-13 2 -4 1.9836 -0.0094
-13 2 -3 2.7639 0.0064
-13 2 -2 1.3908 0.0082
-13 2 -1 2.1104 0.0107
-13 2 0 1.0328 -0.0080
-13 2 1 0.8366 -0.0038
-13 2 2 0.7996 0.0046
-13 2 3 0.6365 0.0027
-13 2 4 -0.1790 0.0030
-13 2 5 -0.3978 0.0047
-13 2 6 -0.5444 -0.0051
-13 2 7 -2.0014 0.0016
-13 2 8 -0.4027 0.0096
-13 2 9 -2.7217 -0.0001
-13 2 10 -0.9841 -0.0009
-13 2 11 -2.2677 0.0002
-13 2 12 -1.5254 0.0043
-13 2 13 -1.5458 -0.0059
-13 2 14 -1.6421 -0.0020
-13 2 15 -0.8740 0.0083
-13 2 16 -1.0531 0.0000
-13 2 17 0.0550 -0.0005
-13 2 18 0.0733 0.0001
-13 2 19 0.0479 -0.0052
-13 2 20 0.9832 -0.0039
-13 2 21 0.3253 -0.0001
-13 2 22 1.0038 0.0050
-13 3 -12 0.1143 0.0022
-13 3 -11 -1.1869 0.0111
-13 3 -10 -1.2449 -0.0102
-13 3 -9 -1.0099 0.0027
-13 3 -8 -2.4548 -0.0020
-13 3 -7 -1.7026 -0.0105
-13 3 -6 -2.9653 -0.0054
-13 3 -5 -1.9135 -0.0035
-13 3 -4 -2.8296 0.0010
-13 3 -3 -1.0147 0.0060
-13 3 -2 -2.4491 -0.0098
-13 3 -1 -0.9604 -0.0010
-13 3 0 -1.8678 -0.0074
-13 3 1 -0.4357 0.0027
-13 3 2 -1.4168 0.0109
-13 3 3 0.1880 -0.0087
-13 3 4 -0.8471 -0.0144
-13 3 5 0.1613 -0.0008
-13 3 6 0.4642 0.0017
-13 3 7 0.3956 0.0018
-13 3 8 1.5128 -0.0017
-13 3 9 0.8607 -0.0010
-13 3 10 1.9896 -0.0019
-13 3 11 1.5219 -0.0060
-13 3 12 1.5334 0.0049
-13 3 13 1.6729 -0.0012
-13 3 14 0.8705 -0.0057
-13 3 15 1.7793 0.0064
-13 3 16 0.7383 -0.0042
-13 3 17 0.6972 0.0008
-13 3 18 0.3052 0.0005
-13 3 19 -0.4054 0.0015
-13 3 20 0.0314 0.0047
-13 3 21 -0.8008 -0.0036
-13 3 22 0.0542 0.0030
-13 4 -12 0.1551 -0.0044
-13 4 -11 0.1428 0.0022
-13 4 -10 0.3734 -0.0159
-13 4 -9 0.8873 0.0023
-13 4 -8 0.7222 0.0063
-13 4 -7 1.6096 0.0002
-13 4 -6 0.9820 0.0015
-13 4 -5 2.6555 0.0025
-13 4 -4 0.7021 -0.0015
-13 4 -3 2.3219 0.0018
-13 4 -2 0.0058 -0.0096
-13 4 -1 2.0272 0.0068
-13 4 0 -0.3109 0.0060
-13 4 1 1.9942 -0.0077
-13 4 2 -0.4181 -0.0016
-13 4 3 1.2474 -0.0018
-13 4 4 -0.3919 0.0021
-13 4 5 0.7201 0.0099
-13 4 6 -0.2583 0.0009
-13 4 7 -0.0324 -0.0026
-13 4 8 -0.2095 -0.0071
-13 4 9 -0.8882 0.0007
-13 4 10 -0.7738 0.0068
-13 4 11 -1.2433 -0.0038
-13 4 12 -1.7993 0.0014
-13 4 13 -0.8268 0.0047
-13 4 14 -1.7861 -0.0022
-13 4 15 -0.5789 0.0067
-13 4 16 -1.2850 -0.0018
-13 4 17 -0.6878 0.0007
-13 4 18 -0.4207 0.0005
-13 4 19 -0.0113 -0.0029
-13 4 20 0.6531 0.0044
-13 4 21 -0.1764 -0.0020
-13 4 22 0.7730 0.0009
-13 5 -12 0.0358 -0.0230
-13 5 -11 0.3236 0.0069
-13 5 -10 -0.1843 0.0050
-13 5 -9 -0.1275 0.0058
-13 5 -8 -0.8211 0.0030
-13 5 -7 0.1041 -0.0010
-13 5 -6 -1.6380 0.0002
-13 5 -5 -0.0806 0.0046
-13 5 -4 -1.9561 -0.0014
-13 5 -3 0.2214 0.0055
-13 5 -2 -1.9467 -0.0034
-13 5 -1 1.1812 0.0032
-13 5 0 -1.4973 0.0039
-13 5 1 0.8693 -0.0014
-13 5 2 -1.1219 0.0023
-13 5 3 0.5962 0.0065
-13 5 4 -0.8942 0.0008
-13 5 5 0.4279 -0.0002
-13 5 6 -0.4289 -0.0041
-13 5 7 -0.3819 0.0050
-13 5 8 0.0900 0.0049
-13 5 9 -0.4919 0.0003
-13 5 10 0.1230 0.0010
-13 5 11 0.4355 -0.0045
-13 5 12 0.4198 -0.0013
-13 5 13 1.4198 0.0020
-13 5 14 0.7379 -0.0037
-13 5 15 1.1429 -0.0037
-13 5 16 0.6040 -0.0029
-13 5 17 0.7065 -0.0023
-13 5 18 0.5735 0.0041
-13 5 19 -0.3165 -0.0025
-13 5 20 0.3199 0.0000
-13 5 21 -0.9819 0.0014
-13 6 -11 0.2393 0.0136
-13 6 -10 -0.0202 0.0039
-13 6 -9 0.7320 -0.0075
-13 6 -8 -0.1417 -0.0051
-13 6 -7 1.2880 0.0006
-13 6 -6 0.0564 -0.0006
-13 6 -5 1.1481 -0.0030
-13 6 -4 -0.2421 -0.0066
-13 6 -3 1.6826 0.0025
-13 6 -2 -0.8894 -0.0012
-13 6 -1 1.2929 0.0019
-13 6 0 -0.9535 -0.0043
-13 6 1 0.4970 -0.0026
-13 6 2 -0.8647 -0.0033
-13 6 3 0.5456 -0.0009
-13 6 4 -0.2385 -0.0032
-13 6 5 0.0848 -0.0000
-13 6 6 0.8606 -0.0024
-13 6 7 -0.1739 -0.0012
-13 6 8 1.4532 -0.0031
-13 6 9 0.3488 -0.0047
-13 6 10 1.4026 0.0021
-13 6 11 0.6012 0.0027
-13 6 12 0.8182 0.0026
-13 6 13 0.0449 -0.0009
-13 6 14 -0.1474 0.0009
-13 6 15 -0.5769 -0.0014
-13 6 16 -0.1686 0.0057
-13 6 17 -0.7052 -0.0008
-13 6 18 0.4679 0.0005
-13 6 19 -0.7791 -0.0020
-13 6 20 0.7282 -0.0047
-13 6 21 -0.1624 0.0036
-13 7 -11 -0.2971 -0.0116
-13 7 -10 -0.8000 -0.0031
-13 7 -9 -0.1781 0.0001
-13 7 -8 -1.1366 0.0033
-13 7 -7 -0.8121 0.0010
-13 7 -6 -1.0709 0.0017
-13 7 -5 -0.6256 -0.0010
-13 7 -4 -1.2888 0.0034
-13 7 -3 0.2869 0.0047
-13 7 -2 -1.0729 -0.0021
-13 7 -1 0.2329 -0.0013
-13 7 0 -0.7556 0.0002
-13 7 1 0.4749 0.0021
-13 7 2 -0.2811 0.0036
-13 7 3 0.0021 0.0009
-13 7 4 0.4290 -0.0019
-13 7 5 -1.4480 -0.0001
-13 7 6 0.4603 -0.0013
-13 7 7 -2.1743 0.0013
-13 7 8 -0.2071 0.0025
-13 7 9 -2.6830 0.0004
-13 7 10 -0.8031 0.0017
-13 7 11 -2.7697 -0.0006
-13 7 12 -1.1756 -0.0024
-13 7 13 -2.0817 -0.0020
-13 7 14 -0.6880 0.0049
-13 7 15 -1.2246 0.0003
-13 7 16 0.3963 0.0002
-13 7 17 -1.0381 -0.0003
-13 7 18 0.4181 -0.0030
-13 7 19 -0.6988 0.0036
-13 7 20 -0.0087 0.0003
-13 8 -10 0.5679 0.0005
-13 8 -9 0.8475 0.0007
-13 8 -8 1.0747 -0.0032
-13 8 -7 0.7439 -0.0057
-13 8 -6 1.4991 0.0022
-13 8 -5 1.3971 -0.0013
-13 8 -4 1.0724 -0.0000
-13 8 -3 1.0572 -0.0029
-13 8 -2 0.4065 -0.0007
-13 8 -1 0.8683 -0.0025
-13 8 0 0.1573 0.0045
-13 8 1 0.7811 -0.0020
-13 8 2 0.8056 -0.0001
-13 8 3 -0.4489 -0.0005
-13 8 4 1.7616 0.0014
-13 8 5 -0.7500 0.0050
-13 8 6 2.5530 0.0004
-13 8 7 -0.0491 -0.0002
-13 8 8 3.3421 0.0021
-13 8 9 0.5820 -0.0012
-13 8 10 3.6914 -0.0034
-13 8 11 1.3931 0.0014
-13 8 12 3.1932 -0.0000
-13 8 13 1.5107 -0.0019
-13 8 14 2.7401 -0.0014
-13 8 15 0.7171 0.0008
-13 8 16 1.9939 -0.0056
-13 8 17 0.2567 0.0050
-13 8 18 0.7617 0.0030
-13 8 19 0.6917 0.0036
-13 8 20 0.3683 0.0044
-13 9 -9 -1.1267 0.0051
-13 9 -8 -0.4605 0.0016
-13 9 -7 -1.3087 0.0014
-13 9 -6 -0.9064 0.0035
-13 9 -5 -1.7059 -0.0000
-13 9 -4 -1.3609 -0.0015
-13 9 -3 -1.4484 -0.0005
-13 9 -2 -1.3173 0.0036
-13 9 -1 -0.4893 -0.0012
-13 9 0 -0.8083 0.0014
-13 9 1 -1.1297 -0.0024
-13 9 2 0.1189 0.0008
-13 9 3 -2.1779 -0.0008
-13 9 4 0.6722 -0.0047
-13 9 5 -2.4710 0.0003
-13 9 6 0.5177 0.0002
-13 9 7 -3.1834 -0.0027
-13 9 8 -0.1288 0.0017
-13 9 9 -3.6107 0.0034
-13 9 10 -1.1359 -0.0027
-13 9 11 -3.4355 0.0007
-13 9 12 -1.4678 0.0026
-13 9 13 -2.9720 0.0008
-13 9 14 -0.8219 -0.0038
-13 9 15 -2.3780 0.0045
-13 9 16 -0.7331 -0.0019
-13 9 17 -1.1369 -0.0024
-13 9 18 -0.9305 -0.0028
-13 9 19 -0.3878 -0.0114
-13 10 -8 1.0677 0.0042
-13 10 -7 0.7049 0.0009
-13 10 -6 1.2426 0.0008
-13 10 -5 1.0532 0.0031
-13 10 -4 1.4149 -0.0005
-13 10 -3 1.8593 0.0037
-13 10 -2 0.8993 -0.0005
-13 10 -1 1.3687 0.0007
-13 10 0 1.0425 0.0016
-13 10 1 -0.1183 -0.0017
-13 10 2 1.6696 0.0015
-13 10 3 -0.7140 0.0038
-13 10 4 2.1330 -0.0007
-13 10 5 -0.8258 -0.0006
-13 10 6 2.4902 0.0030
-13 10 7 -0.5115 -0.0040
-13 10 8 2.6076 -0.0053
-13 10 9 0.4124 0.0017
-13 10 10 2.7362 0.0015
-13 10 11 1.0323 -0.0012
-13 10 12 2.7564 0.0017
-13 10 13 0.8216 0.0024
-13 10 14 2.1042 0.0011
-13 10 15 0.2063 0.0006
-13 10 16 1.1066 0.0040
-13 10 17 0.4404 -0.0026
-13 10 18 0.6581 0.0042
-13 11 -7 -0.8554 -0.0125
-13 11 -6 -1.0127 -0.0079
-13 11 -5 -0.7111 -0.0037
-13 11 -4 -1.9336 -0.0070
-13 11 -3 -0.3163 -0.0004
-13 11 -2 -1.9426 -0.0042
-13 11 -1 -0.6729 -0.0041
-13 11 0 -0.6944 0.0027
-13 11 1 -1.0153 -0.0033
-13 11 2 0.4981 -0.0027
-13 11 3 -1.0324 0.0004
-13 11 4 1.2780 0.0015
-13 11 5 -1.3924 -0.0052
-13 11 6 0.9919 0.0021
-13 11 7 -1.3308 0.0047
-13 11 8 0.3400 -0.0001
-13 11 9 -1.3800 0.0006
-13 11 10 -0.1693 -0.0013
-13 11 11 -1.5124 -0.0043
-13 11 12 -0.6891 -0.0030
-13 11 13 -1.6477 -0.0049
-13 11 14 -0.3140 0.0025
-13 11 15 -1.1966 -0.0041
-13 11 16 0.3486 -0.0003
-13 11 17 -0.5742 0.0004
-13 12 -6 0.1208 0.0124
-13 12 -5 1.8787 0.0103
-13 12 -4 -0.3098 0.0064
-13 12 -3 2.3445 0.0033
-13 12 -2 -0.1997 0.0077
-13 12 -1 1.4418 -0.0039
-13 12 0 0.0039 0.0049
-13 12 1 0.5965 0.0019
-13 12 2 0.3092 0.0008
-13 12 3 -0.7548 -0.0019
-13 12 4 0.2465 0.0043
-13 12 5 -1.4137 -0.0015
-13 12 6 -0.0709 -0.0017
-13 12 7 -0.9084 0.0029
-13 12 8 0.1311 -0.0017
-13 12 9 -0.4914 0.0025
-13 12 10 -0.0290 0.0005
-13 12 11 0.2003 0.0043
-13 12 12 0.1356 0.0068
-13 12 13 0.1770 -0.0012
-13 12 14 0.9400 -0.0030
-13 12 15 -0.1990 0.0011
-13 13 -4 -2.1427 -0.0049
-13 13 -3 0.5164 -0.0117
-13 13 -2 -2.1651 0.0050
-13 13 -1 0.7218 -0.0025
-13 13 0 -1.4356 0.0010
-13 13 1 0.6141 0.0024
-13 13 2 -0.3236 0.0009
-13 13 3 0.0109 -0.0027
-13 13 4 0.6106 0.0008
-13 13 5 0.6552 0.0036
-13 13 6 1.1857 -0.0005
-13 13 7 0.7977 0.0013
-13 13 8 1.0006 -0.0049
-13 13 9 0.9646 0.0013
-13 13 10 0.1353 -0.0014
-13 13 11 1.0844 -0.0033
-13 13 12 0.1762 0.0004
-13 13 13 0.2001 0.0093
-13 13 14 0.4595 -0.0036
-13 14 -2 -0.5955 0.0046
-13 14 -1 2.0572 -0.0020
-13 14 0 -0.7222 -0.0093
-13 14 1 0.9159 -0.0065
-13 14 2 -0.3474 -0.0060
-13 14 3 0.1831 0.0011
-13 14 4 -0.2800 -0.0022
-13 14 5 -0.4353 -0.0011
-13 14 6 -0.5319 -0.0040
-13 14 7 -1.1078 -0.0009
-13 14 8 -1.1033 -0.0011
-13 14 9 -0.4789 -0.0015
-13 14 10 -1.3476 0.0058
-13 14 11 -0.3348 -0.0029
-13 15 3 0.0899 0.0091
-13 15 4 0.0393 0.0006
-13 15 5 -0.2042 -0.0017
-13 15 6 0.5796 0.0008
-13 15 7 0.3164 0.0021
-12 0 -10 -2.4244 0.0373
-12 0 -8 -4.0398 -0.0067
-12 0 -6 -5.6018 0.0107
-12 0 -4 -5.1682 0.0061
-12 0 -2 -2.7007 -0.0068
-12 0 0 -2.3702 0.0025
-12 0 2 -1.0893 0.0273
-12 0 4 0.6036 0.0084
-12 0 6 0.4644 -0.0140
-12 0 8 1.7540 0.0068
-12 0 10 3.4939 0.0092
-12 0 12 3.0818 -0.0012
-12 0 14 1.0893 -0.0031
-12 0 16 0.3602 -0.0127
-12 0 18 -1.0799 0.0069
-12 0 20 -1.6461 0.0034
-12 0 22 -0.5803 -0.0180
-12 1 -11 0.7901 -0.0284
-12 1 -10 1.4651 -0.0237
-12 1 -9 3.1184 -0.0137
-12 1 -8 1.3684 -0.0047
-12 1 -7 4.9152 0.0063
-12 1 -6 0.8742 0.0027
-12 1 -5 5.2300 -0.0152
-12 1 -4 2.0438 -0.0016
-12 1 -3 3.9336 0.0106
-12 1 -2 1.6976 0.0027
-12 1 -1 2.7544 0.0047
-12 1 0 0.8508 -0.0067
-12 1 1 1.8004 -0.0024
-12 1 2 1.3623 -0.0009
-12 1 3 0.5739 -0.0170
-12 1 4 0.0916 -0.0048
-12 1 5 -0.1319 0.0071
-12 1 6 -0.6361 -0.0008
-12 1 7 -1.1073 0.0087
-12 1 8 0.0073 0.0077
-12 1 9 -2.6577 -0.0127
-12 1 10 -0.1510 -0.0005
-12 1 11 -3.0884 0.0066
-12 1 12 -1.0870 -0.0043
-12 1 13 -2.1311 -0.0070
-12 1 14 -0.9970 0.0068
-12 1 15 -0.8963 0.0080
-12 1 16 -0.5703 0.0056
-12 1 17 0.1108 0.0063
-12 1 18 -0.5478 0.0036
-12 1 19 0.9239 -0.0099
-12 1 20 0.8775 0.0000
-12 1 21 0.9492 0.0066
-12 1 22 0.8536 0.0077
-12 1 23 0.3683 0.0059
-12 2 -11 -2.3277 -0.0038
-12 2 -10 -1.2682 0.0003
-12 2 -9 -2.0398 0.0194
-12 2 -8 -3.8254 -0.0020
-12 2 -7 -1.9142 -0.0071
-12 2 -6 -4.5722 -0.0047
-12 2 -5 -2.5167 0.0018
-12 2 -4 -4.0256 0.0044
-12 2 -3 -2.7196 0.0008
-12 2 -2 -3.9668 -0.0143
-12 2 -1 -2.0569 0.0014
-12 2 0 -2.5112 -0.0053
-12 2 1 -1.5954 0.0097
-12 2 2 -1.6809 0.0033
-12 2 3 -0.7817 -0.0084
-12 2 4 -1.4361 -0.0057
-12 2 5 0.2922 0.0096
-12 2 6 0.2344 -0.0016
-12 2 7 0.2916 -0.0110
-12 2 8 1.7326 0.0019
-12 2 9 0.3239 -0.0006
-12 2 10 2.2760 -0.0066
-12 2 11 0.9172 0.0036
-12 2 12 2.0334 0.0044
-12 2 13 1.4562 -0.0041
-12 2 14 1.7381 0.0043
-12 2 15 1.5692 0.0012
-12 2 16 0.5741 -0.0071
-12 2 17 1.0399 -0.0043
-12 2 18 0.3065 -0.0007
-12 2 19 -0.0397 0.0031
-12 2 20 -0.1068 0.0048
-12 2 21 -1.0554 -0.0014
-12 2 22 -0.5984 -0.0006
-12 2 23 -1.0818 -0.0040
-12 3 -11 -0.2131 0.0084
-12 3 -10 1.8056 -0.0050
-12 3 -9 1.8244 0.0131
-12 3 -8 1.6784 -0.0028
-12 3 -7 3.2622 0.0068
-12 3 -6 2.5393 0.0077
-12 3 -5 3.8174 0.0045
-12 3 -4 2.2738 -0.0020
-12 3 -3 3.8268 -0.0026
-12 3 -2 2.0954 -0.0028
-12 3 -1 3.4389 0.0193
-12 3 0 1.7805 -0.0036
-12 3 1 2.7398 -0.0085
-12 3 2 0.4502 -0.0027
-12 3 3 2.2514 0.0051
-12 3 4 0.0650 0.0079
-12 3 5 1.2936 0.0094
-12 3 6 -0.0096 0.0037
-12 3 7 -0.1364 -0.0059
-12 3 8 -0.3313 -0.0013
-12 3 9 -1.2503 0.0094
-12 3 10 -0.7646 -0.0010
-12 3 11 -1.6758 -0.0031
-12 3 12 -1.0612 0.0049
-12 3 13 -1.2549 -0.0032
-12 3 14 -1.7712 -0.0017
-12 3 15 -0.9560 0.0014
-12 3 16 -1.9258 -0.0031
-12 3 17 -0.8304 0.0047
-12 3 18 -0.6586 -0.0018
-12 3 19 -0.4715 -0.0016
-12 3 20 -0.0486 0.0006
-12 3 21 -0.0232 -0.0057
-12 3 22 0.9333 0.0031
-12 3 23 0.1862 0.0034
-12 4 -11 -0.6196 0.0095
-12 4 -10 -0.4217 -0.0079
-12 4 -9 -0.8090 0.0020
-12 4 -8 -1.4052 -0.0101
-12 4 -7 -1.0983 -0.0043
-12 4 -6 -2.7654 -0.0048
-12 4 -5 -1.4345 -0.0064
-12 4 -4 -3.3873 0.0007
-12 4 -3 -1.3943 0.0058
-12 4 -2 -2.9357 -0.0043
-12 4 -1 -0.8332 0.0011
-12 4 0 -3.1651 -0.0038
-12 4 1 -0.2665 -0.0025
-12 4 2 -2.5721 0.0092
-12 4 3 0.2413 0.0055
-12 4 4 -1.6036 -0.0064
-12 4 5 0.3370 -0.0139
-12 4 6 -1.1030 -0.0063
-12 4 7 0.1014 0.0050
-12 4 8 -0.0621 -0.0006
-12 4 9 0.0179 0.0020
-12 4 10 0.9748 -0.0006
-12 4 11 0.7030 -0.0041
-12 4 12 1.0942 0.0029
-12 4 13 1.4774 -0.0004
-12 4 14 0.4572 -0.0022
-12 4 15 1.8063 0.0011
-12 4 16 0.9755 -0.0047
-12 4 17 1.5671 0.0043
-12 4 18 0.7453 -0.0006
-12 4 19 0.6052 -0.0027
-12 4 20 0.3113 0.0044
-12 4 21 -0.2866 -0.0029
-12 4 22 0.3235 -0.0011
-12 5 -11 -0.3750 0.0103
-12 5 -10 -0.2846 -0.0078
-12 5 -9 0.5198 -0.0007
-12 5 -8 -0.0610 0.0007
-12 5 -7 1.5360 0.0067
-12 5 -6 -0.0839 0.0037
-12 5 -5 2.0290 -0.0010
-12 5 -4 0.7995 0.0000
-12 5 -3 2.3328 0.0026
-12 5 -2 0.1820 -0.0029
-12 5 -1 2.3631 -0.0016
-12 5 0 -0.4861 0.0022
-12 5 1 1.8713 0.0003
-12 5 2 -0.3131 -0.0028
-12 5 3 1.4152 -0.0069
-12 5 4 -0.8043 -0.0004
-12 5 5 0.8683 0.0054
-12 5 6 -0.4633 0.0046
-12 5 7 0.1405 0.0041
-12 5 8 0.5503 -0.0045
-12 5 9 -0.2823 -0.0040
-12 5 10 0.5364 0.0022
-12 5 11 -0.4884 0.0011
-12 5 12 -0.5947 0.0022
-12 5 13 -0.5993 -0.0022
-12 5 14 -1.1778 0.0004
-12 5 15 -0.6216 0.0053
-12 5 16 -1.1753 0.0005
-12 5 17 -0.9455 0.0014
-12 5 18 -1.0240 0.0005
-12 5 19 -0.8833 -0.0046
-12 5 20 0.2263 0.0038
-12 5 21 -0.5012 0.0003
-12 5 22 0.4266 -0.0021
-12 6 -11 0.8257 -0.0101
-12 6 -10 -0.1770 -0.0031
-12 6 -9 0.5971 0.0049
-12 6 -8 -1.2472 0.0001
-12 6 -7 0.3068 -0.0006
-12 6 -6 -1.0530 -0.0024
-12 6 -5 -0.2933 -0.0003
-12 6 -4 -1.1282 0.0033
-12 6 -3 -0.1117 0.0006
-12 6 -2 -1.8263 -0.0021
-12 6 -1 0.2006 0.0007
-12 6 0 -1.0295 -0.0012
-12 6 1 0.5859 0.0025
-12 6 2 -0.6361 0.0033
-12 6 3 0.8681 0.0001
-12 6 4 -0.4388 0.0028
-12 6 5 0.3149 0.0003
-12 6 6 0.6050 -0.0031
-12 6 7 -0.6176 -0.0018
-12 6 8 0.7151 0.0018
-12 6 9 -1.3031 0.0035
-12 6 10 0.1094 0.0029
-12 6 11 -1.3587 -0.0045
-12 6 12 -0.0242 -0.0004
-12 6 13 -0.4945 -0.0004
-12 6 14 0.3897 0.0013
-12 6 15 0.1620 -0.0010
-12 6 16 0.6038 -0.0024
-12 6 17 0.0909 -0.0026
-12 6 18 1.0995 0.0035
-12 6 19 -0.1616 0.0008
-12 6 20 0.7628 0.0021
-12 6 21 -0.4385 0.0008
-12 6 22 0.2448 0.0004
-12 7 -11 0.4226 0.0023
-12 7 -10 -0.4963 0.0055
-12 7 -9 0.9580 0.0016
-12 7 -8 0.0325 -0.0063
-12 7 -7 0.9136 -0.0007
-12 7 -6 1.0999 0.0037
-12 7 -5 0.7578 -0.0026
-12 7 -4 0.5833 -0.0003
-12 7 -3 0.9629 -0.0042
-12 7 -2 0.4120 -0.0028
-12 7 -1 0.9870 0.0052
-12 7 0 0.2100 0.0004
-12 7 1 0.7907 -0.0032
-12 7 2 -0.6475 -0.0002
-12 7 3 -0.0367 -0.0028
-12 7 4 0.1023 0.0018
-12 7 5 -0.8620 0.0008
-12 7 6 1.2789 0.0003
-12 7 7 -0.9805 0.0028
-12 7 8 1.7696 -0.0005
-12 7 9 -0.4842 -0.0045
-12 7 10 2.4855 -0.0007
-12 7 11 0.3374 -0.0005
-12 7 12 2.5718 0.0002
-12 7 13 0.7612 0.0007
-12 7 14 1.7356 -0.0005
-12 7 15 0.1647 -0.0022
-12 7 16 1.1839 -0.0001
-12 7 17 -0.4961 0.0026
-12 7 18 0.8957 0.0001
-12 7 19 -0.2033 -0.0017
-12 7 20 0.2652 -0.0027
-12 7 21 0.0847 -0.0006
-12 8 -11 0.0277 -0.0008
-12 8 -10 -0.8712 -0.0011
-12 8 -9 -0.3668 0.0049
-12 8 -8 -0.4979 0.0014
-12 8 -7 -1.4519 0.0027
-12 8 -6 -0.7410 0.0041
-12 8 -5 -1.8527 -0.0055
-12 8 -4 -0.9897 0.0026
-12 8 -3 -1.4074 0.0045
-12 8 -2 -0.7934 0.0022
-12 8 -1 -0.6568 0.0001
-12 8 0 -1.4091 0.0000
-12 8 1 -0.3870 -0.0027
-12 8 2 -0.7463 0.0030
-12 8 3 -0.7830 -0.0009
-12 8 4 0.7939 -0.0017
-12 8 5 -1.6354 0.0007
-12 8 6 0.7802 -0.0057
-12 8 7 -2.5561 -0.0001
-12 8 8 0.3730 0.0026
-12 8 9 -3.1802 -0.0007
-12 8 10 -0.2206 -0.0003
-12 8 11 -3.3759 0.0058
-12 8 12 -1.1520 -0.0006
-12 8 13 -3.1143 -0.0001
-12 8 14 -1.2602 0.0005
-12 8 15 -2.6654 0.0049
-12 8 16 -0.4777 -0.0021
-12 8 17 -1.5683 0.0007
-12 8 18 -0.6379 -0.0045
-12 8 19 -0.4475 -0.0025
-12 8 20 -0.8809 -0.0013
-12 8 21 -0.4004 -0.0009
-12 9 -11 0.4981 -0.0044
-12 9 -10 0.5835 -0.0076
-12 9 -9 0.5224 0.0036
-12 9 -8 1.2840 -0.0042
-12 9 -7 0.3058 -0.0054
-12 9 -6 1.8418 0.0006
-12 9 -5 0.7970 -0.0010
-12 9 -4 2.4030 0.0010
-12 9 -3 1.3320 -0.0006
-12 9 -2 1.3179 -0.0027
-12 9 -1 1.6612 -0.0033
-12 9 0 0.5507 0.0003
-12 9 1 1.2585 -0.0001
-12 9 2 1.4290 0.0015
-12 9 3 0.2399 0.0014
-12 9 4 1.9400 -0.0040
-12 9 5 -0.5763 0.0071
-12 9 6 2.5110 0.0005
-12 9 7 -0.3920 -0.0038
-12 9 8 3.4287 0.0003
-12 9 9 0.3662 0.0011
-12 9 10 3.5941 -0.0045
-12 9 11 1.0687 0.0001
-12 9 12 3.3691 -0.0007
-12 9 13 1.2754 0.0000
-12 9 14 3.0292 -0.0036
-12 9 15 0.9980 0.0023
-12 9 16 2.1887 -0.0038
-12 9 17 1.0963 0.0000
-12 9 18 0.6612 0.0021
-12 9 19 0.9963 0.0068
-12 9 20 0.4490 0.0059
-12 10 -10 -0.3916 -0.0054
-12 10 -9 -1.0174 0.0022
-12 10 -8 -0.5572 -0.0018
-12 10 -7 -1.3713 -0.0033
-12 10 -6 -0.3607 0.0019
-12 10 -5 -1.8211 0.0004
-12 10 -4 -1.2828 -0.0024
-12 10 -3 -1.4725 -0.0012
-12 10 -2 -2.3480 -0.0010
-12 10 -1 -0.8172 0.0030
-12 10 0 -1.6317 0.0013
-12 10 1 -0.9244 -0.0013
-12 10 2 -0.6118 -0.0017
-12 10 3 -1.4914 0.0041
-12 10 4 0.0258 -0.0051
-12 10 5 -2.1564 -0.0006
-12 10 6 0.5873 0.0040
-12 10 7 -2.4866 -0.0006
-12 10 8 0.0152 0.0016
-12 10 9 -2.8317 0.0039
-12 10 10 -0.7391 0.0016
-12 10 11 -3.0686 -0.0026
-12 10 12 -1.0991 -0.0002
-12 10 13 -2.7372 0.0013
-12 10 14 -0.8463 -0.0006
-12 10 15 -1.9934 -0.0018
-12 10 16 -0.6997 0.0011
-12 10 17 -1.0738 0.0056
-12 10 18 -0.6074 0.0008
-12 10 19 -0.5441 -0.0008
-12 11 -9 0.4731 0.0004
-12 11 -8 0.8890 0.0087
-12 11 -7 0.6209 0.0021
-12 11 -6 1.0497 0.0067
-12 11 -5 1.1828 0.0011
-12 11 -4 0.4546 0.0012
-12 11 -3 2.4312 0.0047
-12 11 -2 0.2646 0.0012
-12 11 -1 2.3702 0.0008
-12 11 0 0.4946 0.0027
-12 11 1 1.4698 -0.0012
-12 11 2 0.3746 -0.0015
-12 11 3 0.1309 0.0031
-12 11 4 0.8947 0.0024
-12 11 5 -0.6645 -0.0035
-12 11 6 1.2456 0.0021
-12 11 7 -0.3614 -0.0006
-12 11 8 1.1763 -0.0017
-12 11 9 -0.1073 -0.0030
-12 11 10 1.6570 0.0023
-12 11 11 0.4908 0.0021
-12 11 12 1.7358 0.0027
-12 11 13 0.8886 -0.0031
-12 11 14 1.6917 0.0038
-12 11 15 0.3367 0.0002
-12 11 16 1.1556 -0.0044
-12 11 17 -0.1035 0.0012
-12 11 18 0.7303 -0.0070
-12 12 -8 -0.3488 0.0065
-12 12 -7 -0.2639 -0.0089
-12 12 -6 -1.2676 -0.0013
-12 12 -5 0.4146 -0.0066
-12 12 -4 -2.5582 -0.0034
-12 12 -3 0.7237 -0.0014
-12 12 -2 -2.7790 -0.0009
-12 12 -1 0.6168 -0.0078
-12 12 0 -2.4553 0.0007
-12 12 1 0.4399 -0.0014
-12 12 2 -1.3668 -0.0005
-12 12 3 0.0328 -0.0032
-12 12 4 0.4443 0.0021
-12 12 5 0.2938 -0.0028
-12 12 6 0.6279 -0.0023
-12 12 7 0.3182 -0.0012
-12 12 8 0.6268 -0.0006
-12 12 9 -0.0424 -0.0001
-12 12 10 0.3214 -0.0047
-12 12 11 0.0741 -0.0033
-12 12 12 -0.3566 0.0033
-12 12 13 -0.5203 -0.0040
-12 12 14 -0.1611 0.0011
-12 12 15 -1.1550 0.0108
-12 12 16 0.2139 -0.0015
-12 12 17 -0.6780 0.0012
-12 13 -6 -1.1329 0.0007
-12 13 -5 2.1654 0.0017
-12 13 -4 -1.3481 0.0040
-12 13 -3 3.0624 -0.0003
-12 13 -2 -1.2379 0.0049
-12 13 -1 3.1547 -0.0020
-12 13 0 -1.4073 0.0016
-12 13 1 2.2709 0.0016
-12 13 2 -0.5076 0.0017
-12 13 3 0.8873 -0.0004
-12 13 4 -0.4704 -0.0000
-12 13 5 -0.1879 0.0022
-12 13 6 -1.1548 0.0018
-12 13 7 -1.0253 0.0039
-12 13 8 -0.9051 -0.0012
-12 13 9 -0.7669 0.0076
-12 13 10 -1.2469 0.0023
-12 13 11 -0.1612 -0.0039
-12 13 12 -0.8008 0.0011
-12 13 13 -0.4422 0.0002
-12 13 14 0.2069 -0.0146
-12 13 15 -0.4234 -0.0051
-12 14 -4 -2.2310 0.0030
-12 14 -3 1.3969 -0.0057
-12 14 -2 -3.1718 0.0000
-12 14 -1 1.3154 0.0024
-12 14 0 -2.7211 0.0021
-12 14 1 0.8215 0.0051
-12 14 2 -1.4190 -0.0002
-12 14 3 0.3385 0.0028
-12 14 4 -0.7699 -0.0018
-12 14 5 0.3231 -0.0004
-12 14 6 0.5983 -0.0011
-12 14 7 0.6837 0.0033
-12 14 8 1.0275 -0.0065
-12 14 9 1.4304 -0.0039
-12 14 10 0.5248 0.0037
-12 14 11 1.1458 -0.0012
-12 14 12 0.6326 0.0001
-12 14 13 0.3279 0.0152
-12 15 -2 -0.9351 0.0034
-12 15 -1 2.1086 0.0025
-12 15 0 -0.3986 -0.0046
-12 15 1 1.4389 -0.0050
-12 15 2 -0.1862 -0.0108
-12 15 3 0.7708 -0.0037
-12 15 4 0.3010 0.0016
-12 15 5 -0.1676 0.0011
-12 15 6 0.4978 -0.0022
-12 15 7 -0.5374 0.0010
-12 15 8 -0.5642 0.0037
-12 15 9 -0.6219 -0.0057
-12 15 10 -0.7871 0.0045
-12 15 11 -0.7689 0.0020
-12 16 3 -0.5245 0.0050
-12 16 4 0.2877 0.0061
-12 16 5 -0.8795 -0.0010
-12 16 6 0.2121 -0.0021
-11 0 -9 1.6871 -0.0259
-11 0 -7 3.7216 0.0058
-11 0 -5 6.2351 -0.0044
-11 0 -3 5.1803 0.0024
-11 0 -1 3.5740 0.0108
-11 0 1 3.0377 -0.0120
-11 0 3 0.4752 -0.0362
-11 0 5 -0.2617 0.0111
-11 0 7 -0.1747 0.0162
-11 0 9 -2.0059 -0.0125
-11 0 11 -3.3536 0.0053
-11 0 13 -2.3164 0.0023
-11 0 15 -1.3590 0.0067
-11 0 17 -0.5497 0.0116
-11 0 19 1.3234 -0.0094
-11 0 21 0.9021 0.0079
-11 0 23 0.5076 0.0041
-11 1 -10 -0.1085 0.0390
-11 1 -9 -2.1920 0.0215
-11 1 -8 -2.7969 0.0057
-11 1 -7 -1.3658 0.0008
-11 1 -6 -5.0024 0.0001
-11 1 -5 -1.6877 0.0040
-11 1 -4 -5.5851 0.0022
-11 1 -3 -2.9720 -0.0020
-11 1 -2 -4.6929 -0.0091
-11 1 -1 -1.8511 -0.0009
-11 1 0 -3.5646 -0.0067
-11 1 1 -1.7987 0.0007
-11 1 2 -2.0040 0.0162
-11 1 3 -1.5061 0.0020
-11 1 4 -0.7222 0.0182
-11 1 5 0.3784 0.0107
-11 1 6 -0.1810 -0.0259
-11 1 7 0.3622 -0.0046
-11 1 8 1.0238 0.0112
-11 1 9 -0.1261 -0.0068
-11 1 10 2.4253 0.0000
-11 1 11 0.4820 0.0068
-11 1 12 2.7181 -0.0063
-11 1 13 1.0053 0.0014
-11 1 14 1.9797 0.0073
-11 1 15 0.4689 -0.0060
-11 1 16 0.9648 -0.0126
-11 1 17 1.0548 -0.0111
-11 1 18 -0.0523 0.0003
-11 1 19 0.1558 0.0029
-11 1 20 -0.7951 0.0039
-11 1 21 -1.0380 -0.0031
-11 1 22 -0.7324 -0.0052
-11 1 23 -0.7012 -0.0054
-11 1 24 -0.2597 0.0035
-11 2 -10 3.0493 -0.0035
-11 2 -9 1.1021 -0.0104
-11 2 -8 2.6234 -0.0159
-11 2 -7 4.0073 0.0037
-11 2 -6 2.6929 0.0011
-11 2 -5 4.5070 0.0017
-11 2 -4 3.5324 -0.0077
-11 2 -3 5.2153 -0.0001
-11 2 -2 3.6964 0.0041
-11 2 -1 4.9727 0.0137
-11 2 0 3.0800 -0.0092
-11 2 1 3.1283 -0.0043
-11 2 2 2.2373 0.0057
-11 2 3 2.7370 -0.0040
-11 2 4 0.6625 -0.0094
-11 2 5 1.8092 0.0063
-11 2 6 -0.2950 -0.0022
-11 2 7 0.0242 -0.0044
-11 2 8 -0.2258 0.0144
-11 2 9 -1.1285 -0.0011
-11 2 10 -0.3662 -0.0094
-11 2 11 -1.6856 0.0046
-11 2 12 -0.7774 0.0010
-11 2 13 -2.2086 -0.0054
-11 2 14 -1.2539 -0.0027
-11 2 15 -1.4579 -0.0038
-11 2 16 -1.5327 0.0061
-11 2 17 -0.5161 0.0058
-11 2 18 -1.0782 0.0024
-11 2 19 -0.7035 0.0001
-11 2 20 0.2293 -0.0059
-11 2 21 0.5495 -0.0066
-11 2 22 1.1558 0.0056
-11 2 23 0.5019 0.0038
-11 3 -10 0.6110 -0.0109
-11 3 -9 -2.1363 0.0036
-11 3 -8 -1.9469 -0.0046
-11 3 -7 -2.6197 0.0054
-11 3 -6 -3.6478 -0.0092
-11 3 -5 -3.1013 -0.0021
-11 3 -4 -4.5085 0.0064
-11 3 -3 -3.0022 0.0032
-11 3 -2 -4.9343 -0.0066
-11 3 -1 -3.5568 0.0008
-11 3 0 -4.6729 -0.0071
-11 3 1 -2.4243 0.0039
-11 3 2 -3.9512 0.0103
-11 3 3 -0.7356 0.0034
-11 3 4 -3.1852 -0.0137
-11 3 5 -0.3141 -0.0054
-11 3 6 -1.9303 0.0060
-11 3 7 0.1001 -0.0045
-11 3 8 -0.4840 -0.0011
-11 3 9 0.3840 0.0029
-11 3 10 0.7836 -0.0023
-11 3 11 0.3155 0.0027
-11 3 12 1.3211 0.0013
-11 3 13 0.6964 0.0011
-11 3 14 1.1552 0.0045
-11 3 15 2.0462 -0.0008
-11 3 16 0.9442 0.0025
-11 3 17 1.5448 0.0014
-11 3 18 0.9719 -0.0070
-11 3 19 0.9102 0.0018
-11 3 20 0.5325 0.0060
-11 3 21 0.0600 0.0011
-11 3 22 -0.2629 0.0014
-11 3 23 -1.0558 -0.0013
-11 4 -10 1.0005 -0.0028
-11 4 -9 0.2629 0.0094
-11 4 -8 1.0044 0.0000
-11 4 -7 1.8061 0.0090
-11 4 -6 1.3351 0.0034
-11 4 -5 3.6143 -0.0007
-11 4 -4 1.9362 0.0056
-11 4 -3 3.7378 -0.0044
-11 4 -2 2.1306 -0.0054
-11 4 -1 4.0873 0.0048
-11 4 0 1.7798 0.0081
-11 4 1 4.5973 -0.0018
-11 4 2 0.8960 -0.0095
-11 4 3 3.3718 -0.0037
-11 4 4 -0.0938 0.0042
-11 4 5 2.4770 0.0077
-11 4 6 -0.3185 0.0092
-11 4 7 1.7601 0.0027
-11 4 8 0.1013 -0.0051
-11 4 9 0.2386 0.0005
-11 4 10 0.1930 -0.0003
-11 4 11 -0.9565 0.0022
-11 4 12 -0.3121 -0.0051
-11 4 13 -0.5791 -0.0032
-11 4 14 -1.1685 0.0036
-11 4 15 -0.6091 -0.0016
-11 4 16 -1.7767 -0.0028
-11 4 17 -1.2678 0.0047
-11 4 18 -1.4916 -0.0029
-11 4 19 -0.7044 0.0004
-11 4 20 -0.8187 0.0018
-11 4 21 -0.6452 -0.0044
-11 4 22 0.0574 -0.0016
-11 4 23 -0.0424 0.0060
-11 5 -10 0.6142 0.0011
-11 5 -9 0.4104 0.0049
-11 5 -8 -0.8066 -0.0058
-11 5 -7 0.6964 -0.0033
-11 5 -6 -1.8580 -0.0027
-11 5 -5 -0.2454 -0.0061
-11 5 -4 -2.2377 0.0016
-11 5 -3 -1.2521 -0.0017
-11 5 -2 -2.7603 0.0033
-11 5 -1 -0.5140 -0.0034
-11 5 0 -2.9785 -0.0020
-11 5 1 -0.4948 -0.0017
-11 5 2 -2.7137 0.0006
-11 5 3 0.0017 0.0040
-11 5 4 -2.0478 0.0044
-11 5 5 1.0580 -0.0051
-11 5 6 -1.0056 -0.0109
-11 5 7 0.2246 -0.0043
-11 5 8 -0.1168 0.0025
-11 5 9 -0.8934 0.0032
-11 5 10 0.4628 -0.0039
-11 5 11 -0.5372 0.0008
-11 5 12 0.7557 0.0016
-11 5 13 0.3679 -0.0010
-11 5 14 0.5461 0.0036
-11 5 15 0.6407 -0.0004
-11 5 16 0.8389 -0.0051
-11 5 17 1.3628 0.0025
-11 5 18 1.2555 0.0001
-11 5 19 0.9531 -0.0007
-11 5 20 0.9948 0.0034
-11 5 21 0.1724 -0.0010
-11 5 22 0.6932 0.0009
-11 5 23 -0.0332 0.0038
-11 6 -10 -1.4971 0.0029
-11 6 -9 0.4412 -0.0016
-11 6 -8 -1.3655 -0.0055
-11 6 -7 1.2337 0.0044
-11 6 -6 -0.4895 0.0039
-11 6 -5 0.5979 0.0009
-11 6 -4 0.4029 0.0024
-11 6 -3 1.3427 -0.0039
-11 6 -2 0.5471 0.0042
-11 6 -1 1.6480 0.0022
-11 6 0 0.3721 -0.0015
-11 6 1 1.0240 0.0023
-11 6 2 -0.3028 0.0015
-11 6 3 1.1935 -0.0038
-11 6 4 -0.7885 -0.0013
-11 6 5 0.1976 -0.0001
-11 6 6 -0.4025 0.0073
-11 6 7 -1.2444 0.0023
-11 6 8 0.5609 0.0004
-11 6 9 -1.0424 -0.0012
-11 6 10 1.4211 -0.0019
-11 6 11 -0.5793 -0.0002
-11 6 12 1.2570 0.0051
-11 6 13 -0.6795 -0.0021
-11 6 14 0.5309 -0.0019
-11 6 15 -0.5032 0.0001
-11 6 16 0.0665 0.0007
-11 6 17 -0.8015 0.0014
-11 6 18 -0.2331 -0.0014
-11 6 19 -1.3500 -0.0060
-11 6 20 -0.1847 -0.0001
-11 6 21 -0.6087 -0.0016
-11 6 22 0.0690 -0.0024
-11 7 -10 -0.4406 -0.0021
-11 7 -9 1.4512 0.0037
-11 7 -8 -0.8563 -0.0008
-11 7 -7 -0.0128 0.0038
-11 7 -6 -0.4334 -0.0038
-11 7 -5 -0.8658 -0.0053
-11 7 -4 -0.3444 0.0044
-11 7 -3 -0.7874 -0.0002
-11 7 -2 -0.5797 -0.0009
-11 7 -1 -1.1902 0.0014
-11 7 0 -0.8478 -0.0039
-11 7 1 -0.2504 -0.0003
-11 7 2 -0.6150 0.0028
-11 7 3 0.6168 -0.0009
-11 7 4 0.3208 0.0037
-11 7 5 -0.3195 -0.0045
-11 7 6 1.3404 0.0000
-11 7 7 -0.8880 -0.0020
-11 7 8 1.6765 -0.0023
-11 7 9 -1.4567 -0.0002
-11 7 10 1.0443 0.0054
-11 7 11 -2.4568 -0.0002
-11 7 12 0.2106 -0.0028
-11 7 13 -2.3042 -0.0008
-11 7 14 -0.1549 0.0017
-11 7 15 -1.4601 0.0007
-11 7 16 0.0956 -0.0008
-11 7 17 -1.2402 -0.0007
-11 7 18 0.4307 0.0025
-11 7 19 -0.3555 0.0027
-11 7 20 0.0971 0.0042
-11 7 21 -0.0015 0.0014
-11 7 22 -0.0110 -0.0002
-11 8 -10 -0.8013 -0.0012
-11 8 -9 0.5662 0.0028
-11 8 -8 0.1741 -0.0077
-11 8 -7 0.1477 -0.0008
-11 8 -6 1.5403 0.0028
-11 8 -5 0.4662 -0.0004
-11 8 -4 2.0207 0.0033
-11 8 -3 0.2281 -0.0016
-11 8 -2 1.6802 -0.0051
-11 8 -1 0.7633 0.0008
-11 8 0 1.0071 0.0009
-11 8 1 1.5406 0.0009
-11 8 2 0.5654 -0.0000
-11 8 3 0.2565 -0.0042
-11 8 4 0.6823 0.0031
-11 8 5 -0.9519 0.0022
-11 8 6 1.5677 -0.0020
-11 8 7 -0.9218 0.0021
-11 8 8 2.2651 0.0028
-11 8 9 -0.8994 -0.0022
-11 8 10 2.7802 -0.0026
-11 8 11 -0.2039 0.0021
-11 8 12 3.1536 -0.0025
-11 8 13 0.8393 0.0001
-11 8 14 2.8560 0.0003
-11 8 15 0.8554 0.0003
-11 8 16 2.3476 -0.0018
-11 8 17 0.5065 0.0011
-11 8 18 1.1101 0.0022
-11 8 19 0.9507 -0.0006
-11 8 20 0.2432 -0.0032
-11 8 21 0.6743 0.0007
-11 9 -10 -0.5797 -0.0007
-11 9 -9 -0.4055 0.0055
-11 9 -8 -0.0334 -0.0004
-11 9 -7 -1.1677 0.0028
-11 9 -6 0.0311 0.0040
-11 9 -5 -2.3665 -0.0027
-11 9 -4 -0.4057 -0.0022
-11 9 -3 -2.5535 0.0013
-11 9 -2 -1.2014 0.0034
-11 9 -1 -1.1797 0.0034
-11 9 0 -1.7926 -0.0019
-11 9 1 -0.9735 0.0002
-11 9 2 -1.6037 0.0007
-11 9 3 -1.4342 0.0010
-11 9 4 -0.4324 -0.0039
-11 9 5 -1.5799 0.0039
-11 9 6 0.4438 -0.0035
-11 9 7 -2.5425 -0.0013
-11 9 8 0.1228 0.0035
-11 9 9 -3.2426 0.0035
-11 9 10 -0.2888 -0.0032
-11 9 11 -3.3082 0.0012
-11 9 12 -0.8260 0.0015
-11 9 13 -3.1416 0.0013
-11 9 14 -1.2029 -0.0024
-11 9 15 -2.8846 0.0023
-11 9 16 -1.1866 0.0021
-11 9 17 -1.7054 0.0009
-11 9 18 -1.2822 -0.0018
-11 9 19 -0.4994 -0.0006
-11 9 20 -0.8351 -0.0022
-11 10 -10 0.1109 -0.0052
-11 10 -9 0.3286 0.0034
-11 10 -8 0.9133 0.0013
-11 10 -7 -0.0840 -0.0020
-11 10 -6 1.5487 -0.0019
-11 10 -5 -0.1206 -0.0016
-11 10 -4 1.9947 0.0015
-11 10 -3 1.4752 -0.0005
-11 10 -2 1.3809 -0.0022
-11 10 -1 2.3996 -0.0004
-11 10 0 0.7663 -0.0041
-11 10 1 2.0586 0.0011
-11 10 2 0.6961 -0.0006
-11 10 3 1.6484 0.0043
-11 10 4 1.3427 -0.0063
-11 10 5 0.5132 0.0018
-11 10 6 1.9360 0.0023
-11 10 7 -0.0844 -0.0018
-11 10 8 2.3490 -0.0039
-11 10 9 0.5051 -0.0028
-11 10 10 2.9893 0.0009
-11 10 11 0.8495 -0.0018
-11 10 12 2.9533 -0.0001
-11 10 13 1.1725 0.0018
-11 10 14 2.4859 -0.0005
-11 10 15 1.1322 -0.0011
-11 10 16 1.8535 -0.0012
-11 10 17 1.1529 -0.0008
-11 10 18 1.0318 -0.0083
-11 10 19 0.4523 -0.0013
-11 10 20 0.4986 0.0033
-11 11 -10 0.0483 -0.0000
-11 11 -9 -0.2935 -0.0003
-11 11 -8 -0.2594 -0.0010
-11 11 -7 -0.9808 -0.0046
-11 11 -6 -0.0642 0.0015
-11 11 -5 -0.7444 0.0000
-11 11 -4 -1.2151 0.0042
-11 11 -3 -0.2516 -0.0005
-11 11 -2 -2.5746 -0.0027
-11 11 -1 -0.2723 0.0018
-11 11 0 -2.9806 0.0024
-11 11 1 0.1165 0.0008
-11 11 2 -2.4305 -0.0027
-11 11 3 0.1499 0.0018
-11 11 4 -0.9757 0.0003
-11 11 5 -0.7788 -0.0010
-11 11 6 -0.3055 0.0011
-11 11 7 -0.8470 0.0006
-11 11 8 -0.1505 0.0027
-11 11 9 -1.3157 -0.0031
-11 11 10 -0.1796 0.0037
-11 11 11 -1.8369 -0.0002
-11 11 12 -0.9707 -0.0024
-11 11 13 -1.7031 -0.0027
-11 11 14 -1.1614 0.0040
-11 11 15 -1.5634 0.0011
-11 11 16 -0.6684 -0.0067
-11 11 17 -1.2388 0.0070
-11 11 18 -0.2468 0.0047
-11 11 19 -0.7440 0.0053
-11 12 -9 -0.1954 -0.0028
-11 12 -8 0.1122 0.0019
-11 12 -7 0.3939 -0.0024
-11 12 -6 -0.1299 0.0058
-11 12 -5 1.4903 -0.0030
-11 12 -4 -0.9487 -0.0023
-11 12 -3 2.6437 -0.0009
-11 12 -2 -1.0137 0.0011
-11 12 -1 3.3445 0.0001
-11 12 0 -1.1217 0.0038
-11 12 1 3.6027 -0.0006
-11 12 2 -0.8440 -0.0003
-11 12 3 1.9460 -0.0012
-11 12 4 -0.6017 0.0026
-11 12 5 0.4409 0.0014
-11 12 6 -0.7555 0.0002
-11 12 7 0.1262 -0.0015
-11 12 8 -0.1862 0.0050
-11 12 9 -0.4976 0.0017
-11 12 10 0.0453 -0.0001
-11 12 11 0.1189 0.0024
-11 12 12 0.0412 0.0061
-11 12 13 0.6764 -0.0037
-11 12 14 0.8214 -0.0042
-11 12 15 0.4510 0.0038
-11 12 16 1.1509 -0.0062
-11 12 17 0.1354 0.0010
-11 12 18 0.6083 0.0034
-11 13 -8 0.0354 0.0052
-11 13 -7 0.9557 -0.0003
-11 13 -6 -1.4419 0.0042
-11 13 -5 1.7061 0.0005
-11 13 -4 -2.7315 -0.0015
-11 13 -3 1.8351 0.0019
-11 13 -2 -3.6651 0.0033
-11 13 -1 1.9866 -0.0029
-11 13 0 -3.9394 -0.0027
-11 13 1 1.5704 -0.0027
-11 13 2 -2.9742 -0.0006
-11 13 3 0.6360 0.0005
-11 13 4 -1.6070 -0.0021
-11 13 5 1.2122 -0.0008
-11 13 6 -0.1058 -0.0009
-11 13 7 1.0707 -0.0036
-11 13 8 0.8418 -0.0057
-11 13 9 0.8934 0.0016
-11 13 10 0.4088 -0.0043
-11 13 11 1.2046 -0.0069
-11 13 12 0.1696 0.0029
-11 13 13 0.3992 0.0057
-11 13 14 0.3413 -0.0017
-11 13 15 -0.4279 0.0076
-11 13 16 -0.0207 0.0106
-11 14 -6 -1.9241 -0.0063
-11 14 -5 2.0905 -0.0030
-11 14 -4 -2.1553 -0.0015
-11 14 -3 3.2122 0.0002
-11 14 -2 -2.1022 0.0001
-11 14 -1 3.8522 0.0003
-11 14 0 -1.6314 -0.0024
-11 14 1 3.0056 0.0031
-11 14 2 -0.8454 -0.0013
-11 14 3 2.1983 0.0043
-11 14 4 -0.4176 -0.0008
-11 14 5 0.9339 -0.0015
-11 14 6 -0.2239 0.0012
-11 14 7 -0.8022 0.0067
-11 14 8 -0.8878 -0.0027
-11 14 9 -0.7333 0.0028
-11 14 10 -1.3682 0.0059
-11 14 11 -0.6201 0.0004
-11 14 12 -0.6757 -0.0063
-11 14 13 -0.7335 -0.0020
-11 14 14 -0.1960 -0.0052
-11 14 15 -0.5106 -0.0170
-11 15 -4 -1.8996 0.0070
-11 15 -3 1.7780 0.0008
-11 15 -2 -2.5560 -0.0035
-11 15 -1 1.2668 -0.0017
-11 15 0 -2.3437 -0.0019
-11 15 1 0.6386 0.0049
-11 15 2 -1.8804 -0.0008
-11 15 3 0.1434 -0.0003
-11 15 4 -0.8129 0.0017
-11 15 5 -0.9054 -0.0018
-11 15 6 0.2093 -0.0024
-11 15 7 -0.3678 0.0025
-11 15 8 0.4016 0.0003
-11 15 9 0.7107 -0.0043
-11 15 10 0.9161 -0.0021
-11 15 11 0.5092 0.0036
-11 15 12 0.7999 0.0003
-11 15 13 0.0479 -0.0024
-11 16 -1 0.9269 0.0039
-11 16 0 -0.5474 0.0082
-11 16 1 0.9687 0.0032
-11 16 2 -0.0717 0.0022
-11 16 3 0.3011 -0.0072
-11 16 4 1.0763 0.0028
-11 16 5 -0.3133 0.0004
-11 16 6 0.8782 0.0032
-11 16 7 0.1012 -0.0039
-11 16 8 0.3552 0.0023
-11 16 9 -0.4407 0.0029
-11 16 10 0.0414 -0.0019
-10 0 -8 0.1914 0.0072
-10 0 -6 -3.5048 -0.0048
-10 0 -4 -6.3626 0.0045
-10 0 -2 -5.2095 -0.0064
-10 0 0 -4.7066 -0.0161
-10 0 2 -2.7689 0.0255
-10 0 4 0.1827 0.0245
-10 0 6 -0.0663 -0.0341
-10 0 8 0.2413 -0.0102
-10 0 10 1.9798 0.0027
-10 0 12 2.4667 -0.0103
-10 0 14 1.8960 0.0033
-10 0 16 1.9521 -0.0130
-10 0 18 0.0706 0.0014
-10 0 20 -0.7744 0.0011
-10 0 22 -0.3041 -0.0035
-10 0 24 -0.4557 0.0082
-10 1 -9 -1.4245 -0.0327
-10 1 -8 2.6300 -0.0089
-10 1 -7 1.8540 0.0005
-10 1 -6 1.5644 0.0037
-10 1 -5 4.8008 -0.0025
-10 1 -4 2.9897 -0.0028
-10 1 -3 5.9304 -0.0015
-10 1 -2 3.3850 0.0062
-10 1 -1 5.5223 0.0098
-10 1 0 2.2797 0.0042
-10 1 1 4.0636 0.0067
-10 1 2 2.7258 0.0073
-10 1 3 1.8792 -0.0358
-10 1 4 1.0868 -0.0051
-10 1 5 0.7794 0.0096
-10 1 6 -0.6302 -0.0106
-10 1 7 0.3070 0.0203
-10 1 8 -0.2333 0.0057
-10 1 9 -0.8145 -0.0143
-10 1 10 -0.1877 0.0009
-10 1 11 -1.9062 0.0106
-10 1 12 -0.8216 -0.0024
-10 1 13 -2.3156 -0.0061
-10 1 14 -0.3859 -0.0053
-10 1 15 -1.9329 0.0012
-10 1 16 -0.6999 0.0090
-10 1 17 -0.9788 0.0058
-10 1 18 -1.2179 0.0065
-10 1 19 0.0179 -0.0032
-10 1 20 0.5248 -0.0096
-10 1 21 0.5273 -0.0006
-10 1 22 0.6722 0.0081
-10 1 23 0.4946 -0.0023
-10 1 24 0.6996 -0.0060
-10 2 -9 -3.7775 0.0105
-10 2 -8 -0.5312 0.0158
-10 2 -7 -3.3183 0.0061
-10 2 -6 -3.2206 -0.0058
-10 2 -5 -3.6593 0.0032
-10 2 -4 -4.6607 0.0037
-10 2 -3 -4.5557 0.0011
-10 2 -2 -6.5578 -0.0021
-10 2 -1 -4.6434 0.0009
-10 2 0 -5.6052 -0.0089
-10 2 1 -4.0975 -0.0035
-10 2 2 -3.9800 0.0137
-10 2 3 -2.5677 -0.0060
-10 2 4 -3.5426 0.0029
-10 2 5 -0.4322 0.0179
-10 2 6 -1.9989 -0.0042
-10 2 7 0.4630 -0.0116
-10 2 8 -0.5197 0.0067
-10 2 9 0.5096 -0.0008
-10 2 10 0.3894 0.0038
-10 2 11 0.4724 -0.0007
-10 2 12 1.6095 -0.0005
-10 2 13 0.6172 0.0033
-10 2 14 2.2535 0.0041
-10 2 15 1.1593 0.0033
-10 2 16 0.8926 0.0063
-10 2 17 1.5823 -0.0112
-10 2 18 0.9805 -0.0074
-10 2 19 0.8108 0.0071
-10 2 20 0.3742 0.0072
-10 2 21 -0.5109 0.0027
-10 2 22 -0.8126 0.0025
-10 2 23 -1.0024 -0.0039
-10 2 24 -0.3290 -0.0040
-10 3 -9 -1.4641 0.0009
-10 3 -8 2.7509 -0.0074
-10 3 -7 1.5415 -0.0005
-10 3 -6 3.5072 -0.0053
-10 3 -5 3.7278 0.0029
-10 3 -4 3.3793 0.0020
-10 3 -3 5.2580 -0.0094
-10 3 -2 4.1015 -0.0037
-10 3 -1 6.1810 0.0105
-10 3 0 4.8180 0.0020
-10 3 1 5.9794 -0.0084
-10 3 2 2.8817 -0.0020
-10 3 3 5.1937 -0.0020
-10 3 4 1.1668 -0.0042
-10 3 5 4.1451 0.0012
-10 3 6 0.2927 0.0042
-10 3 7 2.7532 -0.0055
-10 3 8 -0.4487 0.0017
-10 3 9 1.0259 -0.0030
-10 3 10 -0.3357 -0.0000
-10 3 11 -0.5106 -0.0046
-10 3 12 0.1823 -0.0058
-10 3 13 -1.2448 0.0056
-10 3 14 -0.9702 -0.0012
-10 3 15 -1.1025 -0.0117
-10 3 16 -1.7838 0.0034
-10 3 17 -0.9642 0.0023
-10 3 18 -1.1397 -0.0004
-10 3 19 -1.0140 0.0036
-10 3 20 -1.0596 -0.0040
-10 3 21 -0.1302 -0.0086
-10 3 22 0.3761 -0.0028
-10 3 23 0.5753 0.0067
-10 3 24 0.7983 -0.0012
-10 4 -9 -1.1835 -0.0018
-10 4 -8 0.3544 -0.0045
-10 4 -7 -1.0525 0.0042
-10 4 -6 -2.2812 -0.0002
-10 4 -5 -1.5226 -0.0066
-10 4 -4 -4.0287 0.0066
-10 4 -3 -2.3222 0.0005
-10 4 -2 -4.2755 0.0023
-10 4 -1 -2.8978 -0.0021
-10 4 0 -5.7112 -0.0023
-10 4 1 -2.7855 -0.0039
-10 4 2 -5.9132 0.0036
-10 4 3 -1.4731 0.0092
-10 4 4 -4.4139 0.0022
-10 4 5 -0.0178 -0.0070
-10 4 6 -3.7000 -0.0063
-10 4 7 0.1655 0.0018
-10 4 8 -2.3298 0.0020
-10 4 9 -0.3278 -0.0028
-10 4 10 -0.1693 0.0009
-10 4 11 -0.4273 0.0096
-10 4 12 0.6942 -0.0054
-10 4 13 -0.0043 0.0035
-10 4 14 0.4427 0.0051
-10 4 15 0.9869 -0.0053
-10 4 16 1.2204 0.0008
-10 4 17 1.3946 0.0025
-10 4 18 1.0634 -0.0053
-10 4 19 1.3023 -0.0000
-10 4 20 0.8163 0.0004
-10 4 21 0.8644 0.0034
-10 4 22 0.4667 0.0032
-10 4 23 -0.1863 0.0030
-10 5 -9 -0.8208 -0.0032
-10 5 -8 -1.0741 -0.0022
-10 5 -7 0.9564 0.0018
-10 5 -6 -1.2047 0.0048
-10 5 -5 2.0335 -0.0029
-10 5 -4 0.6697 0.0040
-10 5 -3 2.5770 -0.0025
-10 5 -2 1.2764 0.0029
-10 5 -1 3.3098 -0.0036
-10 5 0 1.1270 0.0049
-10 5 1 3.9147 0.0063
-10 5 2 1.5576 -0.0006
-10 5 3 3.8480 -0.0047
-10 5 4 0.0348 -0.0029
-10 5 5 2.7919 0.0069
-10 5 6 -0.9588 0.0029
-10 5 7 1.3107 0.0037
-10 5 8 0.4159 0.0033
-10 5 9 0.2352 -0.0014
-10 5 10 1.1050 -0.0055
-10 5 11 -0.6372 0.0085
-10 5 12 0.5213 -0.0030
-10 5 13 -0.8579 -0.0052
-10 5 14 0.3225 0.0014
-10 5 15 -0.8127 0.0003
-10 5 16 -0.4230 0.0004
-10 5 17 -1.2235 0.0037
-10 5 18 -1.2866 -0.0021
-10 5 19 -1.3069 0.0015
-10 5 20 -0.7581 0.0004
-10 5 21 -1.0767 -0.0040
-10 5 22 -0.5807 -0.0050
-10 5 23 -0.7051 -0.0011
-10 6 -9 2.2590 0.0022
-10 6 -8 -0.7817 0.0025
-10 6 -7 2.1230 0.0007
-10 6 -6 -0.7710 -0.0037
-10 6 -5 0.6842 -0.0022
-10 6 -4 -0.6201 0.0003
-10 6 -3 -0.4745 -0.0042
-10 6 -2 -1.5654 0.0032
-10 6 -1 -0.9260 -0.0023
-10 6 0 -1.3805 -0.0040
-10 6 1 -0.8260 -0.0009
-10 6 2 -1.6002 -0.0011
-10 6 3 -0.0526 0.0014
-10 6 4 -1.8581 -0.0013
-10 6 5 0.6402 -0.0001
-10 6 6 0.1864 -0.0013
-10 6 7 0.3170 -0.0096
-10 6 8 1.4503 0.0004
-10 6 9 -0.7947 0.0052
-10 6 10 1.0234 -0.0012
-10 6 11 -1.5145 -0.0029
-10 6 12 1.1826 -0.0010
-10 6 13 -1.3362 -0.0006
-10 6 14 1.1614 0.0019
-10 6 15 -0.8374 0.0006
-10 6 16 0.5410 -0.0012
-10 6 17 -0.0995 0.0007
-10 6 18 1.2870 0.0005
-10 6 19 0.3840 0.0015
-10 6 20 1.2472 0.0045
-10 6 21 0.4612 0.0023
-10 6 22 0.7183 0.0030
-10 6 23 0.2625 0.0080
-10 7 -9 0.6216 -0.0003
-10 7 -8 -1.9919 -0.0051
-10 7 -7 0.5291 0.0033
-10 7 -6 -0.2724 -0.0003
-10 7 -5 0.0315 0.0045
-10 7 -4 0.4616 0.0041
-10 7 -3 0.0287 -0.0029
-10 7 -2 1.3080 -0.0005
-10 7 -1 0.2696 0.0025
-10 7 0 1.5876 0.0002
-10 7 1 0.6217 0.0009
-10 7 2 0.1339 -0.0020
-10 7 3 0.5503 -0.0003
-10 7 4 -0.2550 0.0016
-10 7 5 -0.4537 -0.0061
-10 7 6 0.3493 0.0073
-10 7 7 -1.8357 0.0018
-10 7 8 0.3731 0.0013
-10 7 9 -2.0685 -0.0031
-10 7 10 1.4387 0.0002
-10 7 11 -1.3824 -0.0012
-10 7 12 2.5313 0.0009
-10 7 13 -0.8349 0.0036
-10 7 14 1.9547 0.0014
-10 7 15 -0.1979 -0.0023
-10 7 16 1.4820 0.0007
-10 7 17 -0.2621 0.0005
-10 7 18 1.0620 -0.0002
-10 7 19 -0.4538 -0.0067
-10 7 20 -0.1896 -0.0042
-10 7 21 -0.1387 0.0001
-10 7 22 -0.1128 -0.0035
-10 8 -9 1.3793 0.0023
-10 8 -8 -0.1535 -0.0015
-10 8 -7 -0.0166 0.0040
-10 8 -6 0.0142 -0.0026
-10 8 -5 -1.3447 -0.0052
-10 8 -4 0.1351 -0.0017
-10 8 -3 -2.1017 0.0009
-10 8 -2 0.3560 0.0010
-10 8 -1 -1.9760 0.0006
-10 8 0 -0.7685 -0.0013
-10 8 1 -1.3218 0.0021
-10 8 2 -1.2054 -0.0002
-10 8 3 -0.5415 -0.0014
-10 8 4 0.1142 0.0061
-10 8 5 -0.6280 -0.0039
-10 8 6 0.8442 -0.0010
-10 8 7 -1.2689 -0.0002
-10 8 8 1.2449 0.0018
-10 8 9 -1.6435 -0.0029
-10 8 10 1.4173 -0.0004
-10 8 11 -2.5547 0.0046
-10 8 12 0.5002 -0.0023
-10 8 13 -2.9203 -0.0031
-10 8 14 -0.5146 -0.0000
-10 8 15 -2.5676 -0.0004
-10 8 16 -0.5044 0.0000
-10 8 17 -2.1395 -0.0044
-10 8 18 -0.7339 0.0021
-10 8 19 -0.7572 0.0021
-10 8 20 -0.8505 0.0033
-10 8 21 -0.1827 0.0042
-10 8 22 -0.3711 -0.0066
-10 9 -9 0.2669 0.0013
-10 9 -8 0.0604 -0.0024
-10 9 -7 -0.3415 -0.0025
-10 9 -6 1.1174 0.0003
-10 9 -5 -0.4412 0.0026
-10 9 -4 2.6086 0.0011
-10 9 -3 0.0049 -0.0005
-10 9 -2 2.3807 -0.0010
-10 9 -1 0.9746 -0.0015
-10 9 0 1.3755 -0.0026
-10 9 1 1.8570 0.0047
-10 9 2 1.3119 -0.0000
-10 9 3 1.8494 -0.0029
-10 9 4 1.0755 -0.0006
-10 9 5 0.5559 0.0046
-10 9 6 1.2695 0.0003
-10 9 7 -0.1227 -0.0019
-10 9 8 2.2423 -0.0013
-10 9 9 -0.0993 0.0012
-10 9 10 2.7051 -0.0029
-10 9 11 -0.0621 0.0014
-10 9 12 2.9487 0.0020
-10 9 13 0.6930 0.0003
-10 9 14 2.9835 -0.0009
-10 9 15 1.1248 0.0006
-10 9 16 2.7264 0.0023
-10 9 17 1.3751 -0.0032
-10 9 18 1.4605 0.0023
-10 9 19 1.2927 0.0003
-10 9 20 0.7107 -0.0030
-10 9 21 0.5526 -0.0035
-10 10 -9 -0.0140 -0.0005
-10 10 -8 0.0501 0.0002
-10 10 -7 -0.6509 0.0006
-10 10 -6 0.8069 0.0015
-10 10 -5 -1.6200 0.0032
-10 10 -4 0.2765 0.0004
-10 10 -3 -1.8981 -0.0022
-10 10 -2 -1.4900 0.0037
-10 10 -1 -1.3403 0.0061
-10 10 0 -2.3728 -0.0030
-10 10 1 -0.5731 0.0003
-10 10 2 -2.8139 -0.0032
-10 10 3 -0.4791 0.0034
-10 10 4 -2.5202 -0.0024
-10 10 5 -1.1026 0.0016
-10 10 6 -0.9655 -0.0010
-10 10 7 -1.4652 0.0001
-10 10 8 -0.5339 -0.0002
-10 10 9 -2.1708 0.0047
-10 10 10 -0.6353 0.0050
-10 10 11 -2.8144 -0.0041
-10 10 12 -0.8302 -0.0023
-10 10 13 -2.6511 0.0029
-10 10 14 -1.2580 -0.0008
-10 10 15 -2.3852 -0.0023
-10 10 16 -1.5384 0.0014
-10 10 17 -1.8967 0.0027
-10 10 18 -1.3631 0.0020
-10 10 19 -1.2146 0.0016
-10 10 20 -0.2855 0.0059
-10 11 -9 -0.0013 -0.0022
-10 11 -8 0.2960 0.0019
-10 11 -7 -0.3411 0.0022
-10 11 -6 0.6971 -0.0023
-10 11 -5 -0.3099 -0.0053
-10 11 -4 0.3805 -0.0003
-10 11 -3 1.2323 -0.0032
-10 11 -2 0.2477 -0.0024
-10 11 -1 2.8056 -0.0010
-10 11 0 -0.0557 -0.0037
-10 11 1 3.7825 -0.0000
-10 11 2 -0.9066 -0.0005
-10 11 3 3.2521 0.0031
-10 11 4 -0.3889 -0.0011
-10 11 5 1.9835 -0.0032
-10 11 6 0.4232 -0.0029
-10 11 7 1.1679 0.0021
-10 11 8 0.5711 0.0015
-10 11 9 0.3622 -0.0075
-10 11 10 1.5033 0.0016
-10 11 11 0.5157 0.0010
-10 11 12 1.7422 -0.0005
-10 11 13 1.3552 0.0011
-10 11 14 1.6147 0.0010
-10 11 15 1.4738 0.0012
-10 11 16 1.5418 -0.0021
-10 11 17 1.1218 0.0053
-10 11 18 1.4970 -0.0021
-10 11 19 0.5202 -0.0094
-10 12 -9 0.4452 0.0019
-10 12 -8 0.2163 0.0004
-10 12 -7 -0.0312 -0.0020
-10 12 -6 -0.3072 0.0006
-10 12 -5 0.6991 -0.0006
-10 12 -4 -1.4010 0.0053
-10 12 -3 1.1678 0.0045
-10 12 -2 -2.7000 0.0010
-10 12 -1 1.3736 -0.0021
-10 12 0 -4.1566 0.0023
-10 12 1 1.6255 0.0006
-10 12 2 -4.3231 0.0015
-10 12 3 1.3784 -0.0025
-10 12 4 -2.4961 0.0002
-10 12 5 1.2906 0.0025
-10 12 6 -1.5009 0.0005
-10 12 7 0.7410 -0.0010
-10 12 8 -0.3956 0.0042
-10 12 9 -0.0580 -0.0036
-10 12 10 0.2825 -0.0034
-10 12 11 0.0312 -0.0004
-10 12 12 -0.5680 0.0001
-10 12 13 -0.2266 -0.0047
-10 12 14 -1.0819 -0.0028
-10 12 15 -0.9376 0.0075
-10 12 16 -0.8844 -0.0044
-10 12 17 -1.0717 -0.0063
-10 12 18 -0.6223 -0.0020
-10 13 -9 -0.6794 0.0021
-10 13 -8 -0.7694 0.0015
-10 13 -7 0.3750 -0.0014
-10 13 -6 -1.2880 0.0017
-10 13 -5 1.7352 0.0028
-10 13 -4 -2.0037 -0.0033
-10 13 -3 2.8221 -0.0023
-10 13 -2 -2.2201 -0.0013
-10 13 -1 4.0253 -0.0012
-10 13 0 -2.4000 0.0038
-10 13 1 4.3254 0.0018
-10 13 2 -1.5710 0.0019
-10 13 3 3.5421 0.0003
-10 13 4 -1.3506 -0.0021
-10 13 5 2.0253 0.0025
-10 13 6 -1.5267 0.0025
-10 13 7 0.1397 -0.0024
-10 13 8 -0.6203 -0.0015
-10 13 9 -0.4680 0.0056
-10 13 10 -0.9177 0.0030
-10 13 11 -0.2001 -0.0007
-10 13 12 -1.0272 0.0040
-10 13 13 -0.1425 0.0044
-10 13 14 -0.2195 -0.0055
-10 13 15 0.1353 -0.0026
-10 13 16 0.4290 0.0018
-10 13 17 0.5464 -0.0040
-10 14 -8 0.1303 -0.0058
-10 14 -7 1.5213 -0.0030
-10 14 -6 -1.3658 -0.0027
-10 14 -5 2.1058 0.0029
-10 14 -4 -2.5097 -0.0033
-10 14 -3 2.5029 0.0002
-10 14 -2 -3.5190 0.0003
-10 14 -1 2.3858 0.0025
-10 14 0 -3.7799 -0.0025
-10 14 1 1.6492 -0.0020
-10 14 2 -3.2627 -0.0068
-10 14 3 1.0397 0.0014
-10 14 4 -2.6654 -0.0019
-10 14 5 0.3778 -0.0012
-10 14 6 -0.5091 -0.0005
-10 14 7 0.2220 0.0022
-10 14 8 0.6473 -0.0047
-10 14 9 0.9571 -0.0001
-10 14 10 0.4690 0.0016
-10 14 11 0.9603 -0.0014
-10 14 12 0.7397 -0.0056
-10 14 13 0.5871 0.0062
-10 14 14 0.6842 0.0083
-10 14 15 0.3965 -0.0035
-10 14 16 0.1778 0.0105
-10 15 -6 -1.5571 0.0052
-10 15 -5 1.5236 0.0001
-10 15 -4 -2.0195 -0.0022
-10 15 -3 2.3252 0.0022
-10 15 -2 -2.0984 0.0001
-10 15 -1 2.4708 0.0034
-10 15 0 -1.3903 -0.0005
-10 15 1 2.4480 0.0039
-10 15 2 -0.8430 -0.0004
-10 15 3 2.0367 0.0042
-10 15 4 0.3068 0.0040
-10 15 5 0.6016 -0.0004
-10 15 6 1.1486 -0.0029
-10 15 7 -0.0095 0.0013
-10 15 8 -0.0302 0.0020
-10 15 9 -0.4510 -0.0011
-10 15 10 -0.4861 -0.0045
-10 15 11 -0.9917 0.0073
-10 15 12 -0.2703 -0.0020
-10 15 13 -0.5852 -0.0090
-10 15 14 -0.1552 0.0020
-10 16 -4 -0.8994 0.0002
-10 16 -3 1.3459 0.0030
-10 16 -2 -0.9572 0.0010
-10 16 -1 1.1404 -0.0073
-10 16 0 -1.0051 -0.0054
-10 16 1 0.9369 -0.0060
-10 16 2 -1.0745 -0.0016
-10 16 3 -0.4286 -0.0048
-10 16 4 -0.1212 -0.0003
-10 16 5 -1.2980 -0.0034
-10 16 6 -0.1232 0.0036
-10 16 7 -0.7577 -0.0036
-10 16 8 -0.2164 0.0014
-10 16 9 -0.4814 0.0052
-10 16 10 0.6726 -0.0088
-10 16 11 0.1103 -0.0013
-10 16 12 0.6449 0.0073
-10 17 -1 0.0794 -0.0031
-10 17 0 -0.8542 0.0125
-10 17 1 0.0622 0.0090
-10 17 2 -0.1649 0.0137
-10 17 3 -0.3122 0.0033
-10 17 4 0.7845 0.0069
-10 17 5 0.1936 -0.0074
-10 17 6 0.4560 0.0092
-10 17 7 0.2449 -0.0031
-10 17 8 0.6505 -0.0076
-9 0 -7 -2.6390 0.0067
-9 0 -5 3.0124 -0.0042
-9 0 -3 5.6180 -0.0102
-9 0 -1 5.3554 0.0134
-9 0 1 5.2106 0.0192
-9 0 3 1.5684 -0.0251
-9 0 5 -0.6312 0.0024
-9 0 7 0.2563 0.0399
-9 0 9 -0.2745 0.0078
-9 0 11 -1.3711 0.0110
-9 0 13 -1.4341 0.0008
-9 0 15 -2.2343 0.0021
-9 0 17 -1.7605 0.0051
-9 0 19 0.1462 -0.0041
-9 0 21 -0.1493 0.0050
-9 0 23 0.3930 -0.0116
-9 1 -8 3.8486 0.0134
-9 1 -7 -2.7681 -0.0070
-9 1 -6 -0.3346 -0.0024
-9 1 -5 -2.3972 -0.0042
-9 1 -4 -4.2734 0.0102
-9 1 -3 -4.1344 -0.0021
-9 1 -2 -6.1517 0.0060
-9 1 -1 -3.3146 -0.0096
-9 1 0 -6.0510 -0.0217
-9 1 1 -3.0443 -0.0050
-9 1 2 -3.9342 0.0039
-9 1 3 -3.1033 -0.0099
-9 1 4 -1.5128 0.0250
-9 1 5 -0.3488 0.0066
-9 1 6 -0.7807 -0.0296
-9 1 7 0.8490 0.0082
-9 1 8 -0.4511 -0.0054
-9 1 9 0.4865 0.0023
-9 1 10 0.3787 -0.0021
-9 1 11 0.8120 -0.0018
-9 1 12 1.3561 0.0001
-9 1 13 0.6824 0.0009
-9 1 14 2.0443 0.0047
-9 1 15 0.1447 0.0089
-9 1 16 1.8348 -0.0030
-9 1 17 1.3496 -0.0124
-9 1 18 0.8617 0.0027
-9 1 19 0.4942 0.0084
-9 1 20 0.0952 -0.0015
-9 1 21 -0.5434 0.0019
-9 1 22 -0.3296 0.0044
-9 1 23 -0.2979 -0.0041
-9 1 24 -0.4814 0.0058
-9 2 -8 4.7739 -0.0077
-9 2 -7 -0.8789 -0.0090
-9 2 -6 4.2138 0.0036
-9 2 -5 1.9863 0.0054
-9 2 -4 4.6770 -0.0006
-9 2 -3 5.3978 -0.0118
-9 2 -2 5.3729 0.0014
-9 2 -1 7.6294 0.0073
-9 2 0 5.5185 -0.0025
-9 2 1 5.9704 0.0042
-9 2 2 4.8885 0.0135
-9 2 3 4.8917 -0.0155
-9 2 4 2.5105 -0.0040
-9 2 5 4.0179 0.0010
-9 2 6 0.0112 -0.0037
-9 2 7 2.2381 0.0024
-9 2 8 -1.0067 0.0040
-9 2 9 1.1022 -0.0059
-9 2 10 -0.9560 0.0010
-9 2 11 -0.0770 -0.0095
-9 2 12 -0.5940 0.0105
-9 2 13 -1.9060 0.0020
-9 2 14 -0.6449 -0.0123
-9 2 15 -1.6606 -0.0077
-9 2 16 -1.2906 0.0066
-9 2 17 -0.8575 -0.0023
-9 2 18 -1.3883 0.0023
-9 2 19 -1.1150 0.0036
-9 2 20 -0.3247 -0.0094
-9 2 21 0.3837 -0.0101
-9 2 22 0.4946 0.0037
-9 2 23 0.6675 0.0046
-9 2 24 0.6443 -0.0031
-9 3 -8 2.6231 0.0085
-9 3 -7 -3.9111 0.0093
-9 3 -6 -0.9044 -0.0009
-9 3 -5 -3.9854 -0.0022
-9 3 -4 -3.9781 0.0046
-9 3 -3 -3.6832 -0.0021
-9 3 -2 -6.3877 0.0037
-9 3 -1 -5.4720 0.0051
-9 3 0 -7.4957 -0.0061
-9 3 1 -5.7630 -0.0045
-9 3 2 -7.2557 0.0110
-9 3 3 -3.3867 0.0031
-9 3 4 -6.3858 0.0057
-9 3 5 -1.5818 -0.0013
-9 3 6 -5.1901 0.0057
-9 3 7 0.0282 -0.0011
-9 3 8 -3.3767 0.0000
-9 3 9 0.8174 -0.0020
-9 3 10 -1.1090 0.0174
-9 3 11 0.0772 -0.0042
-9 3 12 0.5612 -0.0043
-9 3 13 -0.0309 0.0058
-9 3 14 1.2697 -0.0007
-9 3 15 1.2889 -0.0031
-9 3 16 1.0408 0.0106
-9 3 17 1.0300 -0.0025
-9 3 18 0.9979 -0.0073
-9 3 19 1.1110 -0.0010
-9 3 20 0.6269 0.0044
-9 3 21 0.6315 0.0072
-9 3 22 -0.4245 0.0028
-9 3 23 -0.5489 -0.0017
-9 3 24 -0.5643 -0.0105
-9 4 -8 1.4661 -0.0020
-9 4 -7 -0.6857 -0.0031
-9 4 -6 1.1357 -0.0031
-9 4 -5 2.9332 -0.0066
-9 4 -4 1.6255 0.0080
-9 4 -3 4.4263 -0.0038
-9 4 -2 2.7606 -0.0043
-9 4 -1 5.4200 0.0002
-9 4 0 3.9774 0.0048
-9 4 1 7.4516 0.0015
-9 4 2 3.9485 -0.0020
-9 4 3 6.9977 -0.0087
-9 4 4 2.1301 -0.0004
-9 4 5 5.7568 -0.0043
-9 4 6 0.3803 -0.0022
-9 4 7 4.8593 0.0067
-9 4 8 0.2760 0.0006
-9 4 9 2.3552 -0.0091
-9 4 10 0.5104 0.0013
-9 4 11 0.0412 0.0020
-9 4 12 0.5447 -0.0118
-9 4 13 -0.3896 0.0051
-9 4 14 0.0684 0.0055
-9 4 15 -1.0370 -0.0037
-9 4 16 -0.6660 0.0021
-9 4 17 -1.3827 0.0019
-9 4 18 -0.9024 0.0030
-9 4 19 -0.7626 0.0053
-9 4 20 -1.1009 -0.0020
-9 4 21 -0.8605 -0.0028
-9 4 22 -0.5333 -0.0041
-9 4 23 -0.0239 0.0015
-9 4 24 0.4237 0.0012
-9 5 -8 0.8483 0.0042
-9 5 -7 1.9315 0.0003
-9 5 -6 -1.2514 0.0063
-9 5 -5 1.2483 -0.0035
-9 5 -4 -2.4538 0.0019
-9 5 -3 -0.8688 -0.0005
-9 5 -2 -3.1280 0.0012
-9 5 -1 -1.3755 -0.0021
-9 5 0 -4.0860 -0.0019
-9 5 1 -2.3990 -0.0021
-9 5 2 -5.0422 -0.0020
-9 5 3 -2.6631 -0.0017
-9 5 4 -4.9886 0.0021
-9 5 5 -0.2834 0.0067
-9 5 6 -3.5167 -0.0106
-9 5 7 0.0559 -0.0007
-9 5 8 -1.7272 0.0039
-9 5 9 -1.1820 -0.0003
-9 5 10 -0.3644 -0.0056
-9 5 11 -0.9790 0.0075
-9 5 12 0.7065 -0.0028
-9 5 13 -0.8543 0.0002
-9 5 14 1.0705 0.0007
-9 5 15 -0.8603 -0.0022
-9 5 16 1.3093 -0.0021
-9 5 17 0.5062 -0.0026
-9 5 18 1.3694 -0.0048
-9 5 19 0.7482 0.0009
-9 5 20 1.3309 -0.0011
-9 5 21 0.7341 0.0010
-9 5 22 1.1495 0.0050
-9 5 23 0.4321 0.0057
-9 6 -8 -3.0809 -0.0010
-9 6 -7 0.8610 -0.0039
-9 6 -6 -2.6712 0.0005
-9 6 -5 0.5657 0.0031
-9 6 -4 -0.8511 -0.0014
-9 6 -3 1.1211 -0.0003
-9 6 -2 0.5807 0.0018
-9 6 -1 1.5753 0.0011
-9 6 0 1.3968 -0.0001
-9 6 1 1.3611 0.0017
-9 6 2 1.5607 0.0015
-9 6 3 2.6132 0.0032
-9 6 4 0.6645 -0.0063
-9 6 5 2.2632 0.0067
-9 6 6 -0.1762 0.0041
-9 6 7 -0.3552 -0.0011
-9 6 8 0.1607 0.0003
-9 6 9 -0.9575 -0.0002
-9 6 10 1.0986 -0.0042
-9 6 11 -0.9565 0.0008
-9 6 12 1.5855 0.0032
-9 6 13 -1.7582 0.0019
-9 6 14 1.6036 -0.0024
-9 6 15 -1.2053 -0.0007
-9 6 16 0.9077 0.0021
-9 6 17 -0.9541 0.0023
-9 6 18 0.0928 -0.0017
-9 6 19 -1.6501 -0.0003
-9 6 20 -0.3490 0.0005
-9 6 21 -1.1311 -0.0031
-9 6 22 -0.5905 -0.0082
-9 6 23 -0.9692 -0.0040
-9 7 -8 -0.7592 0.0015
-9 7 -7 2.2723 0.0022
-9 7 -6 -0.1971 -0.0049
-9 7 -5 0.9042 0.0001
-9 7 -4 0.0965 -0.0033
-9 7 -3 -0.3152 -0.0001
-9 7 -2 0.1712 0.0007
-9 7 -1 -1.8608 0.0005
-9 7 0 0.0684 0.0009
-9 7 1 -1.6962 -0.0002
-9 7 2 -0.5223 -0.0014
-9 7 3 -0.3030 0.0065
-9 7 4 -0.7993 0.0008
-9 7 5 -0.3415 -0.0053
-9 7 6 0.4812 0.0035
-9 7 7 -0.1334 -0.0044
-9 7 8 1.9480 -0.0006
-9 7 9 -0.1011 0.0011
-9 7 10 1.9403 0.0078
-9 7 11 -1.7141 0.0004
-9 7 12 1.6556 -0.0048
-9 7 13 -2.3825 -0.0004
-9 7 14 1.1577 0.0001
-9 7 15 -1.6967 -0.0016
-9 7 16 0.4002 -0.0002
-9 7 17 -1.6553 -0.0004
-9 7 18 0.6208 0.0027
-9 7 19 -0.6810 0.0009
-9 7 20 0.5163 0.0022
-9 7 21 0.3146 0.0048
-9 7 22 0.3140 -0.0031
-9 7 23 0.2854 0.0104
-9 8 -8 -1.4926 -0.0010
-9 8 -7 0.0016 0.0013
-9 8 -6 -0.3610 0.0011
-9 8 -5 -0.1905 0.0040
-9 8 -4 1.0499 0.0017
-9 8 -3 -0.7521 0.0017
-9 8 -2 2.2185 0.0002
-9 8 -1 -0.6812 -0.0043
-9 8 0 2.2851 0.0016
-9 8 1 0.6470 0.0015
-9 8 2 1.3817 -0.0043
-9 8 3 0.8513 -0.0036
-9 8 4 0.4685 0.0048
-9 8 5 0.0142 -0.0056
-9 8 6 0.5346 0.0023
-9 8 7 -0.5929 -0.0000
-9 8 8 0.6089 0.0036
-9 8 9 -1.5633 -0.0037
-9 8 10 1.1379 -0.0025
-9 8 11 -1.6421 0.0021
-9 8 12 2.4188 -0.0016
-9 8 13 -0.5702 0.0010
-9 8 14 2.5603 0.0037
-9 8 15 0.1335 0.0006
-9 8 16 2.5515 0.0019
-9 8 17 0.3130 -0.0010
-9 8 18 1.9979 0.0051
-9 8 19 0.8190 -0.0039
-9 8 20 0.6147 -0.0063
-9 8 21 0.5345 0.0032
-9 8 22 0.2111 -0.0020
-9 9 -8 -0.0756 0.0017
-9 9 -7 0.2103 -0.0014
-9 9 -6 0.4735 0.0000
-9 9 -5 -1.0993 -0.0008
-9 9 -4 0.8197 -0.0047
-9 9 -3 -2.5445 -0.0006
-9 9 -2 0.3121 0.0049
-9 9 -1 -2.2972 -0.0023
-9 9 0 -0.7722 -0.0026
-9 9 1 -1.6216 0.0016
-9 9 2 -2.0288 -0.0005
-9 9 3 -1.2393 -0.0021
-9 9 4 -2.0289 0.0019
-9 9 5 -0.5403 -0.0018
-9 9 6 -0.8704 -0.0020
-9 9 7 -0.8786 -0.0027
-9 9 8 -0.2119 0.0022
-9 9 9 -1.5353 0.0044
-9 9 10 0.3796 -0.0042
-9 9 11 -2.0419 -0.0008
-9 9 12 0.2688 0.0012
-9 9 13 -2.6188 -0.0017
-9 9 14 -0.5576 -0.0030
-9 9 15 -3.0031 -0.0005
-9 9 16 -1.0246 0.0031
-9 9 17 -2.6415 -0.0064
-9 9 18 -1.5579 0.0010
-9 9 19 -1.5702 -0.0015
-9 9 20 -1.1624 0.0039
-9 9 21 -0.9875 0.0055
-9 10 -8 -0.2150 0.0035
-9 10 -7 -0.3653 -0.0018
-9 10 -6 0.5763 -0.0031
-9 10 -5 -1.0965 0.0038
-9 10 -4 1.5389 -0.0001
-9 10 -3 -0.2097 -0.0028
-9 10 -2 1.7929 -0.0003
-9 10 -1 1.4449 -0.0013
-9 10 0 1.1655 -0.0029
-9 10 1 2.5749 0.0056
-9 10 2 0.2217 0.0016
-9 10 3 3.6159 0.0025
-9 10 4 0.2601 -0.0032
-9 10 5 3.0668 0.0005
-9 10 6 0.5689 0.0044
-9 10 7 1.4684 0.0036
-9 10 8 0.8646 -0.0055
-9 10 9 0.9033 -0.0018
-9 10 10 1.7688 -0.0000
-9 10 11 0.4862 -0.0025
-9 10 12 2.3248 0.0018
-9 10 13 0.7282 0.0045
-9 10 14 2.4720 -0.0020
-9 10 15 1.3098 -0.0014
-9 10 16 2.4298 0.0031
-9 10 17 1.9061 -0.0022
-9 10 18 2.1207 0.0013
-9 10 19 1.3837 -0.0039
-9 10 20 1.4906 0.0008
-9 10 21 0.3294 -0.0102
-9 11 -8 0.1380 0.0004
-9 11 -7 -0.1300 0.0009
-9 11 -6 0.7496 -0.0026
-9 11 -5 -0.3779 0.0033
-9 11 -4 0.2509 0.0026
-9 11 -3 -0.1906 -0.0009
-9 11 -2 -1.3686 0.0014
-9 11 -1 -0.0968 0.0053
-9 11 0 -3.3057 0.0019
-9 11 1 0.7816 0.0011
-9 11 2 -4.3716 -0.0053
-9 11 3 1.5504 -0.0004
-9 11 4 -3.9265 0.0027
-9 11 5 0.5883 0.0016
-9 11 6 -2.9536 0.0002
-9 11 7 0.1337 0.0025
-9 11 8 -1.5680 -0.0004
-9 11 9 -0.3998 -0.0018
-9 11 10 -0.4374 0.0079
-9 11 11 -1.3487 0.0023
-9 11 12 -0.7550 -0.0055
-9 11 13 -1.5450 -0.0005
-9 11 14 -1.4897 0.0009
-9 11 15 -1.4949 0.0016
-9 11 16 -1.7300 -0.0042
-9 11 17 -1.6931 -0.0025
-9 11 18 -1.4681 0.0021
-9 11 19 -1.7343 -0.0022
-9 11 20 -0.7081 0.0080
-9 12 -8 -0.3914 -0.0017
-9 12 -7 -0.3151 0.0029
-9 12 -6 -0.3663 0.0015
-9 12 -5 0.2295 -0.0011
-9 12 -4 -0.9994 -0.0021
-9 12 -3 1.3717 -0.0014
-9 12 -2 -1.3583 -0.0005
-9 12 -1 3.0069 -0.0028
-9 12 0 -1.9177 -0.0006
-9 12 1 4.8032 -0.0028
-9 12 2 -2.2021 0.0010
-9 12 3 4.5205 -0.0015
-9 12 4 -2.1571 0.0028
-9 12 5 3.1836 -0.0014
-9 12 6 -1.6494 -0.0064
-9 12 7 2.1891 -0.0047
-9 12 8 -0.4632 0.0034
-9 12 9 0.3716 -0.0018
-9 12 10 -0.0526 -0.0024
-9 12 11 -0.0432 0.0009
-9 12 12 -0.1259 0.0037
-9 12 13 0.8390 0.0023
-9 12 14 0.3528 -0.0010
-9 12 15 1.4066 0.0036
-9 12 16 0.8593 -0.0014
-9 12 17 1.1304 0.0027
-9 12 18 1.0248 0.0112
-9 12 19 1.0105 0.0029
-9 13 -8 0.6001 -0.0008
-9 13 -7 0.8356 -0.0022
-9 13 -6 -0.6013 -0.0028
-9 13 -5 1.5353 -0.0014
-9 13 -4 -1.5513 -0.0026
-9 13 -3 2.0613 0.0025
-9 13 -2 -2.8030 0.0036
-9 13 -1 2.5628 -0.0025
-9 13 0 -4.0696 0.0004
-9 13 1 2.6359 -0.0032
-9 13 2 -4.4538 0.0027
-9 13 3 2.0029 -0.0018
-9 13 4 -3.8369 -0.0025
-9 13 5 2.1582 0.0006
-9 13 6 -1.9930 0.0025
-9 13 7 1.1679 0.0011
-9 13 8 -0.3288 0.0018
-9 13 9 0.3547 0.0032
-9 13 10 0.1501 -0.0013
-9 13 11 1.0118 -0.0060
-9 13 12 0.3347 0.0005
-9 13 13 0.9730 -0.0002
-9 13 14 -0.0607 -0.0071
-9 13 15 0.2013 -0.0002
-9 13 16 -0.5956 0.0076
-9 13 17 -0.2707 -0.0035
-9 13 18 -0.7669 -0.0077
-9 14 -8 -0.9386 0.0039
-9 14 -7 0.1133 0.0038
-9 14 -6 -1.4463 0.0011
-9 14 -5 1.4369 0.0056
-9 14 -4 -2.0328 0.0004
-9 14 -3 2.3003 0.0016
-9 14 -2 -2.5816 -0.0023
-9 14 -1 3.2648 -0.0007
-9 14 0 -2.3510 0.0007
-9 14 1 3.4073 0.0023
-9 14 2 -1.8469 0.0026
-9 14 3 3.5027 0.0050
-9 14 4 -1.2267 -0.0008
-9 14 5 2.4005 0.0004
-9 14 6 -0.2921 0.0007
-9 14 7 0.1781 0.0029
-9 14 8 -0.2978 -0.0048
-9 14 9 -0.1549 -0.0034
-9 14 10 -0.6487 0.0035
-9 14 11 -0.4977 0.0008
-9 14 12 -0.7970 -0.0038
-9 14 13 -0.8718 0.0024
-9 14 14 -0.9670 0.0020
-9 14 15 -0.5275 -0.0076
-9 14 16 -0.5481 -0.0018
-9 15 -8 0.2143 -0.0028
-9 15 -7 0.7864 -0.0062
-9 15 -6 -0.5526 -0.0040
-9 15 -5 1.3237 -0.0016
-9 15 -4 -1.5314 -0.0028
-9 15 -3 2.0555 0.0026
-9 15 -2 -2.0050 -0.0040
-9 15 -1 2.0711 0.0018
-9 15 0 -2.1076 0.0002
-9 15 1 1.4219 0.0004
-9 15 2 -2.4581 -0.0054
-9 15 3 0.7521 -0.0017
-9 15 4 -1.7290 -0.0029
-9 15 5 -0.8432 0.0009
-9 15 6 -0.5615 -0.0014
-9 15 7 -0.8511 0.0011
-9 15 8 -0.1974 0.0029
-9 15 9 0.0416 -0.0015
-9 15 10 0.5136 -0.0022
-9 15 11 0.0729 0.0077
-9 15 12 0.7226 -0.0028
-9 15 13 0.4326 -0.0024
-9 15 14 0.5691 0.0093
-9 15 15 0.6085 0.0079
-9 16 -6 -0.2098 0.0097
-9 16 -5 0.4748 0.0036
-9 16 -4 -1.1569 -0.0029
-9 16 -3 0.8819 0.0020
-9 16 -2 -1.4895 -0.0000
-9 16 -1 0.7132 -0.0001
-9 16 0 -1.4853 0.0053
-9 16 1 1.0198 0.0025
-9 16 2 -0.6470 0.0020
-9 16 3 0.8654 0.0030
-9 16 4 1.0305 0.0014
-9 16 5 0.2403 0.0011
-9 16 6 1.1870 0.0021
-9 16 7 0.6088 -0.0085
-9 16 8 0.8829 0.0012
-9 16 9 0.0625 0.0080
-9 16 10 0.5197 -0.0064
-9 16 11 -0.4630 0.0032
-9 16 12 -0.1515 0.0070
-9 16 13 -0.2522 -0.0011
-9 17 -3 0.8460 -0.0008
-9 17 -2 0.0462 0.0056
-9 17 -1 1.1238 -0.0070
-9 17 0 -0.0606 -0.0019
-9 17 1 1.0105 -0.0097
-9 17 2 0.1993 -0.0088
-9 17 3 -0.3585 -0.0034
-9 17 4 -0.1518 -0.0013
-9 17 5 -0.8168 -0.0079
-9 17 6 -0.5551 0.0099
-9 17 7 -0.6794 -0.0006
-9 17 8 -0.3042 -0.0038
-9 17 9 -0.8406 0.0058
-9 17 10 -0.2798 -0.0043
-9 18 2 -0.3623 0.0072
-9 18 3 -0.1527 0.0107
-9 18 4 -0.1167 0.0138
-9 18 5 0.6089 -0.0081
-8 0 -6 5.3995 0.0005
-8 0 -4 -1.5182 0.0187
-8 0 -2 -4.0961 0.0124
-8 0 0 -5.4872 -0.0194
-8 0 2 -4.4669 -0.0206
-8 0 4 0.2087 0.0146
-8 0 6 0.8892 -0.0181
-8 0 8 -0.3738 -0.0287
-8 0 10 0.1025 -0.0132
-8 0 12 0.4297 -0.0141
-8 0 14 1.1013 0.0004
-8 0 16 2.4133 -0.0055
-8 0 18 0.9904 0.0062
-8 0 20 0.4322 -0.0102
-8 0 22 0.2569 0.0070
-8 0 24 -0.7638 0.0130
-8 1 -7 -7.1224 0.0008
-8 1 -6 3.1022 0.0134
-8 1 -5 -1.7915 -0.0074
-8 1 -4 3.8426 -0.0027
-8 1 -3 3.3515 -0.0198
-8 1 -2 4.7419 0.0081
-8 1 -1 6.1763 -0.0008
-8 1 0 3.3294 0.0060
-8 1 1 5.9974 0.0291
-8 1 2 4.1224 0.0010
-8 1 3 3.1901 -0.0065
-8 1 4 2.8655 0.0068
-8 1 5 1.0138 0.0001
-8 1 6 -0.4552 -0.0067
-8 1 7 0.7561 0.0215
-8 1 8 -1.1135 -0.0091
-8 1 9 0.7223 0.0090
-8 1 10 -1.0130 -0.0115
-8 1 11 0.0723 0.0063
-8 1 12 -1.2351 0.0057
-8 1 13 -0.9907 -0.0064
-8 1 14 -0.3269 -0.0069
-8 1 15 -1.8119 0.0057
-8 1 16 -0.7125 -0.0024
-8 1 17 -1.5714 -0.0075
-8 1 18 -1.2450 0.0031
-8 1 19 -0.7611 0.0033
-8 1 20 0.1517 -0.0101
-8 1 21 -0.1769 0.0033
-8 1 22 -0.0066 0.0079
-8 1 23 0.4489 -0.0089
-8 1 24 0.2879 -0.0036
-8 1 25 0.6568 0.0007
-8 2 -7 -6.0881 -0.0032
-8 2 -6 3.1925 -0.0023
-8 2 -5 -5.3580 -0.0055
-8 2 -4 -1.0186 0.0020
-8 2 -3 -5.6913 0.0011
-8 2 -2 -6.6446 0.0136
-8 2 -1 -6.2056 0.0008
-8 2 0 -8.2506 -0.0151
-8 2 1 -6.6394 0.0025
-8 2 2 -6.4106 -0.0021
-8 2 3 -5.4982 -0.0068
-8 2 4 -5.7913 0.0055
-8 2 5 -2.2499 0.0011
-8 2 6 -4.2463 -0.0020
-8 2 7 0.6288 -0.0039
-8 2 8 -2.5043 -0.0044
-8 2 9 1.6493 0.0088
-8 2 10 -1.5055 0.0059
-8 2 11 1.2402 -0.0140
-8 2 12 0.3139 0.0093
-8 2 13 0.7604 -0.0009
-8 2 14 1.7481 -0.0033
-8 2 15 0.8855 0.0061
-8 2 16 1.0323 0.0097
-8 2 17 1.3288 -0.0065
-8 2 18 1.2269 -0.0046
-8 2 19 0.9076 0.0077
-8 2 20 0.4887 0.0042
-8 2 21 0.1015 0.0000
-8 2 22 -0.6457 0.0008
-8 2 23 -0.2014 -0.0048
-8 2 24 -0.5829 -0.0042
-8 3 -7 -3.9044 -0.0073
-8 3 -6 5.1968 -0.0051
-8 3 -5 0.4135 0.0063
-8 3 -4 4.0933 0.0076
-8 3 -3 4.8358 -0.0077
-8 3 -2 4.4645 -0.0030
-8 3 -1 7.9466 0.0027
-8 3 0 7.1816 -0.0034
-8 3 1 8.9790 0.0034
-8 3 2 6.6645 -0.0016
-8 3 3 8.6433 -0.0094
-8 3 4 4.2215 -0.0010
-8 3 5 7.6313 -0.0120
-8 3 6 1.9307 0.0095
-8 3 7 6.1089 0.0028
-8 3 8 -0.4553 -0.0047
-8 3 9 3.4299 -0.0071
-8 3 10 -0.8341 0.0074
-8 3 11 0.9022 -0.0154
-8 3 12 0.0889 0.0036
-8 3 13 -0.6158 0.0096
-8 3 14 -0.5649 -0.0012
-8 3 15 -1.1697 -0.0080
-8 3 16 -0.9342 0.0023
-8 3 17 -1.0062 0.0008
-8 3 18 -0.6134 0.0024
-8 3 19 -0.8441 0.0018
-8 3 20 -1.0278 -0.0007
-8 3 21 -0.1005 -0.0041
-8 3 22 -0.0896 -0.0033
-8 3 23 0.5661 0.0039
-8 3 24 0.2602 0.0069
-8 4 -7 -1.9857 0.0063
-8 4 -6 0.3716 0.0050
-8 4 -5 -1.1580 -0.0023
-8 4 -4 -3.7343 0.0034
-8 4 -3 -1.6940 -0.0052
-8 4 -2 -5.1968 -0.0001
-8 4 -1 -3.6442 0.0045
-8 4 0 -7.2335 -0.0017
-8 4 1 -5.5649 -0.0023
-8 4 2 -9.0841 -0.0003
-8 4 3 -5.4710 0.0016
-8 4 4 -8.0437 0.0191
-8 4 5 -3.0897 -0.0033
-8 4 6 -7.2835 -0.0010
-8 4 7 -1.2198 0.0042
-8 4 8 -5.4368 -0.0035
-8 4 9 -0.8484 -0.0051
-8 4 10 -1.9530 0.0109
-8 4 11 -0.6195 0.0059
-8 4 12 -0.2446 -0.0058
-8 4 13 -0.6098 -0.0005
-8 4 14 0.4569 -0.0018
-8 4 15 -0.1641 -0.0041
-8 4 16 1.5466 -0.0003
-8 4 17 0.2494 -0.0031
-8 4 18 0.9605 -0.0017
-8 4 19 0.5941 -0.0039
-8 4 20 0.8408 -0.0047
-8 4 21 0.7793 0.0034
-8 4 22 0.6530 0.0045
-8 4 23 0.1011 -0.0044
-8 4 24 0.0385 -0.0073
-8 5 -7 -0.4829 -0.0064
-8 5 -6 -2.4825 0.0003
-8 5 -5 1.8084 -0.0068
-8 5 -4 -1.1650 0.0005
-8 5 -3 3.0780 0.0032
-8 5 -2 0.8503 0.0000
-8 5 -1 3.8511 0.0006
-8 5 0 2.0855 -0.0018
-8 5 1 5.0090 0.0044
-8 5 2 4.4528 0.0044
-8 5 3 6.1057 -0.0046
-8 5 4 3.9046 0.0011
-8 5 5 5.9819 0.0015
-8 5 6 1.2794 -0.0089
-8 5 7 4.1605 0.0058
-8 5 8 1.4748 0.0024
-8 5 9 2.1613 -0.0004
-8 5 10 1.5723 -0.0058
-8 5 11 0.4744 0.0035
-8 5 12 0.9336 -0.0022
-8 5 13 -0.6957 -0.0002
-8 5 14 1.4679 0.0021
-8 5 15 -1.3304 0.0040
-8 5 16 0.7790 0.0038
-8 5 17 -1.5151 0.0005
-8 5 18 -0.3038 0.0029
-8 5 19 -1.3802 0.0067
-8 5 20 -0.2318 -0.0006
-8 5 21 -1.4573 -0.0048
-8 5 22 -0.6500 0.0009
-8 5 23 -1.1798 -0.0000
-8 5 24 0.0936 0.0036
-8 6 -7 3.7239 -0.0002
-8 6 -6 -0.8282 0.0036
-8 6 -5 3.0691 0.0025
-8 6 -4 -0.8381 -0.0037
-8 6 -3 1.1133 0.0038
-8 6 -2 -1.5878 -0.0024
-8 6 -1 -0.7684 0.0011
-8 6 0 -1.2794 -0.0030
-8 6 1 -2.3417 0.0006
-8 6 2 -1.6165 0.0012
-8 6 3 -2.7675 0.0010
-8 6 4 -3.6047 -0.0087
-8 6 5 -1.6941 0.0052
-8 6 6 -2.3492 -0.0043
-8 6 7 -0.7743 -0.0018
-8 6 8 -0.1047 -0.0006
-8 6 9 -0.8668 0.0074
-8 6 10 0.1344 0.0011
-8 6 11 -1.3285 -0.0015
-8 6 12 1.1329 0.0016
-8 6 13 -1.7389 0.0010
-8 6 14 1.8398 -0.0025
-8 6 15 -1.6613 -0.0010
-8 6 16 1.1447 0.0011
-8 6 17 -0.7815 -0.0000
-8 6 18 1.5874 -0.0041
-8 6 19 -0.3022 -0.0009
-8 6 20 1.6357 0.0022
-8 6 21 0.2088 0.0016
-8 6 22 1.2955 0.0033
-8 6 23 0.4463 0.0067
-8 7 -7 0.6484 -0.0012
-8 7 -6 -2.7004 -0.0017
-8 7 -5 0.1286 0.0046
-8 7 -4 -1.6209 -0.0024
-8 7 -3 -0.1028 0.0025
-8 7 -2 0.3688 -0.0037
-8 7 -1 -0.5493 -0.0006
-8 7 0 2.3569 0.0020
-8 7 1 -0.5026 -0.0024
-8 7 2 1.8343 -0.0057
-8 7 3 0.6875 0.0025
-8 7 4 0.9938 -0.0050
-8 7 5 1.1539 -0.0014
-8 7 6 0.9794 0.0058
-8 7 7 -0.2765 0.0024
-8 7 8 -0.0699 -0.0027
-8 7 9 -1.4774 -0.0056
-8 7 10 0.3177 -0.0012
-8 7 11 -1.6380 -0.0057
-8 7 12 1.8798 -0.0019
-8 7 13 -1.7714 0.0038
-8 7 14 1.9121 0.0008
-8 7 15 -1.1454 -0.0018
-8 7 16 1.6999 -0.0010
-8 7 17 -0.8235 0.0015
-8 7 18 1.6731 -0.0005
-8 7 19 -0.9429 -0.0032
-8 7 20 0.4972 -0.0002
-8 7 21 -0.5857 0.0041
-8 7 22 -0.1231 -0.0077
-8 7 23 -0.4840 0.0004
-8 8 -7 1.6370 -0.0013
-8 8 -6 -0.0485 -0.0004
-8 8 -5 0.9685 -0.0014
-8 8 -4 0.4030 -0.0036
-8 8 -3 -0.8490 0.0011
-8 8 -2 1.2876 0.0023
-8 8 -1 -2.3875 -0.0037
-8 8 0 0.9529 0.0059
-8 8 1 -2.4090 0.0004
-8 8 2 -0.5127 -0.0007
-8 8 3 -1.2667 0.0027
-8 8 4 -0.7512 0.0081
-8 8 5 -0.5035 -0.0039
-8 8 6 -0.6029 0.0002
-8 8 7 -0.2588 -0.0017
-8 8 8 0.3086 0.0021
-8 8 9 0.0291 -0.0021
-8 8 10 1.6491 0.0029
-8 8 11 -0.8942 0.0062
-8 8 12 1.4897 -0.0011
-8 8 13 -2.0237 -0.0028
-8 8 14 0.6206 -0.0003
-8 8 15 -2.3059 0.0009
-8 8 16 0.3254 -0.0018
-8 8 17 -2.6370 -0.0036
-8 8 18 -0.2227 0.0025
-8 8 19 -1.8103 0.0004
-8 8 20 -0.6607 -0.0006
-8 8 21 -0.7205 0.0040
-8 8 22 -0.3132 -0.0118
-8 9 -7 0.2792 -0.0041
-8 9 -6 -0.4756 0.0037
-8 9 -5 -0.5725 0.0026
-8 9 -4 0.9907 -0.0008
-8 9 -3 -1.0682 0.0004
-8 9 -2 2.4598 0.0047
-8 9 -1 -0.5720 -0.0056
-8 9 0 2.1858 0.0031
-8 9 1 0.7515 0.0018
-8 9 2 1.6278 0.0016
-8 9 3 2.2460 -0.0038
-8 9 4 0.7984 0.0021
-8 9 5 2.2795 0.0013
-8 9 6 -0.0503 0.0039
-8 9 7 1.4137 -0.0008
-8 9 8 0.3330 0.0011
-8 9 9 0.3802 0.0024
-8 9 10 0.6483 -0.0042
-8 9 11 -0.5773 0.0012
-8 9 12 1.3495 0.0036
-8 9 13 -0.3121 0.0006
-8 9 14 2.3891 -0.0009
-8 9 15 0.2727 0.0023
-8 9 16 3.0061 0.0021
-8 9 17 1.0083 -0.0029
-8 9 18 2.5070 0.0063
-8 9 19 1.5692 -0.0005
-8 9 20 1.7688 -0.0037
-8 9 21 1.0344 -0.0001
-8 9 22 1.0500 -0.0041
-8 10 -7 0.2606 -0.0031
-8 10 -6 0.3531 -0.0012
-8 10 -5 -0.5645 0.0022
-8 10 -4 1.0786 -0.0048
-8 10 -3 -1.3642 -0.0019
-8 10 -2 0.0563 0.0037
-8 10 -1 -1.6460 -0.0000
-8 10 0 -1.4755 -0.0024
-8 10 1 -0.7050 -0.0027
-8 10 2 -2.8699 -0.0038
-8 10 3 0.1453 0.0015
-8 10 4 -4.2573 -0.0021
-8 10 5 0.1767 -0.0024
-8 10 6 -3.4187 -0.0019
-8 10 7 0.2159 -0.0040
-8 10 8 -1.9757 -0.0048
-8 10 9 -0.2009 0.0065
-8 10 10 -1.0407 0.0039
-8 10 11 -1.0497 -0.0039
-8 10 12 -0.3093 -0.0022
-8 10 13 -1.7822 0.0022
-8 10 14 -0.5031 -0.0027
-8 10 15 -2.3180 -0.0005
-8 10 16 -1.4303 0.0029
-8 10 17 -2.4013 -0.0022
-8 10 18 -2.0510 0.0025
-8 10 19 -2.2465 -0.0038
-8 10 20 -1.3347 0.0042
-8 10 21 -1.5266 0.0070
-8 11 -7 -0.2646 0.0016
-8 11 -6 0.0703 -0.0034
-8 11 -5 -0.6171 0.0044
-8 11 -4 0.1358 0.0005
-8 11 -3 -0.0447 0.0021
-8 11 -2 -0.0566 -0.0017
-8 11 -1 1.6665 -0.0016
-8 11 0 -0.3275 -0.0027
-8 11 1 3.6770 0.0028
-8 11 2 -1.6738 -0.0007
-8 11 3 4.6203 0.0045
-8 11 4 -1.9629 -0.0003
-8 11 5 4.6033 -0.0055
-8 11 6 -0.9678 -0.0006
-8 11 7 3.5739 0.0056
-8 11 8 -0.7764 0.0005
-8 11 9 1.6908 -0.0054
-8 11 10 0.0544 -0.0024
-8 11 11 0.5956 -0.0019
-8 11 12 0.9498 -0.0024
-8 11 13 0.7828 0.0036
-8 11 14 1.2473 -0.0006
-8 11 15 1.4534 -0.0014
-8 11 16 1.2745 -0.0013
-8 11 17 1.8524 0.0009
-8 11 18 1.8768 0.0044
-8 11 19 1.6019 -0.0044
-8 11 20 1.6132 -0.0003
-8 12 -7 0.5316 0.0020
-8 12 -6 0.3664 -0.0024
-8 12 -5 0.7006 -0.0001
-8 12 -4 -0.3560 -0.0020
-8 12 -3 1.1336 0.0003
-8 12 -2 -1.3848 -0.0010
-8 12 -1 1.8217 -0.0003
-8 12 0 -3.3121 0.0041
-8 12 1 2.5453 0.0032
-8 12 2 -4.9775 0.0001
-8 12 3 2.9790 -0.0046
-8 12 4 -4.5226 0.0033
-8 12 5 2.8004 0.0023
-8 12 6 -3.9133 0.0038
-8 12 7 1.5903 0.0022
-8 12 8 -2.4259 0.0037
-8 12 9 0.5470 -0.0007
-8 12 10 -0.3891 0.0003
-8 12 11 0.4294 0.0051
-8 12 12 -0.1330 0.0009
-8 12 13 0.1374 -0.0054
-8 12 14 -1.0113 -0.0034
-8 12 15 -0.2733 0.0053
-8 12 16 -1.3785 0.0009
-8 12 17 -0.7270 -0.0056
-8 12 18 -1.1466 -0.0029
-8 12 19 -0.9814 -0.0057
-8 13 -7 -0.4300 -0.0006
-8 13 -6 -1.0628 0.0023
-8 13 -5 0.4507 0.0023
-8 13 -4 -1.5672 -0.0006
-8 13 -3 1.2902 -0.0000
-8 13 -2 -2.0965 0.0020
-8 13 -1 2.6415 -0.0022
-8 13 0 -3.0625 0.0014
-8 13 1 3.8835 -0.0037
-8 13 2 -3.0110 0.0031
-8 13 3 4.4691 -0.0025
-8 13 4 -2.8015 0.0023
-8 13 5 3.7618 0.0010
-8 13 6 -2.3918 -0.0000
-8 13 7 2.0222 -0.0062
-8 13 8 -0.6543 -0.0047
-8 13 9 0.7495 0.0020
-8 13 10 -0.5033 -0.0000
-8 13 11 -0.2201 -0.0044
-8 13 12 -1.1310 0.0044
-8 13 13 -0.4560 0.0045
-8 13 14 -0.9344 0.0025
-8 13 15 0.3229 0.0005
-8 13 16 -0.1554 0.0001
-8 13 17 0.6233 -0.0051
-8 13 18 0.0591 0.0041
-8 14 -7 0.9377 -0.0022
-8 14 -6 -0.1974 -0.0009
-8 14 -5 1.1696 -0.0013
-8 14 -4 -0.9014 -0.0018
-8 14 -3 1.8873 0.0005
-8 14 -2 -1.9073 0.0011
-8 14 -1 2.5191 0.0020
-8 14 0 -2.7850 0.0016
-8 14 1 2.5339 -0.0029
-8 14 2 -3.1108 0.0002
-8 14 3 2.2267 -0.0001
-8 14 4 -3.4633 -0.0023
-8 14 5 1.2580 -0.0024
-8 14 6 -1.8467 -0.0011
-8 14 7 0.2959 0.0031
-8 14 8 -0.4932 -0.0005
-8 14 9 0.1364 0.0012
-8 14 10 -0.1851 0.0056
-8 14 11 0.3223 -0.0030
-8 14 12 0.7892 -0.0019
-8 14 13 1.0768 0.0007
-8 14 14 0.9473 0.0013
-8 14 15 1.1599 -0.0055
-8 14 16 0.3143 0.0030
-8 14 17 0.4801 0.0102
-8 15 -7 -0.4856 -0.0020
-8 15 -6 -0.3654 0.0036
-8 15 -5 0.2647 -0.0002
-8 15 -4 -0.9470 -0.0010
-8 15 -3 1.1111 0.0035
-8 15 -2 -1.9846 -0.0055
-8 15 -1 1.4794 -0.0008
-8 15 0 -1.8627 -0.0016
-8 15 1 1.8809 -0.0017
-8 15 2 -1.4863 -0.0013
-8 15 3 2.1629 0.0029
-8 15 4 -0.4026 -0.0001
-8 15 5 1.3733 0.0013
-8 15 6 0.9744 -0.0037
-8 15 7 0.7912 0.0004
-8 15 8 0.5839 0.0033
-8 15 9 0.2963 -0.0043
-8 15 10 0.4892 -0.0020
-8 15 11 -0.3580 0.0043
-8 15 12 0.0584 -0.0007
-8 15 13 -0.5890 -0.0057
-8 15 14 -0.8715 -0.0013
-8 15 15 -0.7620 0.0014
-8 16 -7 -0.8795 -0.0041
-8 16 -6 0.4347 0.0048
-8 16 -5 -0.0238 -0.0016
-8 16 -4 -0.3273 -0.0038
-8 16 -3 1.0317 0.0056
-8 16 -2 -0.5799 -0.0011
-8 16 -1 1.5111 -0.0010
-8 16 0 -0.4724 0.0029
-8 16 1 1.3620 0.0000
-8 16 2 -0.8884 0.0004
-8 16 3 -0.0727 0.0021
-8 16 4 -0.5520 -0.0028
-8 16 5 -1.2168 0.0033
-8 16 6 -0.6273 0.0052
-8 16 7 -1.1775 -0.0020
-8 16 8 -0.7092 0.0043
-8 16 9 -1.1958 0.0023
-8 16 10 -0.0635 -0.0096
-8 16 11 -0.5876 -0.0024
-8 16 12 -0.0387 0.0014
-8 16 13 0.0720 -0.0013
-8 16 14 0.1029 -0.0077
-8 17 -5 -0.0179 0.0023
-8 17 -4 -0.2273 -0.0029
-8 17 -3 0.0297 0.0004
-8 17 -2 -0.9148 0.0024
-8 17 -1 -0.0317 -0.0036
-8 17 0 -1.2605 0.0055
-8 17 1 -0.2951 0.0023
-8 17 2 -0.5004 0.0009
-8 17 3 -0.2549 0.0058
-8 17 4 0.8079 -0.0024
-8 17 5 0.5612 -0.0040
-8 17 6 0.8891 0.0046
-8 17 7 0.5192 -0.0073
-8 17 8 1.0987 -0.0084
-8 17 9 0.4962 0.0066
-8 17 10 0.7839 0.0062
-8 17 11 0.5313 0.0040
-8 18 -2 0.0910 0.0033
-8 18 -1 0.8393 -0.0019
-8 18 0 0.3572 -0.0020
-8 18 1 0.5704 -0.0005
-8 18 2 0.6679 -0.0129
-8 18 3 0.3862 -0.0018
-8 18 4 -0.1877 -0.0025
-8 18 5 -0.2883 -0.0067
-8 18 6 -0.6146 0.0032
-8 18 7 -0.6280 0.0067
-8 18 8 -0.3840 0.0001
-7 0 -5 -9.0343 -0.0248
-7 0 -3 -1.7226 -0.0241
-7 0 -1 2.1193 -0.0116
-7 0 1 5.3148 0.0158
-7 0 3 2.4634 0.0100
-7 0 5 -1.9384 -0.0146
-7 0 7 -0.8984 0.0122
-7 0 9 0.3864 0.0121
-7 0 11 0.2461 0.0192
-7 0 13 0.3115 0.0145
-7 0 15 -1.2173 0.0073
-7 0 17 -1.7430 -0.0048
-7 0 19 -0.6883 0.0025
-7 0 21 -0.8077 0.0139
-7 0 23 0.4266 -0.0192
-7 0 25 0.8480 0.0013
-7 1 -6 11.4034 0.0071
-7 1 -5 -4.0673 -0.0032
-7 1 -4 4.8891 0.0208
-7 1 -3 -5.5362 0.0125
-7 1 -2 -1.8813 0.0187
-7 1 -1 -4.8094 -0.0120
-7 1 0 -5.8979 -0.0050
-7 1 1 -4.0636 0.0006
-7 1 2 -5.3700 -0.0256
-7 1 3 -5.2600 0.0026
-7 1 4 -2.1950 0.0021
-7 1 5 -2.1487 0.0026
-7 1 6 -0.4895 -0.0045
-7 1 7 1.0117 0.0035
-7 1 8 -0.7596 -0.0095
-7 1 9 1.2511 0.0134
-7 1 10 -1.0201 -0.0168
-7 1 11 1.5284 0.0152
-7 1 12 -0.3859 0.0013
-7 1 13 1.1651 -0.0051
-7 1 14 0.6841 -0.0081
-7 1 15 0.3669 0.0080
-7 1 16 1.4378 0.0005
-7 1 17 1.1994 -0.0022
-7 1 18 1.2420 0.0086
-7 1 19 0.5090 0.0074
-7 1 20 0.6988 -0.0136
-7 1 21 0.0491 -0.0044
-7 1 22 0.0285 0.0019
-7 1 23 0.2235 -0.0033
-7 1 24 -0.7421 0.0057
-7 1 25 -0.3423 -0.0012
-7 2 -6 7.6458 0.0109
-7 2 -5 -6.2813 0.0074
-7 2 -4 6.7039 -0.0077
-7 2 -3 0.5532 -0.0094
-7 2 -2 6.6847 -0.0030
-7 2 -1 7.9266 -0.0060
-7 2 0 7.4470 -0.0025
-7 2 1 8.5787 0.0170
-7 2 2 8.0753 -0.0066
-7 2 3 7.3801 0.0087
-7 2 4 6.0331 -0.0025
-7 2 5 6.5189 0.0046
-7 2 6 1.9834 0.0061
-7 2 7 4.1381 -0.0010
-7 2 8 -1.2384 -0.0033
-7 2 9 2.7560 0.0110
-7 2 10 -1.9082 -0.0056
-7 2 11 1.6293 -0.0077
-7 2 12 -1.2791 0.0111
-7 2 13 -0.4833 -0.0024
-7 2 14 -0.9082 -0.0059
-7 2 15 -1.0094 0.0004
-7 2 16 -1.0217 0.0043
-7 2 17 -0.9837 -0.0047
-7 2 18 -1.0782 -0.0065
-7 2 19 -1.2015 0.0031
-7 2 20 -0.5531 -0.0022
-7 2 21 0.0293 -0.0027
-7 2 22 -0.2279 0.0052
-7 2 23 0.4016 0.0063
-7 2 24 -0.0102 0.0030
-7 2 25 0.7438 0.0000
-7 3 -6 5.3678 -0.0038
-7 3 -5 -6.1309 0.0031
-7 3 -4 -0.2214 -0.0103
-7 3 -3 -4.0369 -0.0029
-7 3 -2 -6.2446 0.0077
-7 3 -1 -6.0102 0.0044
-7 3 0 -9.8810 -0.0071
-7 3 1 -9.0230 0.0024
-7 3 2 -10.9027 -0.0036
-7 3 3 -7.7656 0.0128
-7 3 4 -10.1601 0.0050
-7 3 5 -5.5065 -0.0091
-7 3 6 -8.7863 0.0070
-7 3 7 -2.1399 -0.0080
-7 3 8 -6.4476 -0.0075
-7 3 9 0.6935 0.0049
-7 3 10 -3.1238 0.0114
-7 3 11 0.3981 -0.0101
-7 3 12 -0.9108 0.0018
-7 3 13 -0.0162 0.0006
-7 3 14 0.4245 -0.0004
-7 3 15 0.6775 -0.0016
-7 3 16 0.9504 0.0024
-7 3 17 0.3133 0.0028
-7 3 18 0.9707 -0.0023
-7 3 19 0.6805 -0.0033
-7 3 20 0.6890 0.0025
-7 3 21 0.6290 0.0041
-7 3 22 0.0172 -0.0025
-7 3 23 0.0885 -0.0063
-7 3 24 -0.3005 -0.0023
-7 4 -6 2.4150 -0.0067
-7 4 -5 0.2683 0.0017
-7 4 -4 0.8586 0.0052
-7 4 -3 4.5196 0.0017
-7 4 -2 1.8348 0.0008
-7 4 -1 6.4764 -0.0026
-7 4 0 4.9474 0.0012
-7 4 1 9.6411 0.0048
-7 4 2 7.6298 -0.0025
-7 4 3 10.4341 -0.0066
-7 4 4 7.3391 -0.0003
-7 4 5 9.1977 -0.0197
-7 4 6 4.3647 0.0063
-7 4 7 8.5502 0.0092
-7 4 8 2.3045 0.0015
-7 4 9 5.2402 -0.0035
-7 4 10 1.2510 0.0004
-7 4 11 1.7543 -0.0032
-7 4 12 0.8719 -0.0024
-7 4 13 0.6913 0.0037
-7 4 14 0.8787 0.0050
-7 4 15 -0.7039 0.0016
-7 4 16 0.4192 -0.0022
-7 4 17 -1.3038 0.0003
-7 4 18 0.0393 0.0059
-7 4 19 -0.8002 0.0010
-7 4 20 -0.3989 -0.0028
-7 4 21 -1.1166 0.0028
-7 4 22 -0.4813 0.0045
-7 4 23 -0.5602 -0.0024
-7 4 24 0.0849 0.0100
-7 5 -6 -0.0625 0.0039
-7 5 -5 2.9306 -0.0006
-7 5 -4 -2.3582 0.0010
-7 5 -3 1.4096 0.0001
-7 5 -2 -3.6793 -0.0026
-7 5 -1 -0.6354 -0.0017
-7 5 0 -4.6259 0.0010
-7 5 1 -3.6101 0.0012
-7 5 2 -5.7905 -0.0041
-7 5 3 -6.9974 -0.0073
-7 5 4 -6.9965 0.0098
-7 5 5 -5.2448 0.0037
-7 5 6 -6.6994 -0.0016
-7 5 7 -2.9975 0.0006
-7 5 8 -4.6961 -0.0047
-7 5 9 -2.8252 0.0001
-7 5 10 -2.4823 -0.0031
-7 5 11 -1.5950 0.0062
-7 5 12 -0.5686 0.0026
-7 5 13 -1.4188 -0.0046
-7 5 14 0.5388 -0.0039
-7 5 15 -1.7951 -0.0001
-7 5 16 1.2803 0.0005
-7 5 17 -0.5247 -0.0050
-7 5 18 1.4282 -0.0024
-7 5 19 -0.2239 0.0020
-7 5 20 1.4654 -0.0009
-7 5 21 0.1121 -0.0025
-7 5 22 1.5615 0.0053
-7 5 23 0.2885 -0.0081
-7 5 24 1.2109 -0.0075
-7 6 -6 -4.1135 -0.0002
-7 6 -5 0.8527 -0.0002
-7 6 -4 -3.7007 -0.0049
-7 6 -3 1.1881 0.0033
-7 6 -2 -1.6543 -0.0019
-7 6 -1 1.5712 0.0038
-7 6 0 1.2132 -0.0025
-7 6 1 0.5134 0.0007
-7 6 2 3.7866 -0.0003
-7 6 3 2.0332 0.0029
-7 6 4 4.2843 -0.0023
-7 6 5 4.1465 0.0066
-7 6 6 3.1026 -0.0016
-7 6 7 2.4016 0.0015
-7 6 8 1.9142 -0.0034
-7 6 9 1.1108 0.0053
-7 6 10 1.5082 -0.0049
-7 6 11 0.3287 -0.0060
-7 6 12 1.5203 0.0030
-7 6 13 -1.2726 -0.0002
-7 6 14 1.8219 -0.0003
-7 6 15 -1.3688 -0.0010
-7 6 16 1.4445 0.0015
-7 6 17 -1.3157 -0.0002
-7 6 18 0.8101 -0.0028
-7 6 19 -1.8445 0.0027
-7 6 20 0.5372 0.0031
-7 6 21 -1.4820 -0.0068
-7 6 22 0.0044 -0.0039
-7 6 23 -1.4702 -0.0003
-7 6 24 -0.1434 0.0092
-7 7 -6 -0.5621 0.0010
-7 7 -5 3.3305 0.0029
-7 7 -4 -0.2705 -0.0038
-7 7 -3 2.3770 0.0047
-7 7 -2 0.4181 -0.0021
-7 7 -1 -0.5691 0.0024
-7 7 0 1.3970 -0.0006
-7 7 1 -2.7853 -0.0002
-7 7 2 0.9707 0.0004
-7 7 3 -2.1556 0.0106
-7 7 4 -0.8625 -0.0020
-7 7 5 -2.1615 -0.0016
-7 7 6 -1.4692 -0.0006
-7 7 7 -1.4501 0.0007
-7 7 8 -0.2879 -0.0042
-7 7 9 -0.0540 0.0039
-7 7 10 0.7898 0.0089
-7 7 11 -0.7839 0.0008
-7 7 12 1.4278 0.0018
-7 7 13 -1.5762 0.0008
-7 7 14 1.6140 0.0016
-7 7 15 -1.4568 -0.0008
-7 7 16 1.1781 -0.0003
-7 7 17 -1.7986 0.0056
-7 7 18 1.2580 0.0010
-7 7 19 -1.4840 -0.0018
-7 7 20 0.9817 -0.0012
-7 7 21 -0.6439 0.0019
-7 7 22 0.6875 -0.0005
-7 7 23 -0.0716 0.0074
-7 8 -6 -2.1467 0.0012
-7 8 -5 0.2426 -0.0011
-7 8 -4 -1.4605 -0.0008
-7 8 -3 -0.6546 0.0024
-7 8 -2 0.7863 -0.0010
-7 8 -1 -1.9771 -0.0058
-7 8 0 2.4551 0.0047
-7 8 1 -1.1397 -0.0011
-7 8 2 2.2821 -0.0030
-7 8 3 0.2671 -0.0047
-7 8 4 1.2359 -0.0014
-7 8 5 0.9219 -0.0061
-7 8 6 0.5737 0.0004
-7 8 7 1.4284 0.0035
-7 8 8 -0.0428 0.0021
-7 8 9 -0.0547 -0.0035
-7 8 10 -0.3238 -0.0027
-7 8 11 -1.4088 -0.0011
-7 8 12 0.6026 -0.0022
-7 8 13 -1.1885 -0.0016
-7 8 14 1.4575 0.0024
-7 8 15 -0.8776 0.0023
-7 8 16 2.1902 -0.0035
-7 8 17 -0.6850 0.0010
-7 8 18 2.4433 0.0016
-7 8 19 0.1457 -0.0014
-7 8 20 1.6735 -0.0024
-7 8 21 0.3983 0.0075
-7 8 22 0.8214 -0.0017
-7 8 23 0.2152 0.0108
-7 9 -6 -0.5252 0.0052
-7 9 -5 0.8172 -0.0019
-7 9 -4 0.6459 -0.0017
-7 9 -3 -1.0134 -0.0006
-7 9 -2 1.2033 0.0034
-7 9 -1 -2.2609 -0.0064
-7 9 0 0.7623 0.0042
-7 9 1 -1.8616 -0.0034
-7 9 2 -0.8322 0.0022
-7 9 3 -1.4640 -0.0033
-7 9 4 -2.4020 0.0035
-7 9 5 -0.0673 0.0010
-7 9 6 -2.7230 -0.0019
-7 9 7 0.5365 -0.0051
-7 9 8 -2.0050 -0.0004
-7 9 9 0.2469 0.0025
-7 9 10 -0.5168 -0.0042
-7 9 11 0.2335 0.0000
-7 9 12 0.5036 0.0022
-7 9 13 -0.7354 -0.0033
-7 9 14 0.4306 -0.0041
-7 9 15 -2.1847 0.0022
-7 9 16 -0.0194 0.0000
-7 9 17 -2.6569 -0.0031
-7 9 18 -0.9705 -0.0004
-7 9 19 -2.2503 -0.0013
-7 9 20 -1.3546 0.0010
-7 9 21 -1.7567 0.0065
-7 9 22 -0.9567 -0.0123
-7 10 -6 -0.1774 0.0019
-7 10 -5 -0.2750 0.0031
-7 10 -4 0.3569 -0.0007
-7 10 -3 -0.9375 0.0014
-7 10 -2 1.2012 0.0025
-7 10 -1 0.1989 -0.0008
-7 10 0 1.2513 0.0032
-7 10 1 1.3418 0.0002
-7 10 2 0.1516 0.0024
-7 10 3 3.2012 0.0032
-7 10 4 -0.5671 -0.0034
-7 10 5 4.7165 0.0023
-7 10 6 -0.9031 0.0072
-7 10 7 3.7082 0.0050
-7 10 8 -0.9776 -0.0011
-7 10 9 2.5252 0.0025
-7 10 10 -0.5183 -0.0017
-7 10 11 1.1824 -0.0032
-7 10 12 0.2267 0.0024
-7 10 13 0.1298 0.0040
-7 10 14 1.2835 -0.0018
-7 10 15 0.3742 -0.0002
-7 10 16 1.9564 0.0006
-7 10 17 1.5767 -0.0027
-7 10 18 2.1411 0.0016
-7 10 19 1.8228 -0.0013
-7 10 20 1.9971 -0.0033
-7 10 21 1.3195 -0.0019
-7 11 -6 0.0462 -0.0029
-7 11 -5 -0.0535 0.0016
-7 11 -4 0.3239 -0.0059
-7 11 -3 0.3083 -0.0001
-7 11 -2 -0.0850 -0.0032
-7 11 -1 0.3403 0.0019
-7 11 0 -1.8509 0.0006
-7 11 1 0.9097 0.0003
-7 11 2 -3.6078 -0.0062
-7 11 3 2.5138 0.0045
-7 11 4 -4.8393 0.0007
-7 11 5 2.1778 -0.0007
-7 11 6 -5.1667 -0.0007
-7 11 7 1.5822 -0.0022
-7 11 8 -3.8770 -0.0051
-7 11 9 1.4278 -0.0006
-7 11 10 -1.9906 0.0075
-7 11 11 0.4057 0.0056
-7 11 12 -0.8304 -0.0027
-7 11 13 -0.5005 0.0006
-7 11 14 -0.7164 0.0017
-7 11 15 -0.7220 0.0022
-7 11 16 -1.4056 0.0006
-7 11 17 -1.0943 0.0005
-7 11 18 -1.7844 0.0023
-7 11 19 -1.7667 0.0006
-7 11 20 -1.5107 0.0014
-7 11 21 -1.0778 0.0086
-7 12 -6 -0.7311 -0.0023
-7 12 -5 -0.0978 0.0017
-7 12 -4 -0.8288 -0.0002
-7 12 -3 0.3769 0.0060
-7 12 -2 -1.4509 0.0004
-7 12 -1 1.1313 -0.0014
-7 12 0 -2.3338 -0.0023
-7 12 1 3.4070 -0.0001
-7 12 2 -3.2041 -0.0021
-7 12 3 4.6953 -0.0005
-7 12 4 -3.6981 0.0019
-7 12 5 4.6455 -0.0043
-7 12 6 -2.9521 -0.0038
-7 12 7 4.4888 -0.0027
-7 12 8 -1.6246 0.0046
-7 12 9 2.5091 -0.0002
-7 12 10 -1.0324 -0.0068
-7 12 11 0.6256 -0.0017
-7 12 12 -0.6419 -0.0012
-7 12 13 0.4009 0.0001
-7 12 14 -0.1836 0.0017
-7 12 15 1.0383 -0.0002
-7 12 16 0.0976 -0.0042
-7 12 17 1.0231 -0.0005
-7 12 18 0.6957 0.0046
-7 12 19 1.1230 0.0023
-7 12 20 0.8094 -0.0006
-7 13 -6 0.4131 0.0032
-7 13 -5 1.2483 0.0001
-7 13 -4 -0.1703 -0.0005
-7 13 -3 1.3240 -0.0006
-7 13 -2 -0.9309 0.0003
-7 13 -1 2.4230 -0.0024
-7 13 0 -2.2241 0.0024
-7 13 1 3.6352 0.0008
-7 13 2 -3.6452 0.0046
-7 13 3 3.4701 -0.0032
-7 13 4 -4.2653 -0.0007
-7 13 5 3.4032 -0.0009
-7 13 6 -3.6342 0.0047
-7 13 7 2.0697 -0.0002
-7 13 8 -2.4186 0.0014
-7 13 9 0.5683 0.0042
-7 13 10 -1.0092 -0.0021
-7 13 11 0.8277 -0.0008
-7 13 12 0.3643 0.0041
-7 13 13 1.0909 -0.0045
-7 13 14 0.2766 -0.0067
-7 13 15 0.6565 -0.0035
-7 13 16 -0.2953 0.0052
-7 13 17 0.0748 0.0021
-7 13 18 -0.3389 -0.0015
-7 13 19 -0.0187 -0.0082
-7 14 -6 -0.7776 0.0023
-7 14 -5 -0.2249 -0.0024
-7 14 -4 -0.8884 0.0002
-7 14 -3 0.2982 -0.0025
-7 14 -2 -1.7106 -0.0013
-7 14 -1 1.5967 -0.0004
-7 14 0 -2.6602 0.0004
-7 14 1 2.2098 -0.0037
-7 14 2 -2.9671 0.0003
-7 14 3 2.9213 0.0007
-7 14 4 -2.4729 0.0006
-7 14 5 3.1107 0.0002
-7 14 6 -1.2484 0.0033
-7 14 7 1.7115 0.0015
-7 14 8 -0.2682 -0.0046
-7 14 9 1.1173 -0.0012
-7 14 10 0.1356 0.0033
-7 14 11 0.0893 -0.0024
-7 14 12 -0.3504 0.0003
-7 14 13 -1.0551 -0.0000
-7 14 14 -1.1716 0.0082
-7 14 15 -0.8898 0.0012
-7 14 16 -0.8355 -0.0002
-7 14 17 -0.2162 -0.0048
-7 15 -6 0.7909 0.0041
-7 15 -5 -0.1967 -0.0031
-7 15 -4 0.1400 0.0008
-7 15 -3 0.8310 0.0042
-7 15 -2 -0.6904 -0.0012
-7 15 -1 1.7665 0.0044
-7 15 0 -1.1756 0.0030
-7 15 1 1.7687 0.0018
-7 15 2 -1.6394 0.0006
-7 15 3 1.5909 0.0026
-7 15 4 -1.6954 0.0008
-7 15 5 0.1421 0.0011
-7 15 6 -1.3276 -0.0013
-7 15 7 -0.7323 0.0015
-7 15 8 -1.0696 0.0023
-7 15 9 -0.7841 -0.0033
-7 15 10 -0.3847 0.0001
-7 15 11 -0.9741 0.0012
-7 15 12 0.2992 0.0013
-7 15 13 0.1322 -0.0039
-7 15 14 0.8081 0.0055
-7 15 15 1.0662 0.0046
-7 15 16 0.8029 -0.0062
-7 16 -6 1.1196 0.0032
-7 16 -5 -0.7183 -0.0023
-7 16 -4 0.2070 -0.0019
-7 16 -3 0.2101 0.0043
-7 16 -2 -0.8267 -0.0035
-7 16 -1 0.2404 -0.0024
-7 16 0 -1.3389 -0.0011
-7 16 1 0.4159 -0.0036
-7 16 2 -0.8792 -0.0028
-7 16 3 0.5559 -0.0028
-7 16 4 0.4591 -0.0041
-7 16 5 0.4270 -0.0003
-7 16 6 1.0449 -0.0034
-7 16 7 0.9120 -0.0085
-7 16 8 1.3988 0.0005
-7 16 9 0.5811 0.0029
-7 16 10 1.5049 -0.0012
-7 16 11 0.2838 0.0029
-7 16 12 0.7473 0.0083
-7 16 13 0.2110 -0.0006
-7 16 14 -0.1507 -0.0111
-7 17 -6 0.7591 0.0053
-7 17 -5 -0.8560 0.0004
-7 17 -4 0.2472 -0.0013
-7 17 -3 0.0648 0.0007
-7 17 -2 0.0269 0.0010
-7 17 -1 0.7305 -0.0024
-7 17 0 0.1634 0.0028
-7 17 1 0.9356 -0.0013
-7 17 2 0.6610 0.0012
-7 17 3 -0.1640 0.0044
-7 17 4 0.1106 -0.0014
-7 17 5 -0.8526 0.0014
-7 17 6 -0.5164 0.0068
-7 17 7 -1.0814 0.0031
-7 17 8 -0.3598 0.0017
-7 17 9 -1.3598 0.0072
-7 17 10 -0.6499 -0.0032
-7 17 11 -0.7713 -0.0110
-7 17 12 -0.6448 -0.0097
-7 18 -4 0.4197 -0.0010
-7 18 -3 -0.0367 -0.0033
-7 18 -2 -0.3320 -0.0021
-7 18 -1 -0.0693 -0.0008
-7 18 0 -0.4958 0.0002
-7 18 1 -0.7030 0.0028
-7 18 2 -0.3995 -0.0031
-7 18 3 -0.7728 0.0073
-7 18 4 -0.2288 -0.0001
-7 18 5 0.2500 -0.0005
-7 18 6 0.6527 -0.0004
-7 18 7 0.2670 0.0030
-7 18 8 0.5745 -0.0092
-7 18 9 0.4597 -0.0051
-6 0 -4 15.0811 0.0414
-6 0 -2 7.5357 0.0124
-6 0 0 0.1039 0.0182
-6 0 2 -4.3587 0.0065
-6 0 4 0.1207 0.0199
-6 0 6 2.8401 0.0262
-6 0 8 0.7790 0.0078
-6 0 10 -0.1550 -0.0006
-6 0 12 -0.7548 -0.0243
-6 0 14 -0.6759 -0.0172
-6 0 16 0.9375 -0.0049
-6 0 18 0.8039 0.0107
-6 0 20 0.7718 -0.0191
-6 0 22 0.3181 0.0019
-6 0 24 -0.8069 0.0114
-6 1 -5 -17.5587 -0.0284
-6 1 -4 5.7833 -0.0186
-6 1 -3 -9.8394 -0.0171
-6 1 -2 6.6623 -0.0158
-6 1 -1 -0.5568 -0.0140
-6 1 0 4.4631 0.0172
-6 1 1 5.0628 0.0018
-6 1 2 5.5205 0.0005
-6 1 3 4.4981 0.0103
-6 1 4 5.7487 -0.0078
-6 1 5 1.3407 -0.0069
-6 1 6 1.2363 -0.0100
-6 1 7 0.0216 -0.0076
-6 1 8 -0.9532 0.0047
-6 1 9 0.7694 0.0064
-6 1 10 -1.2809 -0.0197
-6 1 11 1.2028 0.0114
-6 1 12 -1.7834 -0.0108
-6 1 13 0.6835 0.0040
-6 1 14 -0.8274 0.0034
-6 1 15 -0.2364 0.0150
-6 1 16 -0.7140 -0.0029
-6 1 17 -0.9286 -0.0149
-6 1 18 -0.9987 -0.0022
-6 1 19 -0.9184 0.0045
-6 1 20 -0.2145 -0.0016
-6 1 21 -0.5310 0.0110
-6 1 22 -0.4321 0.0098
-6 1 23 0.2271 -0.0046
-6 1 24 0.0083 -0.0040
-6 1 25 0.8159 0.0006
-6 2 -5 -9.3935 -0.0031
-6 2 -4 10.3303 -0.0094
-6 2 -3 -7.8253 0.0239
-6 2 -2 -0.2111 0.0106
-6 2 -1 -7.4027 -0.0016
-6 2 0 -8.4471 -0.0017
-6 2 1 -8.7863 0.0009
-6 2 2 -9.0965 -0.0148
-6 2 3 -9.2526 0.0084
-6 2 4 -8.8794 -0.0199
-6 2 5 -6.4545 0.0095
-6 2 6 -6.5453 -0.0014
-6 2 7 -1.7581 -0.0072
-6 2 8 -3.6960 -0.0016
-6 2 9 1.4527 0.0061
-6 2 10 -3.0403 -0.0143
-6 2 11 1.7037 0.0001
-6 2 12 -1.5870 0.0090
-6 2 13 1.1578 0.0013
-6 2 14 0.1016 -0.0042
-6 2 15 0.8397 -0.0035
-6 2 16 0.3427 0.0031
-6 2 17 0.9118 0.0019
-6 2 18 1.1271 0.0009
-6 2 19 0.8240 0.0081
-6 2 20 0.8553 0.0023
-6 2 21 0.4994 -0.0056
-6 2 22 0.1580 -0.0063
-6 2 23 0.3465 -0.0006
-6 2 24 -0.2775 -0.0002
-6 2 25 0.0104 -0.0035
-6 3 -5 -7.2019 0.0171
-6 3 -4 6.2870 -0.0076
-6 3 -3 0.1748 0.0077
-6 3 -2 3.9115 -0.0034
-6 3 -1 7.8191 -0.0034
-6 3 0 7.8087 0.0022
-6 3 1 12.2521 0.0058
-6 3 2 10.1980 -0.0064
-6 3 3 13.0687 0.0106
-6 3 4 9.1512 -0.0159
-6 3 5 11.4283 0.0038
-6 3 6 6.8903 0.0146
-6 3 7 9.3353 -0.0011
-6 3 8 2.0378 -0.0005
-6 3 9 6.0689 0.0067
-6 3 10 -0.4794 0.0032
-6 3 11 3.0131 -0.0040
-6 3 12 0.2423 0.0041
-6 3 13 1.2400 -0.0004
-6 3 14 0.0288 -0.0018
-6 3 15 -0.0548 -0.0027
-6 3 16 -0.1597 -0.0019
-6 3 17 -0.6993 0.0045
-6 3 18 -0.1242 -0.0041
-6 3 19 -1.0601 -0.0063
-6 3 20 -0.6561 0.0014
-6 3 21 -0.9022 0.0039
-6 3 22 -0.3599 -0.0040
-6 3 23 -0.3112 0.0013
-6 3 24 -0.3549 0.0077
-6 4 -5 -2.3288 0.0060
-6 4 -4 -0.9310 -0.0063
-6 4 -3 -0.0606 -0.0021
-6 4 -2 -5.0909 -0.0004
-6 4 -1 -1.7875 -0.0026
-6 4 0 -8.5363 0.0074
-6 4 1 -6.2241 -0.0090
-6 4 2 -12.1693 -0.0062
-6 4 3 -9.8635 0.0111
-6 4 4 -11.2518 0.0112
-6 4 5 -9.1044 -0.0041
-6 4 6 -10.3538 0.0075
-6 4 7 -5.6821 -0.0082
-6 4 8 -8.9796 -0.0064
-6 4 9 -3.0839 -0.0023
-6 4 10 -4.6175 0.0042
-6 4 11 -1.5372 0.0018
-6 4 12 -2.0938 -0.0037
-6 4 13 -1.4718 -0.0032
-6 4 14 -1.0472 0.0003
-6 4 15 -1.2665 0.0044
-6 4 16 0.5894 -0.0044
-6 4 17 -0.6705 0.0003
-6 4 18 0.8897 0.0048
-6 4 19 -0.2345 0.0003
-6 4 20 1.2556 -0.0033
-6 4 21 0.2713 0.0027
-6 4 22 1.2717 -0.0010
-6 4 23 0.3892 -0.0099
-6 4 24 0.7682 -0.0020
-6 5 -5 0.4515 0.0004
-6 5 -4 -3.6764 -0.0008
-6 5 -3 2.7442 0.0012
-6 5 -2 -2.3068 0.0019
-6 5 -1 4.2307 -0.0082
-6 5 0 0.1944 0.0065
-6 5 1 5.1845 0.0001
-6 5 2 5.8825 0.0034
-6 5 3 6.3522 0.0006
-6 5 4 9.2189 0.0023
-6 5 5 7.6331 -0.0122
-6 5 6 6.5273 -0.0016
-6 5 7 7.0463 0.0023
-6 5 8 4.8282 0.0075
-6 5 9 5.0749 0.0043
-6 5 10 3.4075 -0.0060
-6 5 11 2.5579 0.0009
-6 5 12 1.7662 0.0014
-6 5 13 0.7903 -0.0001
-6 5 14 2.1386 0.0018
-6 5 15 -0.1259 0.0032
-6 5 16 1.6672 -0.0004
-6 5 17 -1.0064 -0.0041
-6 5 18 0.6620 0.0014
-6 5 19 -1.3823 0.0029
-6 5 20 0.5446 -0.0052
-6 5 21 -1.5343 -0.0056
-6 5 22 -0.1448 0.0086
-6 5 23 -1.5816 0.0057
-6 5 24 0.0511 0.0145
-6 6 -5 4.6270 -0.0009
-6 6 -4 -0.8191 -0.0029
-6 6 -3 4.8269 0.0041
-6 6 -2 -1.3893 0.0011
-6 6 -1 2.3423 -0.0021
-6 6 0 -0.6609 -0.0011
-6 6 1 -1.9551 0.0022
-6 6 2 0.5433 -0.0025
-6 6 3 -5.2619 -0.0020
-6 6 4 -2.5550 -0.0060
-6 6 5 -5.8564 0.0033
-6 6 6 -4.0721 0.0020
-6 6 7 -4.4660 -0.0021
-6 6 8 -2.7713 -0.0056
-6 6 9 -2.8537 0.0038
-6 6 10 -2.0647 -0.0032
-6 6 11 -1.9711 -0.0000
-6 6 12 -0.3051 0.0059
-6 6 13 -1.6475 -0.0023
-6 6 14 0.9334 -0.0017
-6 6 15 -1.7513 -0.0025
-6 6 16 0.8455 0.0058
-6 6 17 -1.2726 0.0034
-6 6 18 1.4970 -0.0029
-6 6 19 -0.9265 0.0000
-6 6 20 1.5874 0.0041
-6 6 21 -0.6353 0.0009
-6 6 22 1.3948 0.0049
-6 6 23 -0.2577 -0.0060
-6 6 24 1.3132 -0.0054
-6 7 -5 0.7864 0.0004
-6 7 -4 -4.1296 -0.0028
-6 7 -3 0.2508 0.0025
-6 7 -2 -3.0478 -0.0046
-6 7 -1 -1.3657 0.0038
-6 7 0 1.0054 0.0005
-6 7 1 -2.6092 0.0027
-6 7 2 2.8194 -0.0059
-6 7 3 -1.4936 0.0034
-6 7 4 2.8229 -0.0064
-6 7 5 0.8423 0.0004
-6 7 6 3.3888 0.0027
-6 7 7 1.8761 0.0026
-6 7 8 1.6740 -0.0039
-6 7 9 1.0085 0.0026
-6 7 10 0.5735 0.0004
-6 7 11 -0.2450 -0.0061
-6 7 12 1.0114 -0.0012
-6 7 13 -1.2112 -0.0013
-6 7 14 1.0133 0.0036
-6 7 15 -1.3279 -0.0028
-6 7 16 1.2749 -0.0035
-6 7 17 -1.2654 0.0001
-6 7 18 1.6866 -0.0048
-6 7 19 -1.3000 -0.0005
-6 7 20 1.2728 0.0035
-6 7 21 -0.8921 0.0021
-6 7 22 0.8430 -0.0036
-6 7 23 -0.6757 -0.0074
-6 8 -5 2.5810 0.0003
-6 8 -4 -0.6019 0.0003
-6 8 -3 1.5867 0.0025
-6 8 -2 1.2747 -0.0010
-6 8 -1 -0.7744 0.0003
-6 8 0 2.6609 0.0015
-6 8 1 -2.2687 -0.0034
-6 8 2 1.3429 -0.0020
-6 8 3 -2.0819 0.0054
-6 8 4 0.3041 0.0092
-6 8 5 -1.2997 0.0017
-6 8 6 -1.4716 0.0001
-6 8 7 -0.6112 0.0010
-6 8 8 -2.1531 -0.0014
-6 8 9 0.1435 -0.0021
-6 8 10 -0.2209 0.0011
-6 8 11 0.4183 0.0040
-6 8 12 0.9038 0.0013
-6 8 13 -0.1658 -0.0035
-6 8 14 1.0012 0.0014
-6 8 15 -0.9993 0.0007
-6 8 16 1.1508 -0.0038
-6 8 17 -1.9222 0.0027
-6 8 18 0.7453 0.0010
-6 8 19 -2.0270 0.0014
-6 8 20 -0.0135 -0.0037
-6 8 21 -1.5381 -0.0031
-6 8 22 -0.1540 -0.0053
-6 8 23 -0.6753 0.0062
-6 9 -5 0.6072 -0.0055
-6 9 -4 -0.8448 -0.0004
-6 9 -3 -0.5456 0.0008
-6 9 -2 1.1759 0.0024
-6 9 -1 -1.3112 -0.0045
-6 9 0 1.6550 0.0036
-6 9 1 -0.8939 -0.0022
-6 9 2 1.6477 0.0059
-6 9 3 0.8043 -0.0046
-6 9 4 1.0229 -0.0017
-6 9 5 2.5663 -0.0023
-6 9 6 -0.7449 -0.0014
-6 9 7 3.2938 0.0003
-6 9 8 -0.7371 0.0037
-6 9 9 2.5324 0.0035
-6 9 10 -0.8384 -0.0034
-6 9 11 0.8072 0.0012
-6 9 12 -0.9646 0.0039
-6 9 13 -0.2950 -0.0010
-6 9 14 0.3171 0.0016
-6 9 15 -0.5322 0.0040
-6 9 16 1.7642 -0.0004
-6 9 17 -0.0603 0.0005
-6 9 18 1.9924 0.0017
-6 9 19 0.7580 0.0008
-6 9 20 1.9326 -0.0016
-6 9 21 1.0558 0.0020
-6 9 22 1.3669 -0.0049
-6 10 -5 0.3247 -0.0004
-6 10 -4 0.2987 -0.0005
-6 10 -3 -0.1054 -0.0001
-6 10 -2 0.4913 -0.0010
-6 10 -1 -0.9820 -0.0025
-6 10 0 -0.2251 0.0013
-6 10 1 -0.6916 -0.0040
-6 10 2 -1.0248 0.0022
-6 10 3 0.3283 0.0010
-6 10 4 -3.7155 -0.0043
-6 10 5 1.1833 0.0013
-6 10 6 -4.8950 -0.0014
-6 10 7 1.6352 -0.0059
-6 10 8 -4.1285 -0.0065
-6 10 9 1.5546 0.0032
-6 10 10 -3.1690 0.0013
-6 10 11 1.2321 -0.0023
-6 10 12 -1.3425 0.0010
-6 10 13 0.4442 -0.0004
-6 10 14 -0.0635 -0.0022
-6 10 15 -0.7730 -0.0017
-6 10 16 -0.5372 0.0016
-6 10 17 -1.4183 0.0008
-6 10 18 -1.4287 0.0011
-6 10 19 -1.6521 -0.0005
-6 10 20 -1.3780 0.0009
-6 10 21 -1.4417 0.0129
-6 11 -5 0.3362 0.0023
-6 11 -4 -0.3737 -0.0003
-6 11 -3 -0.2422 0.0045
-6 11 -2 -0.8116 -0.0031
-6 11 -1 0.1305 0.0026
-6 11 0 -0.4025 0.0017
-6 11 1 1.6196 0.0006
-6 11 2 -1.6848 -0.0041
-6 11 3 3.4083 0.0040
-6 11 4 -3.0217 -0.0046
-6 11 5 5.1327 -0.0012
-6 11 6 -2.3419 0.0026
-6 11 7 5.4632 0.0076
-6 11 8 -2.3201 0.0040
-6 11 9 4.2570 -0.0011
-6 11 10 -1.8973 -0.0022
-6 11 11 2.5285 -0.0040
-6 11 12 -0.7701 -0.0044
-6 11 13 1.0448 0.0002
-6 11 14 -0.0185 0.0010
-6 11 15 0.7563 -0.0028
-6 11 16 0.2252 -0.0017
-6 11 17 1.3322 -0.0002
-6 11 18 1.0165 -0.0025
-6 11 19 1.4764 -0.0006
-6 11 20 1.2103 -0.0073
-6 11 21 1.2413 -0.0015
-6 12 -5 0.8158 0.0003
-6 12 -4 -0.2272 -0.0037
-6 12 -3 1.0272 0.0017
-6 12 -2 0.1664 -0.0041
-6 12 -1 1.7500 0.0008
-6 12 0 -0.7505 0.0014
-6 12 1 2.6400 0.0023
-6 12 2 -3.2239 -0.0024
-6 12 3 3.7829 0.0018
-6 12 4 -4.1611 0.0032
-6 12 5 3.9256 0.0036
-6 12 6 -4.9489 0.0010
-6 12 7 2.8957 -0.0029
-6 12 8 -4.7955 -0.0002
-6 12 9 1.9772 -0.0033
-6 12 10 -2.7311 -0.0005
-6 12 11 1.3566 0.0098
-6 12 12 -1.1080 0.0026
-6 12 13 0.6252 -0.0029
-6 12 14 -0.7504 -0.0002
-6 12 15 0.2877 0.0026
-6 12 16 -0.8047 0.0005
-6 12 17 -0.1110 0.0011
-6 12 18 -0.7022 -0.0042
-6 12 19 -0.6971 0.0008
-6 12 20 -1.0095 0.0001
-6 13 -5 -0.5065 -0.0040
-6 13 -4 -0.9972 -0.0013
-6 13 -3 -0.2088 0.0012
-6 13 -2 -1.1156 0.0027
-6 13 -1 0.2615 -0.0008
-6 13 0 -2.9356 -0.0004
-6 13 1 1.7297 -0.0027
-6 13 2 -3.8271 0.0013
-6 13 3 3.2383 -0.0006
-6 13 4 -3.7742 -0.0008
-6 13 5 3.8622 0.0001
-6 13 6 -3.4935 0.0009
-6 13 7 3.7249 -0.0055
-6 13 8 -1.7470 0.0012
-6 13 9 2.8029 0.0057
-6 13 10 -0.8730 -0.0038
-6 13 11 1.0893 -0.0018
-6 13 12 -0.9261 0.0000
-6 13 13 -0.1448 0.0026
-6 13 14 -0.7227 0.0060
-6 13 15 -0.0738 0.0037
-6 13 16 -0.2115 -0.0004
-6 13 17 -0.0014 -0.0009
-6 13 18 0.0316 0.0029
-6 13 19 0.1330 0.0046
-6 14 -5 0.5772 -0.0013
-6 14 -4 0.9161 0.0043
-6 14 -3 0.5516 -0.0000
-6 14 -2 0.0038 0.0009
-6 14 -1 1.6346 -0.0010
-6 14 0 -1.0908 0.0004
-6 14 1 2.9054 -0.0010
-6 14 2 -1.5739 0.0013
-6 14 3 3.1918 0.0024
-6 14 4 -2.6717 -0.0032
-6 14 5 2.5168 -0.0033
-6 14 6 -2.6709 0.0016
-6 14 7 1.2465 -0.0006
-6 14 8 -2.0003 -0.0030
-6 14 9 0.2215 0.0015
-6 14 10 -1.3985 0.0001
-6 14 11 -0.1581 -0.0006
-6 14 12 0.1874 0.0002
-6 14 13 0.3703 -0.0020
-6 14 14 1.0752 -0.0023
-6 14 15 0.7021 -0.0109
-6 14 16 0.7433 -0.0023
-6 14 17 0.3544 0.0036
-6 14 18 0.3169 0.0059
-6 15 -5 -1.1277 -0.0020
-6 15 -4 0.3446 0.0020
-6 15 -3 -0.4464 -0.0002
-6 15 -2 -0.7864 -0.0042
-6 15 -1 0.4317 0.0003
-6 15 0 -1.4094 -0.0003
-6 15 1 0.8838 0.0003
-6 15 2 -1.8994 -0.0041
-6 15 3 1.2276 0.0004
-6 15 4 -1.6398 -0.0002
-6 15 5 1.3236 -0.0013
-6 15 6 -0.1777 -0.0006
-6 15 7 1.4701 0.0016
-6 15 8 0.4865 0.0017
-6 15 9 1.2203 -0.0016
-6 15 10 1.1107 0.0003
-6 15 11 0.3055 0.0023
-6 15 12 1.0270 -0.0001
-6 15 13 -0.5740 -0.0081
-6 15 14 -0.2300 0.0033
-6 15 15 -0.9753 0.0021
-6 15 16 -0.7994 -0.0006
-6 16 -5 -1.0751 -0.0022
-6 16 -4 0.6232 -0.0026
-6 16 -3 -0.2684 0.0011
-6 16 -2 0.0220 -0.0017
-6 16 -1 0.5296 0.0019
-6 16 0 -0.0829 0.0019
-6 16 1 1.0295 0.0026
-6 16 2 -0.3793 0.0031
-6 16 3 0.5432 0.0012
-6 16 4 -0.1677 0.0032
-6 16 5 -0.2511 0.0031
-6 16 6 -0.5187 0.0024
-6 16 7 -0.8093 0.0003
-6 16 8 -0.9625 0.0052
-6 16 9 -1.6325 0.0017
-6 16 10 -0.4652 -0.0050
-6 16 11 -1.6859 -0.0029
-6 16 12 -0.2581 0.0042
-6 16 13 -0.7546 -0.0016
-6 16 14 0.0744 0.0024
-6 16 15 0.2967 0.0127
-6 17 -5 -0.9676 -0.0014
-6 17 -4 0.7741 0.0001
-6 17 -3 -0.3538 0.0003
-6 17 -2 0.3338 0.0022
-6 17 -1 -0.0088 -0.0008
-6 17 0 -0.4524 -0.0004
-6 17 1 -0.3482 -0.0050
-6 17 2 -0.4208 0.0003
-6 17 3 -0.7192 -0.0038
-6 17 4 0.3578 -0.0033
-6 17 5 0.0104 -0.0007
-6 17 6 0.5559 0.0016
-6 17 7 0.2344 -0.0045
-6 17 8 1.2206 -0.0080
-6 17 9 0.2824 0.0003
-6 17 10 1.4561 -0.0007
-6 17 11 0.6011 0.0009
-6 17 12 0.8603 0.0048
-6 17 13 0.5313 0.0100
-6 18 -5 -0.8013 -0.0050
-6 18 -4 0.5551 0.0039
-6 18 -3 -0.5347 0.0011
-6 18 -2 0.0370 0.0020
-6 18 -1 -0.0221 0.0024
-6 18 0 0.0434 0.0010
-6 18 1 0.0438 0.0005
-6 18 2 0.9242 0.0011
-6 18 3 0.4035 0.0034
-6 18 4 0.6100 -0.0010
-6 18 5 0.0625 -0.0018
-6 18 6 -0.0148 -0.0037
-6 18 7 -0.6275 0.0035
-6 18 8 0.0814 -0.0026
-6 18 9 -0.4617 0.0072
-6 18 10 -0.4005 0.0049
-6 19 -1 0.1085 -0.0014
-6 19 0 0.1488 -0.0080
-6 19 1 -0.2143 0.0022
-6 19 2 -0.2370 -0.0051
-6 19 3 -0.4012 0.0019
-6 19 4 -0.8641 -0.0002
-6 19 5 -0.5017 0.0070
-6 19 6 -0.1606 -0.0029
-5 0 -3 -25.7768 -0.0253
-5 0 -1 -16.2280 0.0026
-5 0 1 -2.8428 -0.0420
-5 0 3 2.1690 -0.0386
-5 0 5 -2.1021 -0.0484
-5 0 7 -2.5955 -0.0387
-5 0 9 -0.9835 -0.0285
-5 0 11 -0.1421 0.0037
-5 0 13 1.3275 0.0254
-5 0 15 0.8337 0.0142
-5 0 17 -0.1960 -0.0053
-5 0 19 -0.2236 -0.0007
-5 0 21 -0.5137 0.0184
-5 0 23 0.1955 -0.0131
-5 0 25 0.4896 0.0013
-5 1 -4 27.0719 0.0334
-5 1 -3 -7.7055 0.0386
-5 1 -2 17.6135 -0.0002
-5 1 -1 -6.0008 0.0004
-5 1 0 4.5883 0.0164
-5 1 1 -3.8554 -0.0255
-5 1 2 -3.4422 0.0103
-5 1 3 -6.6356 -0.0064
-5 1 4 -3.7059 0.0114
-5 1 5 -4.8828 0.0131
-5 1 6 -0.7381 0.0145
-5 1 7 -0.6672 0.0027
-5 1 8 0.3273 0.0195
-5 1 9 0.3735 -0.0088
-5 1 10 -0.6851 -0.0055
-5 1 11 1.4446 0.0222
-5 1 12 -1.2604 -0.0051
-5 1 13 1.6060 -0.0003
-5 1 14 -1.0357 -0.0148
-5 1 15 0.5474 -0.0027
-5 1 16 -0.2591 -0.0001
-5 1 17 0.9080 0.0003
-5 1 18 0.4030 0.0131
-5 1 19 0.6860 0.0039
-5 1 20 0.5633 -0.0105
-5 1 21 0.4463 -0.0103
-5 1 22 0.3151 -0.0034
-5 1 23 0.3333 0.0016
-5 1 24 -0.2593 0.0045
-5 1 25 -0.1150 0.0005
-5 2 -4 10.9792 -0.0147
-5 2 -3 -15.4143 0.0089
-5 2 -2 7.8162 -0.0225
-5 2 -1 -1.0276 -0.0080
-5 2 0 7.0826 0.0094
-5 2 1 7.6081 0.0059
-5 2 2 8.9759 0.0084
-5 2 3 10.1677 0.0145
-5 2 4 9.4202 -0.0118
-5 2 5 9.9669 0.0218
-5 2 6 6.4605 -0.0109
-5 2 7 5.5040 -0.0075
-5 2 8 1.5375 0.0092
-5 2 9 3.3007 0.0117
-5 2 10 -1.1786 -0.0035
-5 2 11 3.1869 0.0073
-5 2 12 -1.3164 -0.0015
-5 2 13 1.4830 -0.0062
-5 2 14 -0.8608 0.0008
-5 2 15 0.5701 0.0045
-5 2 16 -0.6074 0.0080
-5 2 17 -0.0501 -0.0050
-5 2 18 -0.8654 -0.0108
-5 2 19 -0.9961 -0.0035
-5 2 20 -0.7761 0.0037
-5 2 21 -0.7975 -0.0012
-5 2 22 -0.4738 0.0006
-5 2 23 -0.4659 0.0072
-5 2 24 -0.2914 -0.0040
-5 2 25 0.3205 -0.0063
-5 3 -4 9.3164 -0.0225
-5 3 -3 -5.1703 0.0077
-5 3 -2 -0.0102 -0.0033
-5 3 -1 -3.5776 0.0067
-5 3 0 -9.3427 -0.0006
-5 3 1 -8.2800 -0.0105
-5 3 2 -14.7115 -0.0044
-5 3 3 -10.0590 0.0107
-5 3 4 -14.6172 -0.0251
-5 3 5 -10.5913 0.0108
-5 3 6 -11.9217 -0.0028
-5 3 7 -7.5256 -0.0077
-5 3 8 -8.8357 -0.0026
-5 3 9 -1.7245 0.0017
-5 3 10 -5.3677 -0.0073
-5 3 11 -0.2711 -0.0093
-5 3 12 -3.1637 0.0009
-5 3 13 -0.7661 0.0028
-5 3 14 -1.5392 0.0051
-5 3 15 -0.2774 -0.0007
-5 3 16 -0.3684 -0.0053
-5 3 17 -0.2292 0.0069
-5 3 18 0.5757 0.0034
-5 3 19 0.2645 -0.0006
-5 3 20 1.4183 0.0052
-5 3 21 0.4086 0.0025
-5 3 22 1.2415 -0.0071
-5 3 23 0.3907 0.0033
-5 3 24 0.4324 0.0031
-5 4 -4 1.5777 -0.0046
-5 4 -3 1.5021 0.0060
-5 4 -2 -1.3580 -0.0045
-5 4 -1 5.7843 -0.0040
-5 4 0 1.0441 0.0123
-5 4 1 11.4471 -0.0106
-5 4 2 7.1305 0.0053
-5 4 3 13.7624 0.0068
-5 4 4 11.5483 -0.0130
-5 4 5 11.5483 -0.0070
-5 4 6 10.2730 0.0074
-5 4 7 11.0920 -0.0005
-5 4 8 6.6484 0.0021
-5 4 9 8.2800 -0.0031
-5 4 10 3.3663 0.0025
-5 4 11 4.1218 0.0018
-5 4 12 2.0434 0.0015
-5 4 13 2.6598 0.0016
-5 4 14 2.0679 -0.0018
-5 4 15 1.2445 0.0027
-5 4 16 1.4048 -0.0078
-5 4 17 -0.2070 0.0021
-5 4 18 0.8547 0.0020
-5 4 19 -1.0382 -0.0074
-5 4 20 0.3812 -0.0059
-5 4 21 -1.7591 0.0067
-5 4 22 -0.2610 0.0043
-5 4 23 -1.2504 0.0024
-5 4 24 -0.3189 -0.0004
-5 5 -4 -0.8699 0.0006
-5 5 -3 4.6466 0.0075
-5 5 -2 -3.2517 0.0048
-5 5 -1 4.1038 -0.0074
-5 5 0 -4.7284 0.0172
-5 5 1 -0.0078 -0.0117
-5 5 2 -5.4510 -0.0042
-5 5 3 -8.2769 -0.0031
-5 5 4 -6.8591 0.0075
-5 5 5 -10.3004 0.0032
-5 5 6 -7.8127 0.0070
-5 5 7 -7.7704 -0.0051
-5 5 8 -7.0961 0.0010
-5 5 9 -6.1091 -0.0041
-5 5 10 -5.1275 -0.0007
-5 5 11 -3.4297 0.0048
-5 5 12 -2.5204 -0.0012
-5 5 13 -2.2782 -0.0046
-5 5 14 -1.2866 -0.0046
-5 5 15 -2.4518 0.0052
-5 5 16 -0.2879 0.0015
-5 5 17 -1.4759 -0.0027
-5 5 18 0.8765 0.0015
-5 5 19 -1.0193 0.0049
-5 5 20 1.4050 0.0030
-5 5 21 -0.5197 -0.0003
-5 5 22 1.5083 -0.0029
-5 5 23 0.0518 -0.0100
-5 5 24 1.4307 -0.0128
-5 6 -4 -5.4949 0.0002
-5 6 -3 0.9213 0.0001
-5 6 -2 -6.1516 -0.0011
-5 6 -1 1.2944 -0.0080
-5 6 0 -2.8014 0.0029
-5 6 1 -1.1897 0.0005
-5 6 2 2.6245 0.0038
-5 6 3 -1.0513 0.0068
-5 6 4 6.4056 0.0009
-5 6 5 2.9196 0.0015
-5 6 6 7.1740 -0.0028
-5 6 7 3.6627 -0.0040
-5 6 8 5.4003 0.0061
-5 6 9 3.5019 0.0076
-5 6 10 3.5493 -0.0022
-5 6 11 2.5096 -0.0020
-5 6 12 2.2163 0.0025
-5 6 13 0.3479 0.0015
-5 6 14 1.7084 0.0022
-5 6 15 -0.2284 -0.0015
-5 6 16 1.6555 0.0001
-5 6 17 -0.5987 -0.0042
-5 6 18 1.2046 -0.0029
-5 6 19 -1.3789 0.0019
-5 6 20 0.9636 0.0013
-5 6 21 -1.2285 -0.0061
-5 6 22 0.7121 -0.0024
-5 6 23 -1.2591 0.0052
-5 6 24 0.3318 0.0230
-5 7 -4 -1.1399 -0.0032
-5 7 -3 5.0077 0.0015
-5 7 -2 0.2159 -0.0016
-5 7 -1 3.0936 0.0033
-5 7 0 2.7825 -0.0060
-5 7 1 -1.1944 -0.0011
-5 7 2 3.8060 -0.0040
-5 7 3 -2.3688 0.0062
-5 7 4 2.0744 -0.0076
-5 7 5 -3.8948 0.0009
-5 7 6 -0.8778 0.0025
-5 7 7 -4.0543 0.0000
-5 7 8 -2.3873 -0.0047
-5 7 9 -1.8831 -0.0014
-5 7 10 -1.6500 -0.0006
-5 7 11 -1.2084 -0.0013
-5 7 12 -0.2249 0.0015
-5 7 13 -0.8782 -0.0007
-5 7 14 0.8394 0.0009
-5 7 15 -0.6606 -0.0040
-5 7 16 0.9544 0.0019
-5 7 17 -1.1978 0.0073
-5 7 18 1.1159 0.0012
-5 7 19 -1.3749 -0.0016
-5 7 20 1.0971 -0.0047
-5 7 21 -1.1501 -0.0000
-5 7 22 0.7922 0.0047
-5 7 23 -0.8341 -0.0035
-5 8 -4 -2.4506 -0.0004
-5 8 -3 0.7442 0.0028
-5 8 -2 -1.3890 -0.0049
-5 8 -1 -2.2323 0.0019
-5 8 0 0.6536 0.0023
-5 8 1 -2.9207 0.0052
-5 8 2 1.8564 0.0001
-5 8 3 -2.0459 -0.0008
-5 8 4 1.8614 -0.0058
-5 8 5 -0.7907 -0.0065
-5 8 6 1.2727 -0.0020
-5 8 7 2.3138 0.0009
-5 8 8 0.6740 0.0011
-5 8 9 2.5250 -0.0004
-5 8 10 -0.1091 0.0014
-5 8 11 0.7142 0.0018
-5 8 12 -0.5016 -0.0023
-5 8 13 -0.2769 -0.0022
-5 8 14 -0.2059 0.0043
-5 8 15 -0.8125 0.0017
-5 8 16 0.6435 -0.0020
-5 8 17 -1.0602 0.0015
-5 8 18 1.4920 -0.0029
-5 8 19 -0.5909 0.0020
-5 8 20 1.6295 0.0018
-5 8 21 -0.1847 0.0048
-5 8 22 1.1822 0.0066
-5 8 23 0.0209 -0.0040
-5 9 -4 -0.7924 0.0028
-5 9 -3 0.2581 0.0006
-5 9 -2 0.3197 -0.0004
-5 9 -1 -0.9766 0.0000
-5 9 0 1.3889 0.0033
-5 9 1 -1.0264 -0.0038
-5 9 2 1.0640 -0.0003
-5 9 3 -1.6205 -0.0047
-5 9 4 -0.6957 0.0064
-5 9 5 -0.0685 0.0075
-5 9 6 -2.8022 0.0028
-5 9 7 1.1835 -0.0021
-5 9 8 -3.7977 0.0009
-5 9 9 0.8388 -0.0004
-5 9 10 -3.0113 -0.0047
-5 9 11 1.4552 0.0016
-5 9 12 -1.2594 0.0018
-5 9 13 1.3933 -0.0036
-5 9 14 -0.0425 -0.0011
-5 9 15 -0.0161 -0.0015
-5 9 16 0.3866 -0.0018
-5 9 17 -1.1142 -0.0010
-5 9 18 0.0666 -0.0024
-5 9 19 -1.4110 -0.0004
-5 9 20 -0.4842 0.0015
-5 9 21 -1.5118 -0.0026
-5 9 22 -0.7430 -0.0056
-5 10 -4 -0.5958 -0.0005
-5 10 -3 -0.0073 -0.0013
-5 10 -2 0.0464 0.0007
-5 10 -1 0.1194 0.0017
-5 10 0 0.6674 0.0001
-5 10 1 -0.2700 -0.0050
-5 10 2 0.2343 0.0036
-5 10 3 1.0980 0.0013
-5 10 4 -0.8527 -0.0028
-5 10 5 4.1588 0.0011
-5 10 6 -1.8395 0.0010
-5 10 7 4.8288 0.0011
-5 10 8 -2.1221 0.0019
-5 10 9 4.7789 0.0048
-5 10 10 -2.0472 -0.0012
-5 10 11 3.7055 -0.0028
-5 10 12 -1.8229 0.0017
-5 10 13 1.5036 -0.0004
-5 10 14 -0.8786 0.0024
-5 10 15 0.3110 -0.0007
-5 10 16 0.3069 0.0026
-5 10 17 0.7262 -0.0011
-5 10 18 0.8977 0.0000
-5 10 19 0.9210 -0.0009
-5 10 20 1.1111 -0.0014
-5 10 21 1.0277 -0.0015
-5 11 -4 -0.4906 0.0012
-5 11 -3 1.1194 0.0028
-5 11 -2 0.1982 -0.0037
-5 11 -1 0.7639 0.0021
-5 11 0 -0.0158 -0.0016
-5 11 1 0.4752 -0.0014
-5 11 2 -1.2202 0.0003
-5 11 3 2.5058 0.0062
-5 11 4 -3.4176 -0.0015
-5 11 5 3.0096 0.0002
-5 11 6 -5.2489 -0.0027
-5 11 7 2.6707 -0.0028
-5 11 8 -5.6676 -0.0068
-5 11 9 2.8836 -0.0037
-5 11 10 -4.8013 0.0044
-5 11 11 2.0961 0.0042
-5 11 12 -2.9586 0.0017
-5 11 13 1.0406 0.0004
-5 11 14 -1.2327 0.0038
-5 11 15 0.4722 -0.0026
-5 11 16 -0.8755 0.0002
-5 11 17 -0.1039 0.0014
-5 11 18 -1.0678 0.0006
-5 11 19 -0.8339 0.0041
-5 11 20 -0.9757 -0.0012
-5 11 21 -0.5603 0.0093
-5 12 -4 -0.9413 0.0007
-5 12 -3 0.0023 0.0042
-5 12 -2 -1.2282 -0.0043
-5 12 -1 -0.9660 0.0002
-5 12 0 -1.6554 0.0008
-5 12 1 0.6171 0.0019
-5 12 2 -2.8191 -0.0007
-5 12 3 2.6530 -0.0015
-5 12 4 -3.9648 -0.0036
-5 12 5 3.6955 -0.0015
-5 12 6 -3.7525 -0.0030
-5 12 7 5.2218 0.0022
-5 12 8 -2.9936 0.0084
-5 12 9 4.8890 0.0012
-5 12 10 -2.2189 -0.0036
-5 12 11 3.1082 -0.0014
-5 12 12 -1.2882 -0.0047
-5 12 13 1.6041 -0.0026
-5 12 14 -0.5544 0.0021
-5 12 15 0.9085 0.0005
-5 12 16 -0.2330 -0.0020
-5 12 17 0.4597 0.0046
-5 12 18 0.3236 -0.0006
-5 12 19 0.5245 0.0048
-5 12 20 0.5601 -0.0026
-5 13 -4 0.6863 0.0005
-5 13 -3 0.4439 -0.0003
-5 13 -2 0.8842 -0.0009
-5 13 -1 1.1953 -0.0017
-5 13 0 0.4534 0.0018
-5 13 1 3.0178 -0.0017
-5 13 2 -1.2121 0.0010
-5 13 3 3.4783 -0.0020
-5 13 4 -2.5353 -0.0019
-5 13 5 3.8631 0.0048
-5 13 6 -3.4681 0.0029
-5 13 7 3.2507 -0.0039
-5 13 8 -3.7706 -0.0005
-5 13 9 1.7060 0.0000
-5 13 10 -2.9054 -0.0047
-5 13 11 1.0504 0.0042
-5 13 12 -1.2771 0.0025
-5 13 13 0.6379 -0.0008
-5 13 14 -0.2286 -0.0071
-5 13 15 0.1639 -0.0031
-5 13 16 0.0833 -0.0021
-5 13 17 -0.1341 0.0003
-5 13 18 0.2039 -0.0074
-5 13 19 -0.1889 -0.0082
-5 14 -4 -0.2848 0.0005
-5 14 -3 -1.3907 -0.0028
-5 14 -2 -0.2350 0.0023
-5 14 -1 -0.3273 0.0018
-5 14 0 -1.5851 0.0032
-5 14 1 0.1734 -0.0012
-5 14 2 -2.7646 0.0003
-5 14 3 0.9847 0.0049
-5 14 4 -3.0581 -0.0017
-5 14 5 2.1955 0.0013
-5 14 6 -2.4311 0.0036
-5 14 7 2.2472 0.0005
-5 14 8 -1.2584 -0.0008
-5 14 9 2.1565 0.0041
-5 14 10 -0.3138 0.0004
-5 14 11 1.2527 -0.0002
-5 14 12 0.1376 -0.0050
-5 14 13 -0.2879 0.0028
-5 14 14 -0.0186 0.0067
-5 14 15 -0.8614 0.0057
-5 14 16 -0.1146 0.0050
-5 14 17 -0.5882 0.0000
-5 14 18 -0.0598 0.0016
-5 15 -4 1.4801 0.0001
-5 15 -3 -0.1386 -0.0001
-5 15 -2 0.6731 -0.0007
-5 15 -1 0.4390 -0.0000
-5 15 0 0.0153 -0.0024
-5 15 1 1.0676 -0.0003
-5 15 2 -0.3732 -0.0043
-5 15 3 2.0280 0.0032
-5 15 4 -0.7068 -0.0003
-5 15 5 1.5411 -0.0024
-5 15 6 -1.0423 -0.0020
-5 15 7 0.3901 -0.0002
-5 15 8 -1.5163 -0.0019
-5 15 9 -0.3203 -0.0039
-5 15 10 -1.0541 -0.0014
-5 15 11 -1.1496 0.0043
-5 15 12 0.0503 0.0017
-5 15 13 -0.9150 0.0012
-5 15 14 0.7766 0.0057
-5 15 15 0.0722 -0.0048
-5 15 16 0.8442 -0.0049
-5 16 -4 0.7911 0.0015
-5 16 -3 -0.6270 0.0038
-5 16 -2 0.3949 0.0001
-5 16 -1 -0.4157 -0.0002
-5 16 0 -0.1757 -0.0018
-5 16 1 0.0282 0.0018
-5 16 2 -0.7569 -0.0006
-5 16 3 0.1528 -0.0036
-5 16 4 -0.5424 0.0010
-5 16 5 -0.0951 0.0001
-5 16 6 -0.2159 -0.0010
-5 16 7 0.6886 -0.0021
-5 16 8 0.6546 0.0028
-5 16 9 0.8533 0.0008
-5 16 10 1.6856 -0.0015
-5 16 11 0.2062 0.0012
-5 16 12 1.5685 0.0016
-5 16 13 -0.0868 -0.0091
-5 16 14 0.5676 -0.0071
-5 16 15 -0.3534 -0.0040
-5 17 -4 0.9274 0.0001
-5 17 -3 -0.9674 -0.0025
-5 17 -2 0.3925 -0.0000
-5 17 -1 -0.6430 -0.0006
-5 17 0 0.0130 0.0011
-5 17 1 0.2079 0.0003
-5 17 2 0.4475 0.0072
-5 17 3 0.0835 -0.0012
-5 17 4 0.4502 0.0022
-5 17 5 -0.0006 -0.0005
-5 17 6 -0.0586 0.0003
-5 17 7 -0.1668 -0.0025
-5 17 8 -0.0931 0.0009
-5 17 9 -1.2656 0.0061
-5 17 10 -0.2566 0.0009
-5 17 11 -1.4257 -0.0028
-5 17 12 -0.3658 -0.0009
-5 17 13 -0.7605 0.0045
-5 18 -4 0.7481 0.0041
-5 18 -3 -0.6432 -0.0048
-5 18 -2 0.7237 -0.0023
-5 18 -1 0.2038 0.0007
-5 18 0 0.4777 -0.0008
-5 18 1 -0.0704 -0.0041
-5 18 2 0.0429 -0.0004
-5 18 3 -0.7547 -0.0038
-5 18 4 -0.5439 -0.0006
-5 18 5 -0.2451 -0.0004
-5 18 6 -0.0971 0.0046
-5 18 7 -0.2264 0.0078
-5 18 8 0.3305 -0.0026
-5 18 9 -0.2212 -0.0029
-5 18 10 0.4464 -0.0058
-5 18 11 0.3165 -0.0002
-5 19 -4 0.5583 -0.0027
-5 19 -3 -0.2949 0.0013
-5 19 -2 -0.0814 -0.0003
-5 19 -1 -0.3172 0.0105
-5 19 0 -0.2270 -0.0003
-5 19 1 -0.3501 0.0035
-5 19 2 -0.1343 0.0003
-5 19 3 0.5457 0.0006
-5 19 4 0.4475 0.0028
-5 19 5 0.8408 -0.0004
-5 19 6 0.4778 -0.0087
-5 19 7 0.1479 -0.0018
-4 0 -2 42.2218 -0.0222
-4 0 0 26.8574 0.0109
-4 0 2 6.8821 0.0660
-4 0 4 1.0070 0.0488
-4 0 6 2.4756 0.0552
-4 0 8 1.7916 0.0491
-4 0 10 1.6244 0.0324
-4 0 12 0.1063 -0.0148
-4 0 14 -1.5779 -0.0168
-4 0 16 -0.8364 -0.0072
-4 0 18 -0.4378 0.0089
-4 0 20 -0.0943 -0.0113
-4 0 22 0.1627 -0.0063
-4 0 24 0.0057 0.0104
-4 1 -3 -40.7658 -0.0120
-4 1 -2 8.1848 -0.0316
-4 1 -1 -28.3985 0.0075
-4 1 0 2.9639 0.0274
-4 1 1 -10.5091 -0.0234
-4 1 2 2.9054 0.0236
-4 1 3 1.0734 -0.0259
-4 1 4 5.8555 0.0128
-4 1 5 2.9748 -0.0138
-4 1 6 2.8570 -0.0086
-4 1 7 0.3654 -0.0208
-4 1 8 0.8243 0.0127
-4 1 9 -0.4889 -0.0243
-4 1 10 0.0464 0.0010
-4 1 11 0.4622 0.0075
-4 1 12 -1.6184 -0.0144
-4 1 13 1.1951 0.0046
-4 1 14 -0.9970 0.0079
-4 1 15 1.1962 0.0117
-4 1 16 -0.4579 0.0014
-4 1 17 0.5716 -0.0125
-4 1 18 -0.9529 -0.0006
-4 1 19 0.0496 -0.0021
-4 1 20 -0.7047 0.0022
-4 1 21 -0.2774 0.0058
-4 1 22 -0.4948 0.0105
-4 1 23 -0.2895 0.0014
-4 1 24 -0.1049 -0.0115
-4 1 25 0.0236 -0.0069
-4 2 -3 -11.4020 0.0217
-4 2 -2 21.1662 0.0042
-4 2 -1 -5.7292 0.0060
-4 2 0 4.4404 -0.0022
-4 2 1 -4.6323 -0.0150
-4 2 2 -5.6353 -0.0058
-4 2 3 -6.9120 -0.0141
-4 2 4 -11.2703 -0.0150
-4 2 5 -8.1933 0.0179
-4 2 6 -9.4422 -0.0139
-4 2 7 -5.6781 -0.0035
-4 2 8 -3.9779 0.0078
-4 2 9 -1.3916 -0.0070
-4 2 10 -3.2064 -0.0175
-4 2 11 0.6284 0.0016
-4 2 12 -2.7826 0.0034
-4 2 13 0.8630 -0.0002
-4 2 14 -1.3169 0.0007
-4 2 15 0.4352 -0.0102
-4 2 16 -1.0328 0.0011
-4 2 17 0.6009 0.0000
-4 2 18 -0.0896 0.0049
-4 2 19 1.0466 0.0041
-4 2 20 0.7662 0.0063
-4 2 21 0.7088 -0.0076
-4 2 22 0.8859 -0.0038
-4 2 23 0.3082 0.0066
-4 2 24 0.3714 -0.0001
-4 2 25 0.2090 0.0081
-4 3 -3 -11.2426 0.0145
-4 3 -2 2.7902 -0.0066
-4 3 -1 -0.3758 0.0047
-4 3 0 2.2991 -0.0108
-4 3 1 10.5930 -0.0004
-4 3 2 5.9384 0.0161
-4 3 3 16.1132 0.0145
-4 3 4 8.8365 -0.0137
-4 3 5 14.8188 0.0251
-4 3 6 11.2586 -0.0055
-4 3 7 11.3005 -0.0047
-4 3 8 6.8686 -0.0016
-4 3 9 7.4417 0.0086
-4 3 10 1.7829 0.0044
-4 3 11 4.7118 0.0036
-4 3 12 1.2836 0.0069
-4 3 13 3.0650 -0.0045
-4 3 14 0.9615 -0.0010
-4 3 15 1.6252 -0.0017
-4 3 16 0.4101 0.0011
-4 3 17 0.7098 0.0060
-4 3 18 0.0896 -0.0059
-4 3 19 -0.7081 -0.0113
-4 3 20 -0.3296 0.0055
-4 3 21 -1.6929 0.0033
-4 3 22 -0.1994 -0.0054
-4 3 23 -1.0958 0.0018
-4 3 24 -0.3177 -0.0089
-4 4 -3 -0.3041 0.0029
-4 4 -2 -1.9697 -0.0120
-4 4 -1 3.4882 0.0095
-4 4 0 -7.4225 0.0111
-4 4 1 0.4241 -0.0161
-4 4 2 -14.1218 0.0081
-4 4 3 -7.3780 0.0054
-4 4 4 -13.6667 -0.0086
-4 4 5 -11.9479 0.0030
-4 4 6 -11.6146 0.0046
-4 4 7 -10.7514 0.0028
-4 4 8 -10.7683 0.0050
-4 4 9 -7.0358 0.0022
-4 4 10 -6.7818 0.0068
-4 4 11 -3.5875 -0.0043
-4 4 12 -3.9843 -0.0036
-4 4 13 -2.6634 -0.0013
-4 4 14 -2.9521 0.0016
-4 4 15 -2.0512 0.0068
-4 4 16 -1.3216 -0.0084
-4 4 17 -1.2446 0.0018
-4 4 18 0.0708 0.0059
-4 4 19 -0.9477 0.0007
-4 4 20 1.4671 0.0026
-4 4 21 -0.3846 -0.0009
-4 4 22 1.7779 -0.0079
-4 4 23 0.1792 0.0000
-4 4 24 0.9375 -0.0070
-4 5 -3 1.8543 -0.0022
-4 5 -2 -5.7553 -0.0123
-4 5 -1 4.1522 -0.0124
-4 5 0 -6.3423 0.0137
-4 5 1 5.0531 -0.0129
-4 5 2 0.7389 0.0089
-4 5 3 5.7500 0.0003
-4 5 4 9.5934 0.0009
-4 5 5 7.1851 -0.0091
-4 5 6 10.3589 -0.0037
-4 5 7 7.4857 -0.0023
-4 5 8 9.0400 0.0040
-4 5 9 6.8920 -0.0092
-4 5 10 6.6085 -0.0024
-4 5 11 4.7872 0.0003
-4 5 12 3.4448 0.0013
-4 5 13 2.7170 0.0025
-4 5 14 2.6988 -0.0015
-4 5 15 1.7687 0.0046
-4 5 16 2.2029 -0.0042
-4 5 17 0.3575 -0.0019
-4 5 18 1.4266 0.0033
-4 5 19 -0.8724 -0.0030
-4 5 20 1.2048 -0.0039
-4 5 21 -1.3941 -0.0028
-4 5 22 0.4732 0.0072
-4 5 23 -1.3794 0.0180
-4 5 24 0.0919 0.0039
-4 6 -3 6.3016 0.0049
-4 6 -2 -1.5687 0.0088
-4 6 -1 7.0123 -0.0000
-4 6 0 -0.4462 0.0077
-4 6 1 2.9383 -0.0035
-4 6 2 2.9406 -0.0031
-4 6 3 -2.9121 -0.0114
-4 6 4 0.4816 -0.0056
-4 6 5 -7.2388 0.0058
-4 6 6 -2.7595 0.0017
-4 6 7 -7.9474 -0.0027
-4 6 8 -3.4936 0.0002
-4 6 9 -6.0403 -0.0041
-4 6 10 -4.2166 -0.0031
-4 6 11 -4.0446 -0.0005
-4 6 12 -2.6187 0.0010
-4 6 13 -2.2916 -0.0027
-4 6 14 -0.8286 -0.0052
-4 6 15 -1.7844 0.0005
-4 6 16 -0.3743 0.0050
-4 6 17 -1.4905 0.0015
-4 6 18 0.4884 -0.0002
-4 6 19 -1.1469 -0.0028
-4 6 20 1.1164 0.0034
-4 6 21 -1.0571 0.0021
-4 6 22 1.0410 -0.0040
-4 6 23 -0.7274 -0.0073
-4 6 24 0.9636 -0.0107
-4 7 -3 1.2993 0.0031
-4 7 -2 -5.3789 -0.0031
-4 7 -1 -1.0631 0.0036
-4 7 0 -2.4893 -0.0028
-4 7 1 -4.0925 0.0035
-4 7 2 0.4126 0.0034
-4 7 3 -4.6878 0.0076
-4 7 4 2.0783 -0.0017
-4 7 5 -2.3623 0.0071
-4 7 6 4.8646 -0.0009
-4 7 7 1.2216 -0.0026
-4 7 8 4.0519 0.0014
-4 7 9 2.8173 0.0058
-4 7 10 2.3552 0.0061
-4 7 11 2.2650 -0.0012
-4 7 12 1.6192 -0.0001
-4 7 13 0.7861 0.0027
-4 7 14 0.7184 0.0024
-4 7 15 -0.2098 -0.0010
-4 7 16 0.5728 -0.0017
-4 7 17 -0.3972 -0.0028
-4 7 18 1.0376 -0.0034
-4 7 19 -0.8431 0.0022
-4 7 20 1.1355 0.0033
-4 7 21 -0.9533 0.0052
-4 7 22 1.0515 -0.0010
-4 7 23 -0.5836 -0.0075
-4 8 -3 1.8379 0.0010
-4 8 -2 -0.2870 -0.0055
-4 8 -1 1.0964 0.0058
-4 8 0 2.7490 -0.0037
-4 8 1 -0.2923 -0.0059
-4 8 2 3.0172 -0.0053
-4 8 3 -1.2961 0.0035
-4 8 4 3.1532 0.0026
-4 8 5 -1.4296 0.0027
-4 8 6 0.5113 0.0020
-4 8 7 -1.1667 0.0024
-4 8 8 -2.9122 0.0018
-4 8 9 -0.7610 -0.0051
-4 8 10 -2.7207 -0.0006
-4 8 11 0.0878 0.0012
-4 8 12 -1.4883 -0.0015
-4 8 13 0.5376 0.0013
-4 8 14 -0.4500 0.0008
-4 8 15 0.4452 -0.0015
-4 8 16 0.3138 -0.0018
-4 8 17 -0.3522 0.0030
-4 8 18 0.6160 -0.0005
-4 8 19 -1.1551 0.0025
-4 8 20 0.4627 -0.0073
-4 8 21 -1.2155 -0.0080
-4 8 22 0.3200 0.0026
-4 8 23 -0.6665 -0.0031
-4 9 -3 1.2140 0.0015
-4 9 -2 0.4072 -0.0015
-4 9 -1 -0.0604 -0.0027
-4 9 0 0.3341 -0.0019
-4 9 1 -1.4089 0.0009
-4 9 2 0.9561 0.0071
-4 9 3 -1.2309 -0.0009
-4 9 4 1.1056 -0.0021
-4 9 5 0.6908 -0.0071
-4 9 6 -1.0087 -0.0063
-4 9 7 2.9595 -0.0043
-4 9 8 -1.1414 0.0040
-4 9 9 4.1191 -0.0004
-4 9 10 -1.1928 -0.0017
-4 9 11 3.4611 0.0034
-4 9 12 -1.9347 -0.0017
-4 9 13 1.8583 -0.0024
-4 9 14 -1.5535 0.0009
-4 9 15 0.6081 0.0010
-4 9 16 -0.2869 0.0013
-4 9 17 -0.0456 0.0017
-4 9 18 0.5407 -0.0005
-4 9 19 -0.0246 0.0021
-4 9 20 1.0770 0.0042
-4 9 21 0.3161 -0.0018
-4 9 22 0.9031 0.0067
-4 10 -3 0.5606 -0.0015
-4 10 -2 -0.8465 0.0000
-4 10 -1 -0.1207 0.0015
-4 10 0 -0.2765 0.0015
-4 10 1 -0.4410 0.0014
-4 10 2 0.7050 0.0032
-4 10 3 0.1407 -0.0047
-4 10 4 -1.7379 -0.0035
-4 10 5 1.4255 0.0040
-4 10 6 -4.0282 0.0046
-4 10 7 2.2483 -0.0018
-4 10 8 -4.8051 -0.0021
-4 10 9 2.4893 0.0001
-4 10 10 -5.3526 -0.0024
-4 10 11 2.5528 -0.0001
-4 10 12 -3.9674 0.0017
-4 10 13 2.1937 -0.0001
-4 10 14 -1.7658 0.0014
-4 10 15 1.0865 -0.0039
-4 10 16 -0.7530 0.0017
-4 10 17 0.0372 -0.0004
-4 10 18 -0.6331 0.0006
-4 10 19 -0.5143 -0.0031
-4 10 20 -0.4466 0.0026
-4 10 21 -0.7138 -0.0000
-4 11 -3 0.5317 -0.0030
-4 11 -2 -1.3577 -0.0043
-4 11 -1 -0.0409 0.0050
-4 11 0 -0.1811 0.0002
-4 11 1 -0.2021 -0.0013
-4 11 2 -0.9557 -0.0022
-4 11 3 1.1315 0.0007
-4 11 4 -2.8156 -0.0011
-4 11 5 3.4202 0.0009
-4 11 6 -2.7471 0.0012
-4 11 7 5.1312 0.0040
-4 11 8 -3.1181 0.0027
-4 11 9 5.8948 0.0023
-4 11 10 -3.1142 0.0019
-4 11 11 5.1032 -0.0025
-4 11 12 -2.1737 -0.0027
-4 11 13 3.0634 -0.0030
-4 11 14 -1.2153 0.0033
-4 11 15 1.3958 -0.0028
-4 11 16 -0.6213 0.0023
-4 11 17 0.8697 -0.0001
-4 11 18 0.2143 -0.0020
-4 11 19 0.5675 -0.0010
-4 11 20 0.4897 -0.0012
-4 11 21 0.4784 -0.0017
-4 12 -3 1.1297 0.0022
-4 12 -2 0.7108 -0.0017
-4 12 -1 1.0173 0.0032
-4 12 0 1.2320 -0.0008
-4 12 1 1.3630 -0.0031
-4 12 2 -0.5759 -0.0014
-4 12 3 2.8459 0.0004
-4 12 4 -1.8210 0.0044
-4 12 5 3.6788 0.0033
-4 12 6 -3.4953 -0.0021
-4 12 7 3.5991 -0.0017
-4 12 8 -5.2277 -0.0014
-4 12 9 3.0412 -0.0060
-4 12 10 -4.8705 -0.0008
-4 12 11 2.0834 0.0053
-4 12 12 -3.3136 0.0040
-4 12 13 1.0681 -0.0007
-4 12 14 -1.8110 0.0022
-4 12 15 0.4303 -0.0000
-4 12 16 -0.8033 -0.0031
-4 12 17 -0.0213 -0.0004
-4 12 18 -0.1917 -0.0054
-4 12 19 -0.4508 0.0018
-4 12 20 -0.2473 -0.0014
-4 13 -3 -1.1185 0.0018
-4 13 -2 -0.1123 0.0013
-4 13 -1 -1.6018 -0.0017
-4 13 0 -1.2673 0.0006
-4 13 1 -0.8926 -0.0010
-4 13 2 -2.3691 0.0065
-4 13 3 0.5211 -0.0002
-4 13 4 -3.0094 -0.0019
-4 13 5 1.7951 -0.0001
-4 13 6 -3.7869 -0.0028
-4 13 7 3.0622 -0.0030
-4 13 8 -2.9434 0.0040
-4 13 9 3.5436 0.0044
-4 13 10 -1.6468 -0.0018
-4 13 11 2.8856 -0.0019
-4 13 12 -0.8112 -0.0024
-4 13 13 1.4523 0.0008
-4 13 14 -0.1829 0.0002
-4 13 15 0.4155 0.0050
-4 13 16 0.2654 -0.0003
-4 13 17 -0.1184 0.0050
-4 13 18 0.2773 0.0038
-4 13 19 -0.2030 0.0092
-4 14 -3 -0.0399 -0.0017
-4 14 -2 1.6221 0.0004
-4 14 -1 0.0662 -0.0029
-4 14 0 1.0731 -0.0004
-4 14 1 1.2154 -0.0037
-4 14 2 0.8300 -0.0003
-4 14 3 2.2247 -0.0001
-4 14 4 -0.4956 -0.0055
-4 14 5 2.7604 -0.0001
-4 14 6 -1.4667 0.0015
-4 14 7 2.2605 -0.0009
-4 14 8 -1.7514 -0.0047
-4 14 9 1.3319 -0.0007
-4 14 10 -1.9479 -0.0003
-4 14 11 0.3014 0.0018
-4 14 12 -1.0433 0.0002
-4 14 13 -0.3987 0.0044
-4 14 14 0.1625 -0.0061
-4 14 15 -0.3611 -0.0067
-4 14 16 0.5040 -0.0032
-4 14 17 -0.1498 0.0006
-4 14 18 0.3811 -0.0036
-4 15 -3 -1.7987 0.0001
-4 15 -2 0.0958 -0.0009
-4 15 -1 -1.1485 0.0015
-4 15 0 0.1651 0.0031
-4 15 1 -0.7968 0.0041
-4 15 2 -0.8487 -0.0014
-4 15 3 -0.2364 0.0037
-4 15 4 -1.8766 0.0008
-4 15 5 0.1336 0.0003
-4 15 6 -1.3003 0.0005
-4 15 7 0.7468 0.0056
-4 15 8 -0.6298 0.0033
-4 15 9 1.2321 0.0016
-4 15 10 0.1474 0.0028
-4 15 11 0.5532 0.0008
-4 15 12 1.0756 -0.0078
-4 15 13 -0.2758 -0.0044
-4 15 14 0.8679 0.0018
-4 15 15 -0.5766 0.0027
-4 15 16 0.0725 0.0045
-4 15 17 -0.5550 0.0022
-4 16 -3 -0.5382 -0.0006
-4 16 -2 1.0780 -0.0016
-4 16 -1 -0.6776 0.0002
-4 16 0 0.8754 -0.0013
-4 16 1 -0.0926 0.0011
-4 16 2 0.1484 -0.0020
-4 16 3 0.5317 -0.0028
-4 16 4 0.2702 0.0030
-4 16 5 0.6780 0.0007
-4 16 6 0.1738 -0.0032
-4 16 7 0.5261 -0.0018
-4 16 8 -0.7749 0.0001
-4 16 9 -0.5799 -0.0050
-4 16 10 -0.4948 -0.0039
-4 16 11 -1.4510 0.0007
-4 16 12 0.1926 0.0056
-4 16 13 -1.1882 0.0039
-4 16 14 0.2557 0.0077
-4 16 15 -0.4399 0.0049
-4 17 -3 -0.8926 -0.0007
-4 17 -2 1.1937 0.0032
-4 17 -1 -0.4768 0.0010
-4 17 0 0.6908 -0.0015
-4 17 1 -0.1874 -0.0023
-4 17 2 0.0071 0.0029
-4 17 3 -0.3826 -0.0055
-4 17 4 -0.0257 0.0003
-4 17 5 -0.0879 0.0010
-4 17 6 -0.5414 0.0025
-4 17 7 0.1004 0.0003
-4 17 8 -0.0304 0.0013
-4 17 9 0.1643 0.0011
-4 17 10 1.2172 0.0006
-4 17 11 0.1807 -0.0027
-4 17 12 1.0944 0.0004
-4 17 13 0.0591 -0.0009
-4 18 -3 -0.7556 -0.0017
-4 18 -2 0.3820 0.0020
-4 18 -1 -0.8917 0.0022
-4 18 0 -0.3115 -0.0014
-4 18 1 -0.6526 -0.0018
-4 18 2 0.1268 0.0042
-4 18 3 0.2333 0.0005
-4 18 4 0.1962 0.0032
-4 18 5 0.6131 -0.0026
-4 18 6 -0.1501 -0.0021
-4 18 7 0.3469 -0.0040
-4 18 8 0.2735 -0.0057
-4 18 9 -0.0708 -0.0005
-4 18 10 0.0596 0.0070
-4 18 11 -0.4520 0.0050
-4 19 -3 -0.4215 0.0044
-4 19 -2 0.2065 -0.0055
-4 19 -1 0.0784 0.0011
-4 19 0 0.5053 -0.0055
-4 19 1 0.5064 0.0033
-4 19 2 0.0972 0.0002
-4 19 3 0.3278 -0.0024
-4 19 4 -0.8919 0.0034
-4 19 5 -0.2728 -0.0029
-4 19 6 -0.6766 0.0010
-4 19 7 -0.1680 0.0083
-4 19 8 -0.3013 0.0084
-3 0 -1 -62.0782 0.0499
-3 0 1 -37.6667 -0.0560
-3 0 3 -12.6073 -0.0491
-3 0 5 -3.9215 -0.0279
-3 0 7 -1.2647 -0.0484
-3 0 9 -1.2966 -0.0528
-3 0 11 -2.0491 -0.0178
-3 0 13 0.2111 0.0151
-3 0 15 1.1611 0.0076
-3 0 17 0.6542 0.0031
-3 0 19 0.6937 -0.0061
-3 0 21 0.1799 0.0157
-3 0 23 -0.3424 -0.0012
-3 1 -2 57.3470 -0.0128
-3 1 -1 -5.4503 -0.0139
-3 1 0 41.0058 0.0043
-3 1 1 1.5647 -0.0273
-3 1 2 17.6507 0.0339
-3 1 3 -1.0237 -0.0123
-3 1 4 1.7518 0.0202
-3 1 5 -2.6141 -0.0229
-3 1 6 -2.1463 -0.0062
-3 1 7 -0.8396 -0.0023
-3 1 8 -0.3303 0.0340
-3 1 9 -1.3458 -0.0182
-3 1 10 0.4338 0.0125
-3 1 11 0.1178 0.0101
-3 1 12 -0.1767 -0.0061
-3 1 13 1.3061 0.0029
-3 1 14 -0.9072 -0.0042
-3 1 15 0.2927 -0.0046
-3 1 16 -0.9529 -0.0018
-3 1 17 0.5682 -0.0018
-3 1 18 -0.6652 0.0101
-3 1 19 0.9910 0.0015
-3 1 20 -0.3056 -0.0020
-3 1 21 0.6714 -0.0076
-3 1 22 0.2570 -0.0049
-3 1 23 0.2652 -0.0018
-3 1 24 0.4502 0.0009
-3 2 -2 9.5067 -0.0075
-3 2 -1 -27.4178 -0.0157
-3 2 0 1.1433 0.0045
-3 2 1 -10.3362 0.0166
-3 2 2 -0.4899 0.0121
-3 2 3 3.2825 -0.0050
-3 2 4 2.7545 0.0017
-3 2 5 11.0566 0.0205
-3 2 6 5.6115 -0.0054
-3 2 7 7.2725 0.0047
-3 2 8 4.1886 0.0161
-3 2 9 3.0701 -0.0004
-3 2 10 1.4558 -0.0027
-3 2 11 3.0210 0.0128
-3 2 12 -0.0140 0.0021
-3 2 13 1.7620 -0.0066
-3 2 14 -0.2815 0.0031
-3 2 15 1.1017 0.0012
-3 2 16 -0.1888 0.0114
-3 2 17 1.1190 -0.0054
-3 2 18 -0.9170 -0.0051
-3 2 19 0.1898 -0.0030
-3 2 20 -1.1003 0.0051
-3 2 21 -0.5731 -0.0045
-3 2 22 -0.4161 0.0010
-3 2 23 -0.6475 0.0059
-3 2 24 -0.1305 -0.0082
-3 3 -2 12.5858 -0.0009
-3 3 -1 0.2152 0.0221
-3 3 0 0.9847 -0.0093
-3 3 1 1.1268 0.0074
-3 3 2 -10.7241 0.0002
-3 3 3 -1.0415 -0.0116
-3 3 4 -15.3950 -0.0231
-3 3 5 -7.0854 0.0150
-3 3 6 -13.6360 -0.0055
-3 3 7 -10.1678 -0.0005
-3 3 8 -9.6072 0.0003
-3 3 9 -5.4924 0.0063
-3 3 10 -5.8253 -0.0063
-3 3 11 -2.5941 -0.0078
-3 3 12 -3.9792 0.0006
-3 3 13 -1.9934 -0.0017
-3 3 14 -2.4649 0.0052
-3 3 15 -0.7960 -0.0056
-3 3 16 -1.5963 -0.0032
-3 3 17 -0.2059 0.0021
-3 3 18 -0.7651 0.0015
-3 3 19 0.2423 -0.0006
-3 3 20 0.8452 0.0063
-3 3 21 0.2427 -0.0045
-3 3 22 1.3485 -0.0047
-3 3 23 -0.0256 0.0073
-3 3 24 0.4430 -0.0013
-3 4 -2 -1.2523 -0.0071
-3 4 -1 2.6966 0.0180
-3 4 0 -6.0939 -0.0103
-3 4 1 9.9135 -0.0191
-3 4 2 -2.1371 0.0061
-3 4 3 14.7236 0.0033
-3 4 4 6.4833 -0.0035
-3 4 5 12.2992 0.0030
-3 4 6 11.0508 0.0003
-3 4 7 11.3653 -0.0075
-3 4 8 10.6113 -0.0142
-3 4 9 9.0823 -0.0101
-3 4 10 6.9921 0.0004
-3 4 11 5.2669 -0.0044
-3 4 12 4.0784 0.0007
-3 4 13 3.9454 0.0001
-3 4 14 2.7888 0.0008
-3 4 15 2.7366 0.0009
-3 4 16 1.4715 -0.0046
-3 4 17 1.2117 0.0068
-3 4 18 1.0160 0.0012
-3 4 19 -0.1804 -0.0097
-3 4 20 0.8247 0.0002
-3 4 21 -1.5319 0.0038
-3 4 22 0.3554 0.0069
-3 4 23 -1.2761 0.0070
-3 4 24 0.1271 -0.0130
-3 5 -2 -3.5686 -0.0022
-3 5 -1 7.1142 0.0041
-3 5 0 -5.1696 0.0130
-3 5 1 7.6255 -0.0087
-3 5 2 -5.2445 0.0043
-3 5 3 -2.0309 -0.0033
-3 5 4 -6.1633 0.0085
-3 5 5 -9.1617 -0.0030
-3 5 6 -6.9253 0.0009
-3 5 7 -10.2859 0.0058
-3 5 8 -6.8808 0.0087
-3 5 9 -9.9994 0.0018
-3 5 10 -6.2775 0.0082
-3 5 11 -6.5532 0.0039
-3 5 12 -4.3624 -0.0006
-3 5 13 -3.6118 -0.0030
-3 5 14 -3.0754 -0.0016
-3 5 15 -2.6372 0.0061
-3 5 16 -1.7561 -0.0036
-3 5 17 -1.6992 -0.0018
-3 5 18 -0.2648 0.0021
-3 5 19 -1.3784 -0.0006
-3 5 20 0.8019 0.0074
-3 5 21 -1.2188 -0.0048
-3 5 22 1.3544 -0.0075
-3 5 23 -0.5023 -0.0051
-3 5 24 0.9972 -0.0177
-3 6 -2 -6.4065 -0.0068
-3 6 -1 2.4115 -0.0117
-3 6 0 -7.0099 -0.0031
-3 6 1 -1.1101 0.0008
-3 6 2 -2.9487 0.0087
-3 6 3 -3.1657 0.0007
-3 6 4 3.0860 0.0088
-3 6 5 0.5031 0.0036
-3 6 6 7.7376 -0.0077
-3 6 7 2.2370 -0.0001
-3 6 8 8.2392 0.0051
-3 6 9 3.7686 0.0018
-3 6 10 6.6286 -0.0009
-3 6 11 4.5114 0.0004
-3 6 12 4.2539 0.0054
-3 6 13 2.8011 0.0020
-3 6 14 2.4083 -0.0012
-3 6 15 1.4615 0.0015
-3 6 16 1.7456 -0.0023
-3 6 17 0.7041 -0.0039
-3 6 18 1.1726 0.0017
-3 6 19 -0.3759 -0.0017
-3 6 20 1.2401 0.0039
-3 6 21 -0.9693 -0.0033
-3 6 22 1.1744 -0.0004
-3 6 23 -0.9261 0.0136
-3 7 -2 -1.1609 -0.0007
-3 7 -1 4.6744 0.0090
-3 7 0 1.9002 -0.0054
-3 7 1 2.2050 0.0001
-3 7 2 4.8262 0.0010
-3 7 3 0.9473 -0.0072
-3 7 4 4.9830 -0.0123
-3 7 5 -2.4446 0.0006
-3 7 6 1.9233 -0.0016
-3 7 7 -5.1056 0.0023
-3 7 8 -1.6503 -0.0029
-3 7 9 -3.9944 -0.0036
-3 7 10 -3.1232 -0.0022
-3 7 11 -2.9621 -0.0064
-3 7 12 -2.8868 -0.0006
-3 7 13 -1.8082 -0.0000
-3 7 14 -1.4623 -0.0030
-3 7 15 -0.7265 0.0002
-3 7 16 -0.6843 0.0036
-3 7 17 -0.4939 0.0047
-3 7 18 -0.1269 0.0025
-3 7 19 -0.9025 -0.0020
-3 7 20 0.7116 -0.0050
-3 7 21 -1.0629 0.0008
-3 7 22 0.7978 -0.0007
-3 7 23 -0.8632 -0.0059
-3 8 -2 -1.1208 -0.0051
-3 8 -1 -0.3215 0.0051
-3 8 0 -1.0128 -0.0011
-3 8 1 -2.4171 0.0021
-3 8 2 -0.2756 0.0044
-3 8 3 -3.5042 0.0015
-3 8 4 0.5215 -0.0019
-3 8 5 -3.6080 -0.0006
-3 8 6 0.8313 -0.0012
-3 8 7 0.3401 -0.0009
-3 8 8 1.1981 -0.0018
-3 8 9 2.9542 -0.0034
-3 8 10 0.8097 0.0058
-3 8 11 3.0650 0.0005
-3 8 12 -0.0302 -0.0043
-3 8 13 2.3552 0.0005
-3 8 14 -0.5219 -0.0008
-3 8 15 1.3540 -0.0004
-3 8 16 -0.5945 -0.0025
-3 8 17 0.4229 -0.0006
-3 8 18 0.2066 -0.0044
-3 8 19 -0.1375 0.0042
-3 8 20 0.8962 0.0006
-3 8 21 -0.4085 0.0052
-3 8 22 0.7464 0.0078
-3 8 23 -0.2391 -0.0073
-3 9 -2 -1.7199 -0.0009
-3 9 -1 -0.4317 0.0032
-3 9 0 -0.2464 0.0047
-3 9 1 0.0765 -0.0013
-3 9 2 1.3601 -0.0040
-3 9 3 -1.0127 -0.0066
-3 9 4 1.1706 0.0059
-3 9 5 0.1766 0.0066
-3 9 6 -0.7174 0.0045
-3 9 7 1.4681 0.0015
-3 9 8 -2.8963 0.0056
-3 9 9 1.0625 -0.0025
-3 9 10 -4.2797 -0.0013
-3 9 11 1.6907 0.0033
-3 9 12 -3.8744 -0.0003
-3 9 13 2.1557 0.0034
-3 9 14 -2.5708 0.0018
-3 9 15 1.5804 0.0012
-3 9 16 -1.2667 -0.0002
-3 9 17 0.5807 0.0015
-3 9 18 -0.3702 -0.0032
-3 9 19 -0.2049 0.0003
-3 9 20 -0.1367 -0.0009
-3 9 21 -0.7858 -0.0091
-3 9 22 -0.2331 0.0017
-3 10 -2 -0.2365 0.0035
-3 10 -1 1.6942 -0.0005
-3 10 0 0.2406 -0.0065
-3 10 1 -0.0607 -0.0041
-3 10 2 0.3413 0.0032
-3 10 3 -0.3217 0.0031
-3 10 4 -0.5799 0.0028
-3 10 5 2.1514 -0.0007
-3 10 6 -1.7837 -0.0043
-3 10 7 3.3798 -0.0057
-3 10 8 -2.4528 0.0018
-3 10 9 4.8613 0.0033
-3 10 10 -2.8974 -0.0001
-3 10 11 5.4986 0.0019
-3 10 12 -2.9480 -0.0004
-3 10 13 4.0433 -0.0003
-3 10 14 -2.2917 -0.0002
-3 10 15 2.0992 -0.0016
-3 10 16 -1.1717 0.0007
-3 10 17 1.1281 -0.0010
-3 10 18 -0.3313 -0.0005
-3 10 19 0.4036 -0.0007
-3 10 20 0.3072 0.0061
-3 10 21 0.3010 -0.0034
-3 11 -2 -0.7398 -0.0001
-3 11 -1 0.7253 0.0028
-3 11 0 -0.0708 -0.0034
-3 11 1 -0.1588 0.0013
-3 11 2 0.2058 0.0018
-3 11 3 1.4886 0.0014
-3 11 4 -1.2540 -0.0041
-3 11 5 2.3967 -0.0032
-3 11 6 -3.1258 0.0011
-3 11 7 2.6589 0.0011
-3 11 8 -4.9172 -0.0025
-3 11 9 3.4165 -0.0034
-3 11 10 -5.8418 -0.0010
-3 11 11 3.1743 -0.0005
-3 11 12 -4.8933 -0.0002
-3 11 13 2.1573 -0.0006
-3 11 14 -2.9405 0.0025
-3 11 15 1.2516 -0.0034
-3 11 16 -1.5174 0.0000
-3 11 17 0.5656 0.0013
-3 11 18 -0.6537 0.0030
-3 11 19 -0.2147 0.0011
-3 11 20 -0.0510 0.0016
-3 11 21 -0.2259 -0.0045
-3 12 -2 -1.0088 -0.0042
-3 12 -1 -1.1464 -0.0003
-3 12 0 -0.4963 0.0004
-3 12 1 -0.8974 0.0036
-3 12 2 -1.1841 0.0013
-3 12 3 0.2132 -0.0018
-3 12 4 -2.5251 0.0007
-3 12 5 1.1824 -0.0021
-3 12 6 -3.2774 -0.0016
-3 12 7 3.3986 0.0006
-3 12 8 -3.4644 0.0035
-3 12 9 4.9445 0.0002
-3 12 10 -2.7987 0.0014
-3 12 11 4.6077 -0.0004
-3 12 12 -1.8039 -0.0013
-3 12 13 3.1008 -0.0049
-3 12 14 -0.8567 0.0009
-3 12 15 1.7760 0.0003
-3 12 16 -0.2616 -0.0000
-3 12 17 0.6113 0.0032
-3 12 18 0.2263 -0.0016
-3 12 19 -0.0478 -0.0010
-3 12 20 0.3381 -0.0010
-3 13 -2 1.6628 0.0011
-3 13 -1 0.1237 0.0005
-3 13 0 1.9062 0.0020
-3 13 1 0.9184 -0.0014
-3 13 2 1.2354 0.0000
-3 13 3 1.4963 -0.0061
-3 13 4 0.1662 0.0017
-3 13 5 2.7756 0.0043
-3 13 6 -1.2730 0.0032
-3 13 7 3.5330 -0.0005
-3 13 8 -2.5474 0.0010
-3 13 9 2.5607 -0.0004
-3 13 10 -3.2476 -0.0017
-3 13 11 1.2753 -0.0000
-3 13 12 -2.7187 0.0052
-3 13 13 0.4288 0.0012
-3 13 14 -1.4047 -0.0016
-3 13 15 -0.1391 0.0024
-3 13 16 -0.5254 -0.0013
-3 13 17 -0.4148 -0.0005
-3 13 18 0.0509 -0.0052
-3 13 19 -0.2405 -0.0016
-3 14 -2 0.1686 0.0016
-3 14 -1 -1.9284 0.0001
-3 14 0 0.1261 0.0006
-3 14 1 -2.0431 -0.0023
-3 14 2 -0.5792 0.0029
-3 14 3 -1.4454 0.0020
-3 14 4 -1.7467 -0.0001
-3 14 5 0.0650 -0.0003
-3 14 6 -2.4019 -0.0000
-3 14 7 0.6584 -0.0000
-3 14 8 -2.1072 -0.0017
-3 14 9 1.2200 0.0033
-3 14 10 -1.2524 0.0025
-3 14 11 1.6519 -0.0041
-3 14 12 0.0843 -0.0029
-3 14 13 0.9345 0.0022
-3 14 14 0.6319 0.0005
-3 14 15 0.0855 0.0034
-3 14 16 0.4183 0.0012
-3 14 17 -0.0546 -0.0005
-3 14 18 0.1426 -0.0017
-3 15 -2 2.1523 0.0004
-3 15 -1 -0.4165 0.0012
-3 15 0 1.9524 -0.0010
-3 15 1 -0.6335 -0.0020
-3 15 2 1.5368 -0.0034
-3 15 3 0.7471 0.0013
-3 15 4 0.7865 0.0010
-3 15 5 1.4412 -0.0015
-3 15 6 0.3685 -0.0017
-3 15 7 1.0514 0.0020
-3 15 8 -0.3682 -0.0055
-3 15 9 0.8499 -0.0063
-3 15 10 -0.6030 0.0006
-3 15 11 -0.1223 0.0013
-3 15 12 -0.1564 0.0024
-3 15 13 -1.1028 0.0034
-3 15 14 0.0870 -0.0001
-3 15 15 -0.7081 -0.0068
-3 15 16 0.1883 -0.0058
-3 15 17 -0.0336 0.0030
-3 16 -2 0.5242 0.0002
-3 16 -1 -1.7847 -0.0008
-3 16 0 0.9015 -0.0011
-3 16 1 -1.2743 0.0036
-3 16 2 0.2346 0.0015
-3 16 3 -0.5343 -0.0014
-3 16 4 -0.3439 0.0024
-3 16 5 -0.7192 -0.0014
-3 16 6 -0.7279 -0.0041
-3 16 7 -0.1311 0.0028
-3 16 8 -0.5225 0.0046
-3 16 9 0.5537 0.0028
-3 16 10 0.4343 0.0048
-3 16 11 -0.0862 -0.0001
-3 16 12 1.0156 -0.0011
-3 16 13 -0.3210 -0.0086
-3 16 14 0.8540 -0.0038
-3 16 15 -0.0675 0.0033
-3 17 -2 1.0423 0.0004
-3 17 -1 -1.1648 -0.0020
-3 17 0 0.7281 -0.0020
-3 17 1 -0.5905 0.0002
-3 17 2 0.5001 0.0027
-3 17 3 -0.2158 -0.0045
-3 17 4 0.2262 0.0015
-3 17 5 0.1617 0.0023
-3 17 6 -0.0535 -0.0005
-3 17 7 0.8461 -0.0006
-3 17 8 -0.1688 -0.0018
-3 17 9 -0.0265 -0.0018
-3 17 10 -0.2335 -0.0002
-3 17 11 -0.8926 -0.0059
-3 17 12 0.0082 0.0044
-3 17 13 -0.5721 0.0063
-3 18 -2 0.6952 -0.0003
-3 18 -1 -0.2298 0.0015
-3 18 0 0.9573 0.0004
-3 18 1 0.0439 0.0015
-3 18 2 0.4142 0.0024
-3 18 3 -0.0978 -0.0006
-3 18 4 -0.4241 -0.0001
-3 18 5 0.4072 -0.0017
-3 18 6 -0.5857 0.0019
-3 18 7 0.3444 0.0048
-3 18 8 -0.6415 0.0013
-3 18 9 -0.0671 -0.0002
-3 18 10 -0.0092 0.0052
-3 18 11 0.2176 -0.0054
-3 19 -2 0.3890 -0.0026
-3 19 -1 -0.2258 0.0065
-3 19 0 0.0301 -0.0025
-3 19 1 -0.4195 0.0025
-3 19 2 -0.6061 -0.0063
-3 19 3 0.4357 -0.0032
-3 19 4 -0.2926 0.0035
-3 19 5 0.9129 -0.0038
-3 19 6 -0.2122 -0.0017
-3 19 7 0.5414 -0.0018
-3 19 8 -0.1450 -0.0038
-3 20 0 -0.4158 -0.0129
-3 20 1 0.2628 0.0051
-3 20 2 -0.5201 0.0002
-3 20 3 0.5971 -0.0016
-2 0 0 79.9403 -0.0037
-2 0 2 46.9604 0.0753
-2 0 4 18.8633 -0.0077
-2 0 6 5.2028 0.0065
-2 0 8 -0.3423 0.0390
-2 0 10 1.2525 0.0460
-2 0 12 1.6251 0.0049
-2 0 14 -0.3149 -0.0052
-2 0 16 -0.3394 -0.0097
-2 0 18 -0.4487 0.0029
-2 0 20 -0.6333 0.0013
-2 0 22 0.1346 -0.0142
-2 0 24 0.7333 0.0048
-2 1 -1 -73.3988 0.0146
-2 1 0 -0.4069 0.0488
-2 1 1 -52.9362 -0.0311
-2 1 2 -6.0085 -0.0166
-2 1 3 -24.3790 -0.0383
-2 1 4 -2.3671 0.0180
-2 1 5 -4.6093 0.0198
-2 1 6 -1.7781 0.0251
-2 1 7 1.3116 0.0090
-2 1 8 -0.1548 0.0081
-2 1 9 0.6691 -0.0368
-2 1 10 1.3984 0.0101
-2 1 11 -0.2163 0.0034
-2 1 12 -0.4612 -0.0146
-2 1 13 -0.0427 -0.0044
-2 1 14 -0.4659 -0.0003
-2 1 15 0.4064 0.0078
-2 1 16 0.0482 -0.0010
-2 1 17 0.5144 -0.0038
-2 1 18 -0.7252 0.0032
-2 1 19 0.6390 -0.0044
-2 1 20 -0.8203 -0.0035
-2 1 21 0.2657 0.0015
-2 1 22 -0.3469 0.0083
-2 1 23 -0.4325 0.0075
-2 1 24 -0.1076 -0.0065
-2 2 -1 -4.9661 -0.0146
-2 2 0 34.3102 -0.0006
-2 2 1 5.5800 0.0037
-2 2 2 17.2278 -0.0050
-2 2 3 7.3543 0.0065
-2 2 4 -0.8893 0.0129
-2 2 5 2.2623 0.0071
-2 2 6 -8.6296 -0.0319
-2 2 7 -2.1948 -0.0198
-2 2 8 -4.8357 0.0046
-2 2 9 -2.6131 -0.0037
-2 2 10 -3.0750 -0.0075
-2 2 11 -1.6320 0.0022
-2 2 12 -2.2612 -0.0032
-2 2 13 -0.5538 0.0007
-2 2 14 -0.7001 0.0015
-2 2 15 -0.2535 -0.0037
-2 2 16 -0.8820 0.0014
-2 2 17 0.2958 -0.0071
-2 2 18 -0.9198 0.0031
-2 2 19 1.0816 0.0037
-2 2 20 -0.2450 0.0023
-2 2 21 0.7277 -0.0038
-2 2 22 0.2581 -0.0004
-2 2 23 0.0305 0.0037
-2 2 24 0.2459 -0.0052
-2 3 -1 -13.4144 -0.0015
-2 3 0 -3.5712 -0.0380
-2 3 1 -2.1660 0.0100
-2 3 2 -7.0822 0.0051
-2 3 3 8.6522 0.0023
-2 3 4 -4.4136 -0.0077
-2 3 5 12.6637 0.0128
-2 3 6 4.8148 -0.0042
-2 3 7 11.3815 -0.0024
-2 3 8 7.2893 0.0019
-2 3 9 7.4008 0.0047
-2 3 10 4.4976 -0.0067
-2 3 11 4.5099 -0.0015
-2 3 12 3.5945 0.0052
-2 3 13 2.9610 0.0033
-2 3 14 2.0293 -0.0003
-2 3 15 1.7248 -0.0052
-2 3 16 0.5009 0.0081
-2 3 17 1.4204 0.0046
-2 3 18 -0.0621 -0.0048
-2 3 19 0.5631 -0.0049
-2 3 20 -0.3920 0.0040
-2 3 21 -0.5846 0.0016
-2 3 22 0.0019 -0.0015
-2 3 23 -0.5349 0.0018
-2 3 24 0.3368 -0.0082
-2 4 -1 2.9136 0.0161
-2 4 0 -4.0630 -0.0060
-2 4 1 8.5041 0.0073
-2 4 2 -11.4336 0.0133
-2 4 3 3.9241 0.0027
-2 4 4 -12.4813 -0.0103
-2 4 5 -4.3294 -0.0070
-2 4 6 -10.6337 0.0078
-2 4 7 -9.4175 0.0077
-2 4 8 -10.2212 0.0064
-2 4 9 -9.7331 0.0090
-2 4 10 -6.6493 0.0120
-2 4 11 -6.8156 0.0036
-2 4 12 -4.2797 -0.0011
-2 4 13 -4.4297 0.0006
-2 4 14 -3.5810 0.0029
-2 4 15 -2.2775 -0.0020
-2 4 16 -2.0980 -0.0049
-2 4 17 -0.9929 0.0020
-2 4 18 -0.9951 -0.0001
-2 4 19 -0.7636 0.0007
-2 4 20 0.1692 0.0050
-2 4 21 -0.5751 -0.0035
-2 4 22 1.1578 -0.0045
-2 4 23 -0.4851 -0.0021
-2 4 24 0.4996 -0.0048
-2 5 -1 5.4773 0.0051
-2 5 0 -8.2814 0.0060
-2 5 1 5.7478 -0.0059
-2 5 2 -6.9803 -0.0056
-2 5 3 5.3782 -0.0042
-2 5 4 2.5884 0.0075
-2 5 5 6.0866 -0.0067
-2 5 6 7.6437 0.0019
-2 5 7 6.1040 0.0015
-2 5 8 10.4031 -0.0064
-2 5 9 6.1071 -0.0125
-2 5 10 10.0596 -0.0049
-2 5 11 5.2704 0.0010
-2 5 12 6.2627 -0.0031
-2 5 13 4.1448 -0.0032
-2 5 14 3.7110 0.0018
-2 5 15 3.0075 0.0028
-2 5 16 2.2441 -0.0045
-2 5 17 1.3778 0.0015
-2 5 18 1.2359 0.0026
-2 5 19 0.3798 -0.0044
-2 5 20 1.2902 -0.0003
-2 5 21 -0.7324 -0.0059
-2 5 22 1.1154 0.0099
-2 5 23 -1.1647 0.0108
-2 5 24 0.4443 -0.0016
-2 6 -1 5.5342 0.0025
-2 6 0 -2.5410 0.0010
-2 6 1 6.2954 0.0072
-2 6 2 2.2411 -0.0031
-2 6 3 2.7100 -0.0123
-2 6 4 1.7902 0.0030
-2 6 5 -3.4604 0.0015
-2 6 6 -0.9573 -0.0050
-2 6 7 -7.7003 0.0013
-2 6 8 -1.9528 -0.0002
-2 6 9 -8.3603 0.0013
-2 6 10 -4.0366 -0.0051
-2 6 11 -6.9350 -0.0020
-2 6 12 -4.3821 -0.0004
-2 6 13 -4.2698 -0.0053
-2 6 14 -3.0485 -0.0016
-2 6 15 -2.6147 0.0039
-2 6 16 -1.8594 0.0022
-2 6 17 -1.3927 0.0008
-2 6 18 -0.8943 0.0022
-2 6 19 -0.9761 -0.0026
-2 6 20 0.2741 0.0065
-2 6 21 -1.4344 -0.0027
-2 6 22 0.8633 -0.0021
-2 6 23 -0.9845 -0.0056
-2 7 -1 0.8331 0.0026
-2 7 0 -3.3112 -0.0126
-2 7 1 -2.2949 0.0010
-2 7 2 -2.7962 0.0041
-2 7 3 -4.8730 0.0008
-2 7 4 -1.5785 0.0053
-2 7 5 -4.3343 0.0100
-2 7 6 3.0247 -0.0018
-2 7 7 -0.9368 -0.0013
-2 7 8 4.8057 -0.0039
-2 7 9 1.8396 0.0059
-2 7 10 4.2989 0.0036
-2 7 11 3.3674 -0.0010
-2 7 12 3.3722 0.0068
-2 7 13 3.3275 0.0041
-2 7 14 1.9831 -0.0002
-2 7 15 2.2298 -0.0023
-2 7 16 0.7202 -0.0029
-2 7 17 1.5105 -0.0041
-2 7 18 0.3885 -0.0027
-2 7 19 0.3578 -0.0013
-2 7 20 0.8590 0.0013
-2 7 21 -0.5536 0.0021
-2 7 22 0.9941 -0.0005
-2 7 23 -0.5446 0.0001
-2 8 -1 0.6592 0.0073
-2 8 0 0.3019 -0.0013
-2 8 1 1.2410 -0.0034
-2 8 2 1.8697 0.0010
-2 8 3 0.9357 0.0007
-2 8 4 3.9992 0.0001
-2 8 5 0.4010 -0.0042
-2 8 6 2.8050 -0.0012
-2 8 7 -0.5534 0.0048
-2 8 8 -0.9222 0.0019
-2 8 9 -1.4374 0.0002
-2 8 10 -2.7778 0.0046
-2 8 11 -0.8721 -0.0012
-2 8 12 -3.4789 -0.0004
-2 8 13 -0.1179 0.0023
-2 8 14 -3.1502 0.0009
-2 8 15 0.5114 0.0012
-2 8 16 -2.2543 0.0022
-2 8 17 0.6209 0.0045
-2 8 18 -1.0621 0.0002
-2 8 19 -0.0727 0.0033
-2 8 20 -0.2338 -0.0052
-2 8 21 -0.5859 -0.0023
-2 8 22 0.3067 0.0014
-2 9 -1 2.2169 -0.0051
-2 9 0 -0.0619 -0.0031
-2 9 1 0.5363 -0.0005
-2 9 2 0.0021 0.0051
-2 9 3 -1.1443 0.0000
-2 9 4 0.3185 0.0027
-2 9 5 -0.9166 -0.0061
-2 9 6 -1.3649 -0.0048
-2 9 7 0.5603 -0.0014
-2 9 8 -1.2409 0.0004
-2 9 9 2.7227 -0.0051
-2 9 10 -1.1571 -0.0011
-2 9 11 4.3090 0.0014
-2 9 12 -1.9541 -0.0040
-2 9 13 4.2053 -0.0022
-2 9 14 -2.1535 -0.0028
-2 9 15 3.1824 -0.0010
-2 9 16 -1.5260 -0.0029
-2 9 17 1.8486 0.0005
-2 9 18 -0.9091 -0.0027
-2 9 19 0.8558 0.0040
-2 9 20 0.0061 0.0028
-2 9 21 0.3067 -0.0002
-2 9 22 0.4199 0.0078
-2 10 -1 -0.0420 -0.0004
-2 10 0 -1.9332 0.0032
-2 10 1 -0.3713 0.0064
-2 10 2 0.1575 0.0011
-2 10 3 -0.1408 -0.0085
-2 10 4 -0.4798 -0.0050
-2 10 5 0.9548 0.0029
-2 10 6 -1.6941 0.0049
-2 10 7 1.8769 0.0019
-2 10 8 -2.6956 0.0017
-2 10 9 2.6326 -0.0005
-2 10 10 -4.7019 -0.0037
-2 10 11 3.1676 -0.0009
-2 10 12 -5.2825 -0.0026
-2 10 13 3.0238 0.0007
-2 10 14 -3.9683 -0.0008
-2 10 15 2.1762 0.0009
-2 10 16 -2.4437 0.0009
-2 10 17 1.3606 0.0034
-2 10 18 -1.3966 -0.0001
-2 10 19 0.5803 -0.0018
-2 10 20 -0.3130 0.0002
-2 10 21 -0.2420 -0.0076
-2 11 -1 0.9766 0.0032
-2 11 0 0.0950 -0.0018
-2 11 1 0.1201 -0.0012
-2 11 2 -0.0275 -0.0033
-2 11 3 0.0228 0.0038
-2 11 4 -1.3935 0.0028
-2 11 5 1.1206 0.0033
-2 11 6 -1.7987 0.0005
-2 11 7 2.6063 -0.0030
-2 11 8 -2.7583 -0.0016
-2 11 9 4.4811 0.0019
-2 11 10 -3.4930 0.0036
-2 11 11 5.2779 0.0026
-2 11 12 -3.0991 0.0009
-2 11 13 4.3538 0.0024
-2 11 14 -1.9671 0.0025
-2 11 15 2.8177 0.0012
-2 11 16 -1.3079 -0.0008
-2 11 17 1.6147 -0.0013
-2 11 18 -0.5417 -0.0052
-2 11 19 0.3412 -0.0042
-2 11 20 0.0953 0.0025
-2 12 -1 0.5095 0.0018
-2 12 0 0.9737 -0.0005
-2 12 1 0.1345 0.0000
-2 12 2 0.6703 -0.0042
-2 12 3 0.9299 0.0008
-2 12 4 0.3363 0.0020
-2 12 5 1.9605 -0.0019
-2 12 6 -0.9410 0.0007
-2 12 7 2.9514 0.0018
-2 12 8 -3.1132 0.0030
-2 12 9 3.1257 -0.0025
-2 12 10 -4.3922 -0.0012
-2 12 11 2.4720 0.0000
-2 12 12 -3.9232 0.0020
-2 12 13 1.5590 -0.0007
-2 12 14 -2.7494 0.0021
-2 12 15 0.7157 0.0009
-2 12 16 -1.7207 -0.0026
-2 12 17 0.1815 0.0020
-2 12 18 -0.4177 0.0032
-2 12 19 -0.2271 0.0057
-2 12 20 0.2805 0.0059
-2 13 -1 -1.8806 -0.0040
-2 13 0 -0.1148 -0.0036
-2 13 1 -1.9501 0.0006
-2 13 2 -0.2757 0.0024
-2 13 3 -1.6242 -0.0005
-2 13 4 -0.9806 0.0018
-2 13 5 -0.4737 -0.0025
-2 13 6 -2.6053 -0.0030
-2 13 7 0.8941 -0.0050
-2 13 8 -3.0672 -0.0009
-2 13 9 2.0918 0.0005
-2 13 10 -2.0030 -0.0004
-2 13 11 2.9230 -0.0022
-2 13 12 -0.8568 0.0019
-2 13 13 2.2802 -0.0043
-2 13 14 -0.2669 -0.0040
-2 13 15 1.3459 -0.0015
-2 13 16 0.2581 -0.0026
-2 13 17 0.6605 -0.0008
-2 13 18 0.3327 0.0002
-2 13 19 -0.0055 -0.0016
-2 14 -1 -0.1516 0.0013
-2 14 0 2.3987 0.0008
-2 14 1 -0.4667 0.0014
-2 14 2 2.7248 0.0028
-2 14 3 0.1982 -0.0007
-2 14 4 1.5574 -0.0014
-2 14 5 1.4662 0.0003
-2 14 6 0.2815 0.0040
-2 14 7 2.0307 0.0027
-2 14 8 -0.0209 -0.0017
-2 14 9 1.9386 0.0021
-2 14 10 -0.8691 0.0018
-2 14 11 0.8090 -0.0032
-2 14 12 -1.4463 0.0026
-2 14 13 -0.4207 0.0004
-2 14 14 -0.8214 -0.0014
-2 14 15 -0.5073 -0.0010
-2 14 16 -0.4069 0.0040
-2 14 17 -0.3137 0.0022
-2 14 18 -0.3540 -0.0003
-2 15 -1 -2.6230 -0.0013
-2 15 0 0.8139 -0.0005
-2 15 1 -2.6513 0.0009
-2 15 2 0.6583 -0.0012
-2 15 3 -1.9373 0.0008
-2 15 4 -0.7335 -0.0004
-2 15 5 -1.1469 -0.0042
-2 15 6 -0.9399 -0.0016
-2 15 8 -0.9449 -0.0015
-2 15 9 -0.1416 0.0014
-2 15 10 -0.9545 0.0041
-2 15 11 0.0401 -0.0026
-2 15 12 0.3309 -0.0015
-2 15 13 0.1518 -0.0020
-2 15 14 0.9949 0.0058
-2 15 15 0.1747 0.0048
-2 15 16 0.3727 0.0044
-2 16 -1 -0.6108 0.0001
-2 16 0 2.3339 0.0008
-2 16 1 -0.8626 0.0013
-2 16 2 1.5341 -0.0042
-2 16 3 -0.2167 -0.0036
-2 16 4 1.0191 0.0050
-2 16 5 0.3054 0.0020
-2 16 6 0.9979 0.0015
-2 16 7 0.5790 0.0040
-2 16 8 0.1419 -0.0019
-2 16 9 0.4466 -0.0042
-2 16 10 0.0190 -0.0028
-2 16 11 -0.1149 -0.0026
-2 16 12 0.4938 0.0070
-2 16 13 -0.6902 0.0005
-2 16 14 0.1083 0.0010
-2 16 15 -0.6333 -0.0032
-2 17 -1 -1.3197 0.0013
-2 17 0 0.8879 -0.0001
-2 17 1 -1.1153 0.0018
-2 17 2 0.4738 0.0031
-2 17 3 -0.7274 -0.0011
-2 17 4 0.2895 0.0028
-2 17 5 -0.2628 -0.0012
-2 17 6 -0.3557 -0.0046
-2 17 7 -0.0811 -0.0009
-2 17 8 -0.7798 -0.0023
-2 17 9 0.2287 0.0046
-2 17 10 0.0166 0.0049
-2 17 11 0.0492 -0.0033
-2 17 12 0.3470 0.0034
-2 17 13 -0.2042 -0.0036
-2 18 -1 -0.5737 0.0001
-2 18 0 0.4699 -0.0029
-2 18 1 -0.8240 -0.0020
-2 18 2 0.3856 -0.0019
-2 18 3 -0.0499 -0.0012
-2 18 4 -0.0070 -0.0014
-2 18 5 0.3056 -0.0007
-2 18 6 -0.6084 0.0003
-2 18 7 0.6515 0.0031
-2 18 8 -0.3466 -0.0065
-2 18 9 0.7516 -0.0027
-2 18 10 -0.2286 0.0026
-2 18 11 0.0053 -0.0069
-2 19 -1 -0.7267 -0.0021
-2 19 0 0.2901 -0.0057
-2 19 1 -0.1945 0.0045
-2 19 2 0.0807 -0.0024
-2 19 3 0.3497 0.0048
-2 19 4 -0.7334 0.0049
-2 19 5 0.3035 -0.0026
-2 19 6 -0.6458 0.0001
-2 19 7 0.6727 0.0064
-2 19 8 -0.5898 0.0039
-2 20 -1 0.3351 0.0034
-2 20 0 0.7888 -0.0019
-2 20 1 0.6672 0.0154
-2 20 2 -0.1863 -0.0027
-2 20 3 0.5878 -0.0053
-2 20 4 -0.2457 0.0032
-1 0 3 -53.2126 -0.0288
-1 0 5 -23.2552 0.0417
-1 0 7 -4.7688 0.0007
-1 0 9 0.9502 -0.0293
-1 0 11 -1.0705 -0.0360
-1 0 13 -0.5985 -0.0053
-1 0 15 0.0336 0.0038
-1 0 17 -0.2410 0.0140
-1 0 19 0.3733 -0.0118
-1 0 21 0.3651 0.0046
-1 0 23 -0.5083 0.0062
-1 1 0 84.8599 0.0128
-1 1 1 7.0731 -0.0108
-1 1 2 61.0845 0.0604
-1 1 3 9.4386 0.0466
-1 1 4 28.9264 0.0169
-1 1 5 6.7774 -0.0370
-1 1 6 7.0183 -0.0511
-1 1 7 5.0302 -0.0064
-1 1 8 -0.6244 0.0118
-1 1 9 0.3109 -0.0096
-1 1 10 -1.0644 0.0137
-1 1 11 -0.6322 0.0034
-1 1 12 -0.0924 0.0051
-1 1 13 0.4281 0.0119
-1 1 14 0.1053 0.0045
-1 1 15 -0.2506 0.0053
-1 1 16 0.0489 -0.0124
-1 1 17 0.0618 -0.0007
-1 1 18 -0.2270 0.0058
-1 1 19 0.6670 0.0002
-1 1 20 -0.5403 0.0032
-1 1 21 0.3728 0.0030
-1 1 22 -0.0737 -0.0016
-1 1 23 0.0231 -0.0048
-1 1 24 0.4888 -0.0065
-1 2 0 -1.4718 0.0206
-1 2 1 -41.1589 0.0185
-1 2 2 -13.1502 -0.0261
-1 2 3 -22.6837 -0.0370
-1 2 4 -13.7724 -0.0244
-1 2 5 -1.8830 0.0067
-1 2 6 -6.7486 0.0080
-1 2 7 4.6213 0.0301
-1 2 8 -1.0447 0.0165
-1 2 9 3.4430 -0.0075
-1 2 10 1.3722 -0.0081
-1 2 11 3.1880 0.0094
-1 2 12 1.5672 0.0051
-1 2 13 1.1950 -0.0031
-1 2 14 0.9139 -0.0117
-1 2 15 0.1990 0.0052
-1 2 16 0.4220 0.0089
-1 2 17 0.6320 -0.0033
-1 2 18 -0.4623 0.0005
-1 2 19 0.6018 0.0008
-1 2 20 -0.7625 -0.0014
-1 2 21 0.3457 -0.0039
-1 2 22 -0.1544 -0.0027
-1 2 23 0.0585 0.0057
-1 2 24 0.2416 -0.0053
-1 3 0 14.1528 -0.0126
-1 3 1 7.7654 0.0210
-1 3 2 4.6438 -0.0016
-1 3 3 14.0029 -0.0036
-1 3 4 -4.3952 0.0014
-1 3 5 8.3878 0.0192
-1 3 6 -8.8807 -0.0033
-1 3 7 -1.7290 -0.0125
-1 3 8 -8.4667 -0.0072
-1 3 9 -3.8131 0.0069
-1 3 10 -5.4689 0.0058
-1 3 11 -4.1168 -0.0004
-1 3 12 -3.4762 -0.0045
-1 3 13 -3.8029 0.0018
-1 3 14 -1.9192 -0.0032
-1 3 15 -1.6170 -0.0030
-1 3 16 -1.1961 0.0029
-1 3 17 -0.4195 -0.0047
-1 3 18 -0.9982 -0.0039
-1 3 19 0.1257 0.0047
-1 3 20 -0.4264 0.0036
-1 3 21 0.2746 0.0002
-1 3 22 0.0694 -0.0049
-1 3 23 -0.3786 0.0056
-1 3 24 -0.0581 0.0009
-1 4 0 -4.4881 -0.0137
-1 4 1 5.4275 -0.0098
-1 4 2 -10.1915 -0.0019
-1 4 3 9.9197 0.0052
-1 4 4 -5.9761 0.0008
-1 4 5 8.5297 0.0019
-1 4 6 1.6506 0.0082
-1 4 7 9.0380 -0.0045
-1 4 8 7.2737 -0.0066
-1 4 9 7.9981 -0.0067
-1 4 10 8.0918 -0.0023
-1 4 11 4.5714 -0.0089
-1 4 12 6.4620 -0.0098
-1 4 13 3.7042 0.0066
-1 4 14 4.1327 0.0054
-1 4 15 2.7694 -0.0041
-1 4 16 1.8233 -0.0008
-1 4 17 1.3704 0.0067
-1 4 18 0.9162 -0.0007
-1 4 19 0.8970 -0.0035
-1 4 20 0.4632 -0.0052
-1 4 21 -0.0398 0.0013
-1 4 22 0.4764 0.0029
-1 4 23 -0.6475 -0.0010
-1 4 24 0.5924 -0.0018
-1 5 0 -6.6850 -0.0004
-1 5 1 8.2156 -0.0006
-1 5 2 -5.6113 -0.0015
-1 5 3 5.1029 0.0084
-1 5 4 -5.0425 0.0075
-1 5 5 -1.6976 -0.0127
-1 5 6 -5.1226 -0.0038
-1 5 7 -6.1067 0.0017
-1 5 8 -5.2014 0.0049
-1 5 9 -9.9845 -0.0001
-1 5 10 -5.0296 0.0033
-1 5 11 -9.0568 0.0088
-1 5 12 -4.3057 -0.0020
-1 5 13 -5.8674 -0.0010
-1 5 14 -3.8838 0.0021
-1 5 15 -3.6712 -0.0003
-1 5 16 -2.3452 -0.0034
-1 5 17 -1.8967 0.0020
-1 5 18 -1.2441 0.0002
-1 5 19 -0.9783 0.0020
-1 5 20 -0.5843 0.0035
-1 5 21 -1.1706 -0.0010
-1 5 22 0.6882 0.0040
-1 5 23 -0.7818 -0.0071
-1 6 0 -3.8786 -0.0026
-1 6 1 1.7994 0.0084
-1 6 2 -5.1288 -0.0063
-1 6 3 -1.9402 -0.0046
-1 6 4 -1.8832 0.0053
-1 6 5 -0.1543 0.0003
-1 6 6 3.6795 -0.0047
-1 6 7 0.8944 0.0023
-1 6 8 7.1704 0.0026
-1 6 9 2.0671 0.0020
-1 6 10 8.2489 -0.0049
-1 6 11 3.8609 0.0080
-1 6 12 6.6477 0.0074
-1 6 13 4.0627 -0.0006
-1 6 14 4.3601 0.0004
-1 6 15 3.0842 0.0014
-1 6 16 2.6305 -0.0009
-1 6 17 2.0491 -0.0025
-1 6 18 0.9760 -0.0024
-1 6 19 1.0541 -0.0015
-1 6 20 1.0735 0.0013
-1 6 21 -0.0828 -0.0066
-1 6 22 1.2800 0.0035
-1 6 23 -0.6642 0.0028
-1 7 0 -0.5998 -0.0053
-1 7 1 2.2199 0.0094
-1 7 2 2.1398 0.0056
-1 7 3 3.4181 -0.0023
-1 7 4 4.1758 -0.0068
-1 7 5 0.9956 -0.0006
-1 7 6 2.8001 -0.0002
-1 7 7 -3.2203 0.0021
-1 7 8 0.0943 -0.0006
-1 7 9 -4.6195 0.0066
-1 7 10 -1.8439 -0.0022
-1 7 11 -4.6068 -0.0057
-1 7 12 -3.4446 -0.0026
-1 7 13 -3.5386 -0.0056
-1 7 14 -3.5378 -0.0019
-1 7 15 -2.1116 -0.0001
-1 7 16 -2.9340 0.0043
-1 7 17 -0.6004 0.0028
-1 7 18 -1.8951 0.0018
-1 7 19 -0.3320 0.0015
-1 7 20 -0.5641 0.0022
-1 7 21 -0.7478 0.0007
-1 7 22 0.1974 -0.0006
-1 7 23 -0.7857 -0.0033
-1 8 0 -0.6236 -0.0021
-1 8 1 0.3375 -0.0015
-1 8 2 -1.5520 -0.0013
-1 8 3 -1.6812 -0.0012
-1 8 4 -1.5876 0.0005
-1 8 5 -3.6165 0.0006
-1 8 6 -0.9487 0.0065
-1 8 7 -1.4968 0.0011
-1 8 8 0.8830 -0.0081
-1 8 9 0.9993 -0.0047
-1 8 10 1.7136 -0.0013
-1 8 11 2.6939 -0.0040
-1 8 12 1.0069 -0.0013
-1 8 13 3.7067 0.0010
-1 8 14 0.2577 0.0028
-1 8 15 3.7852 -0.0033
-1 8 16 -0.4424 -0.0022
-1 8 17 2.8028 -0.0017
-1 8 18 -0.6598 -0.0021
-1 8 19 1.5569 0.0006
-1 8 20 -0.2303 -0.0021
-1 8 21 0.5039 0.0018
-1 8 22 0.3684 0.0018
-1 9 0 -2.5897 0.0062
-1 9 1 0.4957 0.0014
-1 9 2 -0.7183 -0.0046
-1 9 3 0.0574 -0.0049
-1 9 4 0.7876 0.0063
-1 9 5 0.9122 -0.0013
-1 9 6 0.8179 -0.0009
-1 9 7 1.6401 0.0008
-1 9 8 -0.3192 0.0015
-1 9 9 0.8288 0.0019
-1 9 10 -2.5836 0.0024
-1 9 11 1.1453 0.0040
-1 9 12 -4.1786 0.0011
-1 9 13 1.9331 0.0008
-1 9 14 -4.3299 0.0021
-1 9 15 1.9172 0.0011
-1 9 16 -3.5251 0.0013
-1 9 17 1.5493 0.0018
-1 9 18 -2.4004 -0.0015
-1 9 19 1.2848 -0.0002
-1 9 20 -1.2204 -0.0027
-1 9 21 0.0827 -0.0038
-1 10 0 0.1568 -0.0058
-1 10 1 1.7394 -0.0035
-1 10 2 0.3503 0.0010
-1 10 3 0.2306 0.0033
-1 10 4 -0.1906 0.0055
-1 10 5 0.6587 0.0014
-1 10 6 -1.1432 -0.0046
-1 10 7 0.7543 -0.0029
-1 10 8 -1.9265 -0.0001
-1 10 9 2.1421 0.0024
-1 10 10 -2.6644 -0.0008
-1 10 11 4.2734 0.0031
-1 10 12 -3.0571 0.0025
-1 10 13 4.8463 0.0031
-1 10 14 -2.7469 0.0003
-1 10 15 3.7577 0.0010
-1 10 16 -2.0889 -0.0020
-1 10 17 2.8758 -0.0013
-1 10 18 -1.6700 -0.0024
-1 10 19 1.5173 0.0017
-1 10 20 -0.5982 0.0049
-1 10 21 0.3537 -0.0009
-1 11 0 -1.0488 -0.0009
-1 11 1 -0.4537 0.0027
-1 11 2 -0.2020 0.0016
-1 11 3 0.1476 0.0020
-1 11 4 -0.0928 -0.0080
-1 11 5 0.8065 -0.0034
-1 11 6 -0.6585 0.0018
-1 11 7 1.5580 0.0037
-1 11 8 -1.9438 0.0014
-1 11 9 2.8051 -0.0003
-1 11 10 -3.6624 -0.0016
-1 11 11 3.3829 -0.0027
-1 11 12 -4.4259 -0.0046
-1 11 13 2.7017 -0.0028
-1 11 14 -3.7969 -0.0047
-1 11 15 1.8270 -0.0018
-1 11 16 -2.8538 -0.0019
-1 11 17 1.4420 0.0060
-1 11 18 -1.6068 0.0043
-1 11 19 0.4999 0.0039
-1 11 20 -0.1196 0.0024
-1 12 0 -0.0452 0.0009
-1 12 1 -0.6943 0.0027
-1 12 2 0.1072 -0.0034
-1 12 3 -0.8569 0.0030
-1 12 4 -0.3989 0.0012
-1 12 5 -0.6118 -0.0001
-1 12 6 -1.4454 0.0001
-1 12 7 0.7813 -0.0028
-1 12 8 -2.5625 -0.0017
-1 12 9 2.5347 -0.0027
-1 12 10 -2.7121 0.0012
-1 12 11 3.4882 0.0014
-1 12 12 -2.2294 -0.0002
-1 12 13 3.1060 -0.0017
-1 12 14 -1.3660 -0.0005
-1 12 15 2.6141 0.0028
-1 12 16 -0.7211 -0.0023
-1 12 17 1.5839 -0.0005
-1 12 18 -0.1672 -0.0071
-1 12 19 0.2317 -0.0098
-1 13 0 1.8057 0.0028
-1 13 1 -0.1284 0.0047
-1 13 2 2.1296 -0.0019
-1 13 3 -0.2515 -0.0030
-1 13 4 1.7577 -0.0002
-1 13 5 0.7207 0.0010
-1 13 6 0.4362 0.0025
-1 13 7 2.2171 0.0020
-1 13 8 -0.5525 0.0042
-1 13 9 2.4323 0.0025
-1 13 10 -1.7347 -0.0015
-1 13 11 1.4826 -0.0019
-1 13 12 -2.3463 0.0032
-1 13 13 0.8155 0.0018
-1 13 14 -1.8344 0.0036
-1 13 15 0.2751 0.0061
-1 13 16 -1.3696 0.0030
-1 13 17 -0.2426 0.0010
-1 13 18 -0.6390 0.0048
-1 14 0 0.2689 -0.0030
-1 14 1 -2.8453 -0.0028
-1 14 2 0.6695 -0.0015
-1 14 3 -2.8985 0.0003
-1 14 4 -0.1938 -0.0007
-1 14 5 -1.3261 0.0009
-1 14 6 -1.1458 -0.0007
-1 14 7 -0.4855 -0.0031
-1 14 8 -1.6894 -0.0055
-1 14 9 -0.3441 0.0009
-1 14 10 -1.5935 0.0003
-1 14 11 0.7486 -0.0016
-1 14 12 -0.4147 0.0029
-1 14 13 1.1571 0.0006
-1 14 14 0.2566 -0.0001
-1 14 15 0.6642 -0.0046
-1 14 16 0.2909 -0.0027
-1 14 17 0.6766 -0.0071
-1 15 0 3.0282 0.0020
-1 15 1 -0.9485 -0.0006
-1 15 2 2.9124 -0.0021
-1 15 3 -0.2479 0.0040
-1 15 4 2.0370 0.0012
-1 15 5 0.7265 -0.0002
-1 15 6 1.1816 0.0028
-1 15 7 0.5224 0.0038
-1 15 8 0.8228 -0.0013
-1 15 9 0.9931 0.0011
-1 15 10 0.5972 0.0011
-1 15 11 0.8958 -0.0003
-1 15 12 0.1220 0.0015
-1 15 13 -0.4480 -0.0039
-1 15 14 -0.1562 -0.0017
-1 15 15 -0.6039 -0.0069
-1 15 16 -0.2207 -0.0016
-1 16 0 0.5339 -0.0009
-1 16 1 -2.4942 0.0025
-1 16 2 0.5722 -0.0001
-1 16 3 -1.6611 0.0025
-1 16 4 -0.0900 0.0023
-1 16 5 -1.4234 -0.0066
-1 16 6 -0.3253 -0.0044
-1 16 7 -1.0572 -0.0020
-1 16 8 -0.3465 -0.0019
-1 16 9 -0.3269 0.0025
-1 16 10 -0.6427 0.0003
-1 16 11 -0.5897 -0.0011
-1 16 12 -0.1673 0.0011
-1 16 13 -0.5472 -0.0056
-1 16 14 0.5614 0.0018
-1 16 15 0.0046 0.0097
-1 17 0 1.5724 -0.0020
-1 17 1 -0.5045 0.0020
-1 17 2 1.3631 -0.0014
-1 17 3 -0.2862 -0.0053
-1 17 4 0.8554 0.0005
-1 17 5 -0.1215 0.0004
-1 17 6 0.6396 0.0046
-1 17 7 0.4669 0.0049
-1 17 8 0.1915 -0.0023
-1 17 9 0.6264 0.0018
-1 17 10 -0.1358 -0.0050
-1 17 11 0.2614 -0.0057
-1 17 12 0.3516 0.0041
-1 17 13 -0.0161 0.0043
-1 18 0 0.4655 0.0008
-1 18 1 -0.8341 0.0008
-1 18 2 0.4797 0.0002
-1 18 3 -0.6445 0.0019
-1 18 4 -0.0877 0.0011
-1 18 5 -0.0293 -0.0008
-1 18 6 -0.1986 -0.0006
-1 18 7 0.3876 0.0018
-1 18 8 -0.8109 -0.0048
-1 18 9 0.3436 0.0084
-1 18 10 -0.6043 0.0077
-1 18 11 0.2464 0.0021
-1 19 0 1.1252 0.0054
-1 19 1 -0.3170 0.0058
-1 19 2 0.3152 -0.0043
-1 19 3 0.1978 0.0029
-1 19 4 -0.0023 0.0010
-1 19 5 0.6290 -0.0042
-1 19 6 -0.4611 0.0003
-1 19 7 0.4651 0.0036
-1 19 8 -0.7166 -0.0081
-1 20 1 -0.9106 -0.0009
-1 20 2 -0.5690 -0.0129
-1 20 3 0.0684 -0.0034
-1 20 4 -0.6071 0.0063
0 0 2 91.2693 0.0953
0 0 4 54.9833 -0.0262
0 0 6 24.0369 -0.0245
0 0 8 4.0861 -0.0092
0 0 10 -0.2476 0.0249
0 0 12 0.3563 0.0281
0 0 14 -0.2427 0.0088
0 0 16 0.3242 -0.0153
0 0 18 0.3661 -0.0080
0 0 20 -0.3632 0.0129
0 0 22 -0.1576 -0.0057
0 0 24 0.4407 0.0040
0 1 2 -11.8271 -0.0634
0 1 3 -63.0525 -0.0681
0 1 4 -11.8187 -0.0160
0 1 5 -30.3718 0.0172
0 1 6 -10.4380 0.0296
0 1 7 -8.6462 0.0347
0 1 8 -5.8818 -0.0115
0 1 9 -0.0867 -0.0111
0 1 10 -0.6567 0.0079
0 1 11 1.1484 0.0010
0 1 12 -0.4382 -0.0116
0 1 13 0.4414 -0.0229
0 1 14 -0.1071 -0.0060
0 1 15 -0.0417 0.0130
0 1 16 0.3318 -0.0075
0 1 17 -0.2712 0.0073
0 1 18 -0.3104 0.0044
0 1 19 0.1205 -0.0030
0 1 20 -0.3997 -0.0060
0 1 21 0.4259 -0.0072
0 1 22 0.0067 0.0027
0 1 23 0.0013 0.0035
0 1 24 0.1256 -0.0033
0 2 0 51.9404 0.0022
0 2 1 8.4724 -0.0003
0 2 2 45.8164 0.0092
0 2 3 19.4302 0.0418
0 2 4 25.1081 0.0564
0 2 5 17.7100 0.0149
0 2 6 5.3272 -0.0342
0 2 7 9.7082 -0.0175
0 2 8 -0.7602 -0.0106
0 2 9 3.2854 0.0102
0 2 10 -3.0015 -0.0029
0 2 11 -0.2518 -0.0056
0 2 12 -2.6770 0.0001
0 2 13 -1.1026 0.0035
0 2 14 -0.5597 -0.0004
0 2 15 -0.9062 0.0084
0 2 16 -0.2195 -0.0071
0 2 17 -0.2402 -0.0110
0 2 18 -0.2963 0.0014
0 2 19 0.3945 0.0044
0 2 20 -0.3508 0.0012
0 2 21 0.2776 -0.0008
0 2 22 -0.4355 0.0035
0 2 23 -0.2358 0.0080
0 2 24 -0.1009 -0.0073
0 3 1 -15.2657 0.0227
0 3 2 -12.8979 0.0099
0 3 3 -8.5396 -0.0133
0 3 4 -19.0337 -0.0145
0 3 5 -0.6079 -0.0057
0 3 6 -10.2828 -0.0025
0 3 7 4.8995 0.0131
0 3 8 -1.9215 0.0080
0 3 9 5.5567 0.0041
0 3 10 1.0338 -0.0098
0 3 11 4.0923 -0.0105
0 3 12 3.5916 0.0078
0 3 13 2.5544 0.0136
0 3 14 3.0431 -0.0074
0 3 15 1.3217 -0.0046
0 3 16 1.3209 0.0098
0 3 17 0.8007 0.0058
0 3 18 0.6019 -0.0015
0 3 19 0.5187 -0.0027
0 3 20 -0.0675 -0.0027
0 3 21 0.4413 0.0007
0 3 22 0.0165 -0.0059
0 3 23 0.1549 0.0024
0 4 0 -2.4024 -0.0148
0 4 1 5.6927 -0.0047
0 4 2 -5.1450 0.0042
0 4 3 11.2285 -0.0016
0 4 4 -5.2863 -0.0105
0 4 5 7.9664 -0.0088
0 4 6 -4.7812 0.0020
0 4 7 0.7643 -0.0041
0 4 8 -7.1926 -0.0077
0 4 9 -4.5273 -0.0026
0 4 10 -5.3756 0.0155
0 4 11 -6.0888 0.0076
0 4 12 -3.3746 -0.0027
0 4 13 -5.6141 0.0020
0 4 14 -3.1492 -0.0031
0 4 15 -3.5052 -0.0052
0 4 16 -1.8364 0.0009
0 4 17 -1.9547 0.0008
0 4 18 -0.9424 -0.0055
0 4 19 -0.9234 0.0019
0 4 20 -0.8818 0.0029
0 4 21 -0.2766 0.0091
0 4 22 0.0266 -0.0015
0 4 23 -0.4842 -0.0045
0 5 1 6.5898 -0.0001
0 5 2 -6.4503 -0.0099
0 5 3 4.6720 0.0005
0 5 4 -3.6369 0.0025
0 5 5 3.7432 -0.0032
0 5 6 -0.0728 0.0076
0 5 7 3.8458 0.0090
0 5 8 4.7853 0.0042
0 5 9 4.3302 -0.0068
0 5 10 8.4036 0.0009
0 5 11 3.7576 0.0028
0 5 12 7.4460 -0.0096
0 5 13 3.7011 -0.0016
0 5 14 5.4186 0.0068
0 5 15 3.2186 0.0038
0 5 16 3.6445 -0.0026
0 5 17 1.7615 0.0005
0 5 18 1.7418 -0.0001
0 5 19 1.4799 0.0039
0 5 20 0.9227 -0.0065
0 5 21 0.5859 -0.0039
0 5 22 0.8579 0.0029
0 5 23 -0.4936 -0.0060
0 6 0 -4.2005 0.0021
0 6 1 1.8663 0.0091
0 6 2 -0.9717 -0.0028
0 6 3 3.5335 0.0024
0 6 4 0.5828 0.0085
0 6 5 0.8007 0.0065
0 6 6 -0.6740 -0.0039
0 6 7 -3.2667 -0.0025
0 6 8 -0.8630 0.0026
0 6 9 -6.4045 -0.0005
0 6 10 -2.1458 -0.0071
0 6 11 -7.4730 0.0003
0 6 12 -3.3826 -0.0033
0 6 13 -6.0035 -0.0046
0 6 14 -3.6677 -0.0017
0 6 15 -4.4690 -0.0012
0 6 16 -2.9573 -0.0014
0 6 17 -2.3328 0.0004
0 6 18 -2.2257 -0.0006
0 6 19 -0.8937 0.0047
0 6 20 -1.2588 0.0002
0 6 21 -1.0463 -0.0023
0 6 22 -0.2423 0.0037
0 6 23 -0.6859 -0.0008
0 7 1 0.7005 -0.0007
0 7 2 -1.6343 -0.0056
0 7 3 -1.5883 -0.0038
0 7 4 -3.0547 -0.0039
0 7 5 -2.7511 0.0056
0 7 6 0.0326 0.0005
0 7 7 -1.2102 -0.0066
0 7 8 3.1024 -0.0034
0 7 9 0.2785 0.0012
0 7 10 4.5413 -0.0045
0 7 11 1.8386 0.0002
0 7 12 4.4692 0.0069
0 7 13 3.2871 0.0056
0 7 14 3.5538 0.0029
0 7 15 3.7236 -0.0020
0 7 16 2.0054 0.0021
0 7 17 3.2916 0.0007
0 7 18 0.4899 -0.0037
0 7 19 2.0311 -0.0020
0 7 20 0.1922 -0.0009
0 7 21 1.0212 0.0003
0 7 22 0.5193 -0.0011
0 8 0 -1.3639 -0.0004
0 8 1 0.7773 -0.0022
0 8 2 -0.9781 0.0005
0 8 3 1.7082 0.0087
0 8 4 1.5759 -0.0008
0 8 5 1.9350 -0.0089
0 8 6 2.4377 -0.0013
0 8 7 0.6910 -0.0023
0 8 8 0.6257 0.0012
0 8 9 -1.4131 0.0067
0 8 10 -0.9785 0.0066
0 8 11 -1.8112 0.0041
0 8 12 -2.5750 0.0002
0 8 13 -1.0670 -0.0024
0 8 14 -3.8179 0.0008
0 8 15 -0.3436 -0.0032
0 8 16 -4.0978 0.0022
0 8 17 0.3409 0.0005
0 8 18 -3.0363 0.0007
0 8 19 0.9479 -0.0004
0 8 20 -1.9583 0.0003
0 8 21 0.4483 0.0030
0 8 22 -0.5684 -0.0017
0 9 1 2.6411 0.0023
0 9 2 -0.7057 -0.0005
0 9 3 0.7885 0.0019
0 9 4 -0.5798 0.0030
0 9 5 -0.6078 -0.0039
0 9 6 -1.6691 0.0043
0 9 7 -0.9258 0.0057
0 9 8 -1.2658 0.0009
0 9 9 0.2617 -0.0021
0 9 10 -0.4823 -0.0055
0 9 11 2.4257 -0.0006
0 9 12 -0.9955 -0.0026
0 9 13 3.8788 -0.0026
0 9 14 -1.7633 0.0024
0 9 15 4.1979 -0.0010
0 9 16 -1.5358 0.0002
0 9 17 3.7560 -0.0025
0 9 18 -1.8301 0.0033
0 9 19 2.7945 0.0016
0 9 20 -1.3959 0.0016
0 9 21 1.1404 -0.0003
0 10 0 -2.8645 0.0028
0 10 1 -0.1421 0.0068
0 10 2 -1.5062 0.0005
0 10 3 -0.1525 -0.0055
0 10 4 -0.4738 -0.0035
0 10 5 0.4708 0.0014
0 10 6 -0.1009 0.0010
0 10 7 1.3014 0.0004
0 10 8 -0.0057 -0.0019
0 10 9 1.9360 0.0019
0 10 10 -1.6445 -0.0030
0 10 11 2.3778 -0.0008
0 10 12 -3.7754 -0.0026
0 10 13 2.6399 -0.0036
0 10 14 -4.1641 -0.0031
0 10 15 2.3515 -0.0012
0 10 16 -3.6947 0.0020
0 10 17 2.1705 0.0006
0 10 18 -3.1950 0.0012
0 10 19 1.6975 -0.0028
0 10 20 -1.3090 -0.0015
0 10 21 0.3513 -0.0058
0 11 1 1.0240 -0.0036
0 11 2 0.5771 -0.0041
0 11 3 0.2056 0.0031
0 11 4 0.1233 0.0005
0 11 5 -0.1086 0.0038
0 11 6 -0.4375 -0.0000
0 11 7 0.1124 -0.0033
0 11 8 -1.5707 -0.0039
0 11 9 1.1214 0.0001
0 11 10 -2.7076 0.0011
0 11 11 2.7005 0.0012
0 11 12 -2.9513 0.0028
0 11 13 3.5905 0.0062
0 11 14 -2.1738 0.0049
0 11 15 3.4108 0.0045
0 11 16 -1.9193 -0.0011
0 11 17 2.8932 -0.0025
0 11 18 -1.3136 -0.0062
0 11 19 1.3309 -0.0038
0 11 20 -0.3210 0.0020
0 12 0 0.5113 0.0030
0 12 1 -0.2846 0.0002
0 12 2 0.6893 -0.0039
0 12 3 -0.5477 0.0027
0 12 4 1.0091 -0.0013
0 12 5 -0.1789 -0.0033
0 12 6 0.6149 -0.0001
0 12 7 1.0448 0.0021
0 12 8 -0.4046 0.0040
0 12 9 2.1112 -0.0001
0 12 10 -1.6969 0.0006
0 12 11 2.3982 0.0005
0 12 12 -2.3913 0.0005
0 12 13 1.9847 0.0001
0 12 14 -2.6238 -0.0019
0 12 15 1.3025 0.0005
0 12 16 -2.4451 -0.0037
0 12 17 0.6982 0.0047
0 12 18 -1.2155 0.0074
0 12 19 0.0795 0.0084
0 13 1 -1.8689 -0.0005
0 13 2 0.4605 -0.0008
0 13 3 -2.2764 0.0019
0 13 4 0.6324 0.0037
0 13 5 -1.4758 0.0024
0 13 6 -0.3465 -0.0010
0 13 7 -0.4027 -0.0026
0 13 8 -1.6449 -0.0013
0 13 9 0.1875 -0.0001
0 13 10 -1.7763 -0.0001
0 13 11 1.1999 0.0014
0 13 12 -1.3582 0.0011
0 13 13 1.6484 -0.0028
0 13 14 -1.0262 -0.0064
0 13 15 1.5441 -0.0026
0 13 16 -0.2146 -0.0038
0 13 17 1.1504 -0.0030
0 13 18 0.1412 -0.0027
0 14 0 2.6086 0.0012
0 14 1 -0.4644 0.0012
0 14 2 3.1265 0.0037
0 14 3 -0.5743 0.0003
0 14 4 2.6613 -0.0053
0 14 5 0.1199 -0.0005
0 14 6 0.9417 -0.0005
0 14 7 0.6767 0.0022
0 14 8 0.6870 0.0007
0 14 9 1.2968 0.0038
0 14 10 0.5363 -0.0016
0 14 11 1.2479 -0.0032
0 14 12 -0.6080 -0.0029
0 14 13 0.5446 -0.0009
0 14 14 -0.6504 0.0012
0 14 15 0.0623 0.0041
0 14 16 -0.4963 0.0075
0 14 17 -0.2297 0.0034
0 15 1 -3.1251 -0.0013
0 15 2 0.7379 -0.0006
0 15 3 -2.8801 0.0031
0 15 4 -0.2996 -0.0032
0 15 5 -1.8843 -0.0005
0 15 6 -0.5050 0.0004
0 15 7 -1.0491 -0.0009
0 15 8 -0.1794 -0.0042
0 15 9 -1.0472 -0.0009
0 15 10 -1.1184 -0.0015
0 15 11 -0.7312 0.0013
0 15 12 -0.8226 0.0010
0 15 13 -0.1934 0.0019
0 15 14 0.2344 0.0050
0 15 15 -0.1421 0.0032
0 15 16 0.2404 -0.0014
0 16 0 2.7881 0.0031
0 16 1 -0.2919 0.0012
0 16 2 2.3041 -0.0060
0 16 3 -0.0919 -0.0009
0 16 4 1.7363 0.0011
0 16 5 0.5101 0.0002
0 16 6 1.6664 0.0054
0 16 7 0.1223 0.0025
0 16 8 0.9783 0.0016
0 16 9 0.3413 0.0021
0 16 10 0.5652 -0.0025
0 16 11 0.9977 0.0014
0 16 12 0.8459 0.0024
0 16 13 0.2077 0.0001
0 16 14 0.5627 -0.0047
0 17 1 -1.6423 0.0008
0 17 2 0.0959 -0.0010
0 17 3 -1.3090 0.0016
0 17 4 0.0040 0.0042
0 17 5 -1.1426 -0.0030
0 17 6 -0.1259 -0.0020
0 17 7 -1.0041 -0.0051
0 17 8 -0.4805 -0.0025
0 17 9 -0.0970 0.0064
0 17 10 -0.6598 0.0012
0 17 11 -0.1734 0.0036
0 17 12 -0.5030 0.0007
0 17 13 -0.6331 0.0019
0 18 0 1.0231 0.0009
0 18 1 -0.3089 0.0004
0 18 2 0.9576 0.0020
0 18 3 -0.1305 0.0022
0 18 4 0.7385 -0.0010
0 18 5 0.0457 -0.0015
0 18 6 0.2665 0.0047
0 18 7 0.3827 0.0023
0 18 8 -0.1478 -0.0047
0 18 9 0.7960 -0.0007
0 18 10 -0.3141 -0.0113
0 18 11 0.3799 -0.0075
0 19 1 -1.1100 -0.0049
0 19 2 0.3270 -0.0076
0 19 3 -0.3531 0.0009
0 19 4 -0.2553 -0.0021
0 19 5 -0.0943 -0.0066
0 19 6 -0.4604 0.0014
0 19 7 0.5104 0.0001
0 19 8 -0.4329 -0.0033
0 20 2 0.6616 0.0022
0 20 3 0.2673 0.0067
0 20 4 -0.1352 0.0094
1 0 1 -104.2421 -0.0814
1 0 3 -83.2947 -0.0340
1 0 5 -51.5338 0.0223
1 0 7 -21.7031 0.0041
1 0 9 -4.5302 0.0162
1 0 11 -0.7530 -0.0239
1 0 13 0.5292 -0.0208
1 0 15 0.4294 -0.0042
1 0 17 -0.6060 0.0243
1 0 19 -0.3677 -0.0020
1 0 21 0.3717 -0.0040
1 0 23 0.2205 -0.0005
1 1 1 6.5905 -0.0105
1 1 2 83.5123 0.0672
1 1 3 13.4939 0.0773
1 1 4 58.5260 0.0439
1 1 5 13.2705 -0.0290
1 1 6 28.9780 -0.0237
1 1 7 11.6035 0.0010
1 1 8 9.5012 -0.0062
1 1 9 5.1744 0.0060
1 1 10 1.0042 -0.0138
1 1 11 1.6717 0.0018
1 1 12 -0.9555 0.0154
1 1 13 1.0625 0.0064
1 1 14 -0.7037 0.0133
1 1 15 -0.0601 0.0035
1 1 16 0.0350 -0.0194
1 1 17 0.0312 0.0028
1 1 18 0.4132 -0.0029
1 1 19 0.4749 -0.0013
1 1 20 -0.0303 0.0007
1 1 21 0.2196 0.0049
1 1 22 -0.3853 0.0106
1 1 23 -0.1169 -0.0066
1 2 1 -50.7809 0.0267
1 2 2 -14.4143 -0.0266
1 2 3 -45.8772 -0.0558
1 2 4 -22.4298 -0.0306
1 2 5 -24.7631 -0.0267
1 2 6 -18.5515 0.0104
1 2 7 -8.8575 0.0288
1 2 8 -10.8487 -0.0025
1 2 9 -1.6276 0.0027
1 2 10 -4.5904 -0.0129
1 2 11 2.4659 0.0099
1 2 12 -0.9146 0.0156
1 2 13 1.7690 -0.0111
1 2 14 0.5278 -0.0143
1 2 15 0.5840 0.0094
1 2 16 0.6096 0.0092
1 2 17 0.2662 0.0027
1 2 18 0.0109 0.0004
1 2 19 -0.0827 0.0014
1 2 20 -0.2680 0.0008
1 2 21 0.2085 -0.0073
1 2 22 -0.0506 -0.0010
1 2 23 0.3238 0.0012
1 3 1 3.2955 -0.0044
1 3 2 16.8373 -0.0111
1 3 3 17.5661 -0.0112
1 3 4 12.5951 0.0213
1 3 5 20.1955 0.0143
1 3 6 4.7683 -0.0010
1 3 7 10.9607 -0.0148
1 3 8 -1.3183 -0.0199
1 3 9 5.1726 0.0132
1 3 10 -3.2034 0.0105
1 3 11 0.6710 -0.0048
1 3 12 -2.9007 -0.0023
1 3 13 -2.4762 -0.0022
1 3 14 -1.8877 -0.0034
1 3 15 -2.1074 0.0008
1 3 16 -1.1838 0.0014
1 3 17 -1.3876 -0.0107
1 3 18 -0.3918 -0.0065
1 3 19 -0.7293 0.0048
1 3 20 -0.2377 0.0091
1 3 21 0.0449 0.0002
1 3 22 -0.3263 -0.0046
1 3 23 -0.2313 0.0046
1 4 1 2.0333 0.0050
1 4 2 -6.3947 0.0143
1 4 3 2.1567 0.0087
1 4 4 -11.7832 0.0038
1 4 5 -0.2263 0.0000
1 4 6 -9.1345 0.0126
1 4 7 2.2661 0.0116
1 4 8 -2.8601 0.0032
1 4 9 4.8211 0.0020
1 4 10 1.6571 0.0003
1 4 11 3.1620 -0.0163
1 4 12 4.2059 -0.0078
1 4 13 2.7374 0.0096
1 4 14 4.3733 0.0074
1 4 15 2.5206 -0.0061
1 4 16 3.2674 -0.0004
1 4 17 1.2208 0.0070
1 4 18 2.2725 0.0054
1 4 19 0.8770 -0.0010
1 4 20 0.7533 -0.0083
1 4 21 0.7099 -0.0016
1 4 22 0.2584 -0.0018
1 4 23 -0.1040 -0.0047
1 5 1 -0.5748 -0.0081
1 5 2 -5.2143 -0.0062
1 5 3 3.8583 0.0091
1 5 4 -2.8543 0.0084
1 5 5 3.5263 -0.0078
1 5 6 -1.9089 -0.0080
1 5 7 1.6970 -0.0039
1 5 8 -2.8413 -0.0063
1 5 9 -3.3258 -0.0104
1 5 10 -3.1422 0.0039
1 5 11 -6.0713 0.0090
1 5 12 -2.7335 0.0021
1 5 13 -5.8356 -0.0000
1 5 14 -3.2225 -0.0013
1 5 15 -5.0278 -0.0045
1 5 16 -2.4269 -0.0023
1 5 17 -3.6075 0.0013
1 5 18 -1.7860 -0.0027
1 5 19 -1.6403 0.0003
1 5 20 -1.6074 -0.0045
1 5 21 -0.8153 0.0056
1 5 22 -0.4730 0.0088
1 6 1 3.6957 0.0034
1 6 2 0.1256 -0.0084
1 6 3 0.7174 -0.0086
1 6 4 -1.7836 -0.0053
1 6 5 0.6275 -0.0049
1 6 6 -0.2963 -0.0083
1 6 7 0.7063 0.0021
1 6 8 2.4648 0.0087
1 6 9 0.8935 0.0001
1 6 10 5.3732 -0.0019
1 6 11 1.9143 0.0050
1 6 12 6.0538 0.0017
1 6 13 2.9356 -0.0016
1 6 14 5.4246 0.0012
1 6 15 3.2666 0.0053
1 6 16 4.2242 0.0046
1 6 17 2.9609 0.0004
1 6 18 1.9779 -0.0049
1 6 19 2.3905 0.0054
1 6 20 0.9391 -0.0002
1 6 21 1.4884 -0.0016
1 6 22 0.5769 0.0003
1 7 1 -1.6165 0.0033
1 7 2 -1.0398 0.0082
1 7 3 1.1227 0.0054
1 7 4 0.7675 -0.0035
1 7 5 1.8358 0.0055
1 7 6 1.2029 0.0034
1 7 7 -0.7344 -0.0027
1 7 8 0.3652 0.0037
1 7 9 -2.8711 0.0035
1 7 10 -0.4177 0.0010
1 7 11 -4.0291 -0.0007
1 7 12 -1.7808 -0.0022
1 7 13 -3.9769 -0.0027
1 7 14 -3.1559 -0.0019
1 7 15 -3.3072 -0.0036
1 7 16 -3.9339 -0.0009
1 7 17 -1.6971 0.0000
1 7 18 -3.2760 -0.0028
1 7 19 -0.3528 0.0033
1 7 20 -2.2904 0.0022
1 7 21 0.0804 0.0007
1 7 22 -1.2925 -0.0074
1 8 1 1.5265 0.0009
1 8 2 -0.7075 -0.0030
1 8 3 1.2699 0.0019
1 8 4 -1.5882 -0.0043
1 8 5 -1.2300 0.0027
1 8 6 -1.6239 0.0125
1 8 7 -1.3578 0.0011
1 8 8 -0.0305 -0.0005
1 8 9 -0.2133 -0.0039
1 8 10 1.5488 -0.0039
1 8 11 0.9816 -0.0039
1 8 12 1.5793 -0.0037
1 8 13 2.4076 0.0011
1 8 14 0.9017 0.0046
1 8 15 3.9774 -0.0018
1 8 16 0.4289 -0.0002
1 8 17 4.0537 0.0014
1 8 18 -0.4540 0.0025
1 8 19 3.2035 -0.0033
1 8 20 -1.2641 -0.0021
1 8 21 1.9603 0.0025
1 9 1 0.6376 0.0000
1 9 2 -2.3784 -0.0084
1 9 3 0.7359 0.0014
1 9 4 -0.6757 0.0032
1 9 5 1.0261 -0.0037
1 9 6 0.7001 -0.0043
1 9 7 1.6738 -0.0076
1 9 8 0.8949 -0.0029
1 9 9 0.8841 0.0005
1 9 10 -0.3611 0.0001
1 9 11 0.2545 0.0056
1 9 12 -2.1744 0.0013
1 9 13 1.0396 -0.0009
1 9 14 -3.4944 0.0011
1 9 15 1.4327 -0.0008
1 9 16 -4.0152 0.0013
1 9 17 1.3451 -0.0033
1 9 18 -3.9508 0.0028
1 9 19 2.0530 -0.0051
1 9 20 -2.5690 -0.0003
1 9 21 0.9837 0.0001
1 10 1 2.6817 -0.0021
1 10 2 0.0989 -0.0021
1 10 3 1.1958 0.0019
1 10 4 0.0075 0.0006
1 10 5 0.2797 0.0004
1 10 6 -0.6977 -0.0015
1 10 7 -0.4219 0.0000
1 10 8 -1.4656 0.0014
1 10 9 -0.4023 0.0033
1 10 10 -1.7375 -0.0030
1 10 11 1.3086 0.0019
1 10 12 -1.9586 0.0033
1 10 13 3.1876 0.0033
1 10 14 -2.1939 0.0024
1 10 15 3.4743 0.0007
1 10 16 -2.0925 0.0015
1 10 17 3.8550 -0.0046
1 10 18 -2.1048 0.0036
1 10 19 2.8665 0.0004
1 10 20 -1.1784 0.0058
1 11 1 -0.4683 0.0010
1 11 2 -0.9226 0.0034
1 11 3 -0.8218 0.0047
1 11 4 -0.1182 -0.0044
1 11 5 -0.3485 -0.0011
1 11 6 0.2965 0.0023
1 11 7 0.4348 0.0023
1 11 8 0.3723 0.0013
1 11 9 1.5232 0.0024
1 11 10 -0.3540 0.0018
1 11 11 2.4182 -0.0005
1 11 12 -1.9160 -0.0028
1 11 13 2.2483 -0.0049
1 11 14 -2.8784 -0.0062
1 11 15 1.9677 -0.0043
1 11 16 -3.1496 0.0001
1 11 17 1.8166 0.0031
1 11 18 -2.5258 0.0051
1 11 19 0.7443 -0.0005
1 12 1 -0.5748 -0.0004
1 12 2 0.7373 -0.0021
1 12 3 -0.6483 0.0026
1 12 4 1.0580 0.0016
1 12 5 -0.8550 0.0002
1 12 6 0.5446 0.0023
1 12 7 -0.6780 -0.0006
1 12 8 -0.6985 -0.0005
1 12 9 -0.1056 -0.0028
1 12 10 -1.6994 -0.0003
1 12 11 0.7169 -0.0012
1 12 12 -2.0490 -0.0008
1 12 13 1.5669 -0.0003
1 12 14 -1.7643 0.0021
1 12 15 2.3130 0.0052
1 12 16 -1.2382 -0.0000
1 12 17 1.8222 -0.0020
1 12 18 -0.3816 -0.0064
1 12 19 0.7559 -0.0095
1 13 1 -0.1649 0.0023
1 13 2 2.0163 -0.0002
1 13 3 -0.7894 -0.0052
1 13 4 2.0342 -0.0027
1 13 5 -1.0797 -0.0032
1 13 6 1.0854 -0.0022
1 13 7 -0.0870 -0.0010
1 13 8 0.5911 0.0005
1 13 9 1.0173 -0.0005
1 13 10 0.3422 -0.0031
1 13 11 1.2919 -0.0025
1 13 12 -0.4954 0.0006
1 13 13 1.5396 0.0021
1 13 14 -1.1018 0.0014
1 13 15 1.0041 0.0042
1 13 16 -1.0673 0.0001
1 13 17 0.0793 0.0012
1 13 18 -0.6292 0.0057
1 14 1 -2.6243 -0.0041
1 14 2 0.4787 0.0015
1 14 3 -3.1976 -0.0005
1 14 4 0.5161 0.0023
1 14 5 -2.1182 0.0067
1 14 6 0.2717 0.0017
1 14 7 -0.7010 -0.0001
1 14 8 -0.1178 -0.0029
1 14 9 -1.1088 0.0020
1 14 10 -0.8618 0.0019
1 14 11 -0.6801 0.0041
1 14 12 -1.2088 0.0036
1 14 13 0.2186 0.0035
1 14 14 -0.8371 -0.0019
1 14 15 0.0803 -0.0034
1 14 16 -0.0857 -0.0064
1 14 17 0.2742 -0.0039
1 15 1 -0.1584 -0.0044
1 15 2 2.9897 0.0004
1 15 3 -0.3177 0.0023
1 15 4 2.7114 -0.0029
1 15 5 0.5485 -0.0010
1 15 6 1.5713 -0.0008
1 15 7 -0.1270 0.0013
1 15 8 1.1114 0.0019
1 15 9 -0.0473 0.0029
1 15 10 1.2197 -0.0005
1 15 11 1.2280 -0.0004
1 15 12 0.6932 -0.0040
1 15 13 0.8172 -0.0032
1 15 14 0.5169 -0.0047
1 15 15 0.0464 0.0024
1 16 1 -2.5853 -0.0009
1 16 2 0.0490 -0.0000
1 16 3 -1.9634 0.0046
1 16 4 -0.4242 0.0011
1 16 5 -1.8828 -0.0028
1 16 6 -0.4959 -0.0004
1 16 7 -1.7351 -0.0037
1 16 8 0.2617 -0.0011
1 16 9 -0.8184 -0.0015
1 16 10 -0.5913 -0.0021
1 16 11 -0.7007 0.0016
1 16 12 -1.0912 -0.0001
1 16 13 -0.8802 0.0029
1 16 14 -0.1548 -0.0037
1 17 1 0.4282 0.0033
1 17 2 1.4500 0.0002
1 17 3 0.2183 -0.0018
1 17 4 1.2353 -0.0014
1 17 5 0.1668 -0.0011
1 17 6 1.5804 0.0052
1 17 7 0.2336 0.0007
1 17 8 0.9301 0.0023
1 17 9 0.4418 -0.0007
1 17 10 -0.0045 -0.0053
1 17 11 0.7241 -0.0024
1 17 12 0.4535 -0.0059
1 18 1 -0.8968 -0.0026
1 18 2 0.0530 -0.0026
1 18 3 -0.9122 -0.0014
1 18 4 0.0039 -0.0025
1 18 5 -0.8394 -0.0009
1 18 6 -0.1165 0.0008
1 18 7 -0.4571 -0.0067
1 18 8 -0.5914 -0.0002
1 18 9 0.0893 0.0061
1 18 10 -0.5173 0.0055
1 19 1 -0.1926 0.0004
1 19 2 0.7261 0.0014
1 19 3 -0.3118 0.0088
1 19 4 0.3241 0.0021
1 19 5 0.2820 0.0001
1 19 6 -0.0134 0.0098
1 19 7 0.4166 0.0010
1 19 8 -0.2969 0.0015
1 20 1 -1.2458 -0.0018
1 20 2 0.1237 -0.0105
1 20 3 -0.1320 -0.0019
2 0 2 87.0071 0.0690
2 0 4 69.8308 -0.0215
2 0 6 43.7404 0.0106
2 0 8 18.3691 -0.0097
2 0 10 5.6363 -0.0086
2 0 12 0.9973 0.0157
2 0 14 -0.9381 0.0171
2 0 16 -0.0631 -0.0071
2 0 18 0.9505 -0.0199
2 0 20 0.4265 0.0031
2 0 22 -0.4363 -0.0032
2 1 2 -10.3960 -0.0519
2 1 3 -71.0580 -0.0456
2 1 4 -12.8970 -0.0235
2 1 5 -49.5382 -0.0118
2 1 6 -13.5353 0.0322
2 1 7 -25.7655 0.0015
2 1 8 -10.2919 -0.0087
2 1 9 -9.6908 0.0087
2 1 10 -4.6248 0.0036
2 1 11 -1.8086 0.0177
2 1 12 -2.6621 -0.0088
2 1 13 0.7399 -0.0266
2 1 14 -1.0448 0.0034
2 1 15 0.6980 0.0074
2 1 16 -0.0418 -0.0053
2 1 17 -0.2550 0.0072
2 1 18 -0.4027 0.0031
2 1 19 -0.6595 0.0091
2 1 20 -0.5958 -0.0065
2 1 21 -0.0521 -0.0071
2 1 22 -0.2057 0.0036
2 1 23 0.3677 -0.0023
2 2 2 46.7998 -0.0066
2 2 3 17.7280 0.0327
2 2 4 40.8442 0.0565
2 2 5 21.7748 0.0012
2 2 6 23.0786 -0.0039
2 2 7 17.1950 -0.0175
2 2 8 11.1341 -0.0031
2 2 9 10.7639 0.0206
2 2 10 2.6191 -0.0144
2 2 11 5.3894 -0.0073
2 2 12 -1.3288 0.0017
2 2 13 1.7014 -0.0018
2 2 14 -1.1185 0.0071
2 2 15 -0.1818 0.0025
2 2 16 -0.7897 -0.0086
2 2 17 -0.2927 -0.0107
2 2 18 -0.0352 -0.0001
2 2 19 0.1395 0.0063
2 2 20 0.3993 -0.0005
2 2 21 0.3286 -0.0071
2 2 22 -0.0656 0.0092
2 2 23 0.0412 0.0045
2 3 2 -6.9603 0.0187
2 3 3 -18.1564 -0.0067
2 3 4 -19.6035 -0.0064
2 3 5 -15.0551 -0.0164
2 3 6 -18.1388 0.0096
2 3 7 -7.4012 0.0086
2 3 8 -11.4898 0.0030
2 3 9 -1.3984 0.0068
2 3 10 -7.0719 -0.0156
2 3 11 1.2812 -0.0094
2 3 12 -1.6240 0.0135
2 3 13 1.6817 0.0057
2 3 14 1.2873 -0.0065
2 3 15 1.6460 -0.0091
2 3 16 1.6724 0.0123
2 3 17 1.0597 0.0093
2 3 18 1.5260 0.0011
2 3 19 0.0377 -0.0060
2 3 20 0.5588 -0.0010
2 3 21 0.0909 -0.0046
2 3 22 -0.0699 0.0021
2 4 2 -0.7688 -0.0108
2 4 3 6.7443 -0.0013
2 4 4 2.5425 -0.0039
2 4 5 11.6636 -0.0101
2 4 6 3.9959 0.0025
2 4 7 9.3896 -0.0104
2 4 8 -0.5708 -0.0174
2 4 9 4.6717 0.0003
2 4 10 -2.1013 0.0141
2 4 11 0.4276 0.0074
2 4 12 -1.5423 0.0022
2 4 13 -2.6183 -0.0021
2 4 14 -2.1952 0.0013
2 4 15 -3.3732 -0.0024
2 4 16 -1.9630 0.0041
2 4 17 -3.3997 -0.0036
2 4 18 -0.9953 -0.0078
2 4 19 -2.1030 -0.0034
2 4 20 -0.8542 0.0082
2 4 21 -0.4975 0.0075
2 4 22 -0.3936 0.0034
2 5 2 1.6147 -0.0065
2 5 3 3.0218 0.0016
2 5 4 -1.9970 -0.0037
2 5 5 0.5911 -0.0113
2 5 6 -4.3380 0.0057
2 5 7 0.4474 0.0148
2 5 8 -2.6260 0.0078
2 5 9 1.7234 0.0009
2 5 10 1.7188 0.0006
2 5 11 1.6475 -0.0041
2 5 12 3.8881 -0.0105
2 5 13 2.0808 -0.0039
2 5 14 4.5700 0.0070
2 5 15 2.5595 0.0022
2 5 16 4.6771 -0.0022
2 5 17 2.0571 -0.0016
2 5 18 3.2642 0.0047
2 5 19 2.0128 0.0071
2 5 20 1.3502 -0.0035
2 5 21 1.3511 -0.0076
2 5 22 0.4835 0.0034
2 6 2 -2.5107 -0.0017
2 6 3 -1.7643 0.0021
2 6 4 -0.9454 0.0139
2 6 5 0.6047 0.0127
2 6 6 -0.9242 0.0011
2 6 7 0.4473 -0.0022
2 6 8 -0.2991 -0.0031
2 6 9 -1.7434 -0.0050
2 6 10 -0.6207 -0.0041
2 6 11 -3.9465 0.0032
2 6 12 -1.5318 0.0027
2 6 13 -4.6535 0.0009
2 6 14 -2.5400 -0.0010
2 6 15 -4.8452 -0.0038
2 6 16 -3.0159 -0.0017
2 6 17 -3.5152 -0.0009
2 6 18 -3.0546 -0.0025
2 6 19 -1.6714 0.0034
2 6 20 -2.3554 -0.0021
2 6 21 -0.6320 -0.0037
2 6 22 -1.4443 0.0043
2 7 2 2.8117 -0.0003
2 7 3 1.3544 -0.0040
2 7 4 -0.3999 -0.0051
2 7 5 0.0367 0.0019
2 7 6 -0.5410 -0.0025
2 7 7 -0.3819 -0.0054
2 7 8 0.9945 0.0032
2 7 9 -0.1962 0.0022
2 7 10 2.3116 -0.0012
2 7 11 0.4540 -0.0020
2 7 12 3.0720 0.0005
2 7 13 1.6537 0.0019
2 7 14 3.3926 0.0007
2 7 15 3.2807 -0.0018
2 7 16 2.7214 0.0036
2 7 17 3.9341 0.0049
2 7 18 1.3436 -0.0045
2 7 19 3.1160 -0.0020
2 7 20 0.0599 0.0005
2 7 21 2.3567 0.0007
2 8 2 -1.9232 -0.0021
2 8 3 0.2593 0.0073
2 8 4 -1.2024 -0.0033
2 8 5 1.0485 -0.0063
2 8 6 0.8506 -0.0030
2 8 7 0.8827 -0.0071
2 8 8 0.7389 -0.0002
2 8 9 -0.2777 -0.0018
2 8 10 -0.0409 0.0032
2 8 11 -1.1657 0.0040
2 8 12 -0.8308 0.0006
2 8 13 -1.0310 0.0000
2 8 14 -2.4814 0.0017
2 8 15 -0.6679 -0.0010
2 8 16 -4.0460 -0.0015
2 8 17 -0.4609 0.0016
2 8 18 -3.8401 0.0003
2 8 19 0.7695 -0.0018
2 8 20 -3.0678 0.0040
2 8 21 1.0966 0.0058
2 9 2 -0.8353 -0.0004
2 9 3 1.9524 0.0030
2 9 4 -0.4270 -0.0020
2 9 5 0.4045 -0.0009
2 9 6 -1.0171 0.0062
2 9 7 -0.6723 0.0053
2 9 8 -1.4621 0.0069
2 9 9 -0.6163 -0.0001
2 9 10 -0.6529 -0.0022
2 9 11 0.4104 0.0013
2 9 12 -0.3705 -0.0023
2 9 13 1.9029 -0.0024
2 9 14 -1.2213 0.0002
2 9 15 3.1786 0.0014
2 9 16 -0.9895 -0.0018
2 9 17 3.9491 -0.0015
2 9 18 -1.3934 0.0056
2 9 19 3.6874 -0.0022
2 9 20 -1.6707 0.0006
2 10 2 -2.0765 0.0014
2 10 3 -0.2266 0.0009
2 10 4 -0.8232 -0.0009
2 10 5 0.0343 0.0045
2 10 6 -0.1804 0.0019
2 10 7 0.8853 -0.0028
2 10 8 0.5352 -0.0006
2 10 9 1.4164 0.0017
2 10 10 0.5438 -0.0012
2 10 11 1.4150 0.0000
2 10 12 -1.1705 -0.0019
2 10 13 1.6700 -0.0025
2 10 14 -2.4504 -0.0031
2 10 15 1.8580 0.0006
2 10 16 -3.1696 0.0017
2 10 17 1.8623 -0.0021
2 10 18 -3.6572 0.0019
2 10 19 1.5037 -0.0061
2 10 20 -1.8294 -0.0007
2 11 2 1.0879 -0.0035
2 11 3 0.7612 0.0003
2 11 4 0.9285 -0.0039
2 11 5 0.1713 0.0002
2 11 6 0.2857 0.0004
2 11 7 -0.3221 -0.0029
2 11 8 -0.3701 -0.0024
2 11 9 -0.6809 -0.0025
2 11 10 -1.3381 -0.0026
2 11 11 -0.0937 -0.0024
2 11 12 -1.8490 0.0015
2 11 13 1.3133 0.0048
2 11 14 -1.7127 0.0055
2 11 15 2.3115 0.0032
2 11 16 -1.9113 -0.0002
2 11 17 2.7065 -0.0039
2 11 18 -1.0980 -0.0006
2 11 19 1.6723 -0.0018
2 12 2 0.4908 -0.0024
2 12 3 -1.1941 0.0017
2 12 4 0.3201 -0.0001
2 12 5 -1.3165 -0.0030
2 12 6 0.7093 -0.0007
2 12 7 -0.7104 -0.0018
2 12 8 0.8006 0.0013
2 12 9 0.3593 -0.0003
2 12 10 0.5934 0.0025
2 12 11 1.2054 0.0024
2 12 12 0.1119 0.0028
2 12 13 1.5937 -0.0024
2 12 14 -1.1375 -0.0032
2 12 15 1.5910 -0.0036
2 12 16 -1.6341 -0.0029
2 12 17 0.8378 0.0021
2 12 18 -0.9662 0.0075
2 13 2 0.2530 0.0007
2 13 3 -1.8349 0.0009
2 13 4 1.2197 0.0058
2 13 5 -1.5463 0.0026
2 13 6 1.4455 0.0025
2 13 7 -0.9199 0.0008
2 13 8 0.3772 0.0026
2 13 9 -1.0201 0.0029
2 13 10 -0.3256 0.0016
2 13 11 -0.9654 0.0005
2 13 12 -1.0194 0.0023
2 13 13 -0.0403 -0.0014
2 13 14 -1.4948 -0.0010
2 13 15 0.5476 0.0013
2 13 16 -0.6539 0.0015
2 13 17 0.3185 -0.0002
2 14 2 2.6556 0.0055
2 14 3 -0.4184 -0.0025
2 14 4 2.9327 -0.0035
2 14 5 -0.7387 -0.0039
2 14 6 1.4370 -0.0022
2 14 7 -0.7861 0.0002
2 14 8 0.9591 -0.0006
2 14 9 -0.4310 0.0002
2 14 10 1.6241 -0.0030
2 14 11 0.5453 -0.0051
2 14 12 0.8235 -0.0038
2 14 13 1.2192 -0.0027
2 14 14 0.3136 -0.0004
2 14 15 0.7205 0.0020
2 14 16 0.3177 0.0002
2 15 2 0.2294 0.0023
2 15 3 -2.7962 -0.0003
2 15 4 -0.1012 -0.0001
2 15 5 -2.3468 0.0022
2 15 6 -0.1756 0.0023
2 15 7 -1.3809 -0.0010
2 15 8 0.9384 -0.0034
2 15 9 -1.3855 -0.0029
2 15 10 0.0555 0.0002
2 15 11 -1.2438 0.0026
2 15 12 -1.1387 0.0034
2 15 13 -0.7753 0.0030
2 15 14 -0.7264 0.0012
2 15 15 -0.7773 0.0060
2 16 2 2.0573 -0.0014
2 16 3 0.1659 -0.0014
2 16 4 1.7454 -0.0011
2 16 5 0.6168 -0.0018
2 16 6 2.1090 0.0014
2 16 7 -0.1051 -0.0002
2 16 8 1.5429 0.0044
2 16 9 -0.4977 0.0023
2 16 10 0.6718 0.0019
2 16 11 0.7158 -0.0013
2 16 12 0.7389 -0.0010
2 16 13 0.8541 0.0016
2 17 2 -0.7169 -0.0020
2 17 3 -1.1734 0.0004
2 17 4 -0.2522 0.0032
2 17 5 -1.4732 0.0011
2 17 6 -0.1294 0.0002
2 17 7 -1.7557 -0.0040
2 17 8 -0.1650 0.0008
2 17 9 -0.5413 -0.0025
2 17 10 -0.2749 0.0025
2 17 11 -0.0329 0.0025
2 17 12 -0.5962 -0.0002
2 18 2 0.7527 0.0035
2 18 3 0.1524 0.0032
2 18 4 0.9797 -0.0023
2 18 5 -0.0308 0.0014
2 18 6 0.9181 0.0025
2 18 7 0.3201 -0.0007
2 18 8 0.4847 0.0066
2 18 9 0.4508 -0.0031
2 18 10 -0.0939 -0.0041
2 19 2 0.2819 -0.0020
2 19 3 -0.4518 0.0028
2 19 4 0.1469 -0.0076
2 19 5 -0.2718 -0.0026
2 19 6 -0.3849 0.0017
2 19 7 0.0228 -0.0110
2 20 2 0.6266 -0.0052
3 0 3 -65.5487 0.0046
3 0 5 -54.5528 0.0280
3 0 7 -34.1403 -0.0153
3 0 9 -15.4669 0.0125
3 0 11 -5.8431 0.0003
3 0 13 -0.6005 -0.0078
3 0 15 0.7602 -0.0162
3 0 17 -0.4503 0.0150
3 0 19 -1.2353 0.0070
3 0 21 -0.3396 0.0034
3 1 3 10.6868 0.0504
3 1 4 55.0846 0.0054
3 1 5 11.6456 -0.0203
3 1 6 39.1725 -0.0025
3 1 7 12.4156 -0.0141
3 1 8 21.7785 0.0130
3 1 9 8.2905 -0.0077
3 1 10 9.1187 -0.0217
3 1 11 4.7308 0.0014
3 1 12 2.0572 0.0013
3 1 13 2.8340 0.0018
3 1 14 -0.5599 0.0121
3 1 15 0.7859 -0.0007
3 1 16 -0.4460 -0.0044
3 1 17 0.2206 0.0025
3 1 18 0.5972 -0.0033
3 1 19 0.6321 -0.0008
3 1 20 0.8537 -0.0092
3 1 21 0.6390 0.0094
3 1 22 0.0437 0.0104
3 2 3 -39.4974 -0.0179
3 2 4 -17.8615 -0.0193
3 2 5 -32.9582 -0.0173
3 2 6 -18.9819 0.0187
3 2 7 -20.9880 -0.0005
3 2 8 -15.1844 0.0047
3 2 9 -11.3724 -0.0031
3 2 10 -10.3122 -0.0120
3 2 11 -3.1255 0.0166
3 2 12 -5.6348 0.0116
3 2 13 0.1211 -0.0120
3 2 14 -1.7996 -0.0074
3 2 15 0.8767 0.0027
3 2 16 0.0171 0.0118
3 2 17 0.7144 -0.0016
3 2 18 0.1001 -0.0035
3 2 19 -0.3630 0.0042
3 2 20 -0.2800 0.0003
3 2 21 -0.5807 -0.0050
3 2 22 -0.4073 0.0016
3 3 3 10.2081 -0.0001
3 3 4 18.0811 0.0086
3 3 5 18.2805 0.0071
3 3 6 15.2474 0.0094
3 3 7 15.4162 -0.0200
3 3 8 8.6076 -0.0041
3 3 9 11.9564 0.0150
3 3 10 3.2693 0.0054
3 3 11 7.4708 -0.0016
3 3 12 0.5216 -0.0018
3 3 13 2.1260 -0.0021
3 3 14 -0.7647 0.0071
3 3 15 -0.5920 0.0004
3 3 16 -1.5255 0.0027
3 3 17 -1.5787 -0.0112
3 3 18 -0.6317 -0.0059
3 3 19 -1.3681 0.0062
3 3 20 0.1877 0.0103
3 3 21 -0.2204 -0.0043
3 3 22 0.0685 0.0006
3 4 3 -1.3774 0.0103
3 4 4 -6.8804 -0.0107
3 4 5 -6.4219 -0.0071
3 4 6 -10.8604 0.0154
3 4 7 -5.3133 0.0033
3 4 8 -9.2918 0.0032
3 4 9 -1.2303 0.0018
3 4 10 -5.7357 -0.0060
3 4 11 -0.4839 -0.0119
3 4 12 -1.5140 -0.0042
3 4 13 0.3195 0.0038
3 4 14 1.3765 0.0034
3 4 15 1.6067 -0.0124
3 4 16 2.9135 -0.0029
3 4 17 1.4347 0.0063
3 4 18 3.1679 0.0082
3 4 19 0.8355 -0.0025
3 4 20 1.4062 -0.0067
3 4 21 0.6319 -0.0093
3 4 22 0.2855 0.0077
3 5 3 -2.7187 0.0141
3 5 4 -0.7372 0.0134
3 5 5 1.6811 0.0010
3 5 6 1.1782 0.0015
3 5 7 4.9610 -0.0074
3 5 8 0.6265 -0.0089
3 5 9 2.9325 -0.0047
3 5 10 -0.0429 0.0027
3 5 11 -0.3380 0.0105
3 5 12 -0.3166 0.0034
3 5 13 -2.2803 -0.0000
3 5 14 -1.4151 0.0006
3 5 15 -3.6725 0.0000
3 5 16 -1.8230 0.0037
3 5 17 -4.0712 0.0005
3 5 18 -1.9993 -0.0023
3 5 19 -2.4246 -0.0028
3 5 20 -1.7691 0.0018
3 5 21 -0.8118 0.0028
3 6 3 1.4210 -0.0024
3 6 4 2.6586 -0.0055
3 6 5 1.1181 -0.0134
3 6 6 -0.2356 -0.0087
3 6 7 0.3683 0.0034
3 6 8 -0.5819 0.0090
3 6 9 -0.4143 0.0060
3 6 10 1.0334 -0.0041
3 6 11 0.0325 0.0010
3 6 12 2.4838 -0.0034
3 6 13 1.1016 -0.0022
3 6 14 3.6937 -0.0004
3 6 15 2.0720 0.0012
3 6 16 3.9508 0.0041
3 6 17 2.8965 -0.0028
3 6 18 2.6063 -0.0035
3 6 19 2.8227 0.0039
3 6 20 1.1855 0.0016
3 6 21 1.8988 -0.0112
3 7 3 -3.3164 -0.0023
3 7 4 -1.4644 -0.0023
3 7 5 -0.4895 0.0047
3 7 6 -0.3476 0.0052
3 7 7 -0.3905 -0.0007
3 7 8 0.3216 -0.0039
3 7 9 -0.8656 -0.0021
3 7 10 0.2711 -0.0017
3 7 11 -1.3723 0.0024
3 7 12 -0.2606 0.0002
3 7 13 -2.2567 0.0015
3 7 14 -1.6139 0.0018
3 7 15 -2.7381 -0.0036
3 7 16 -3.4041 0.0013
3 7 17 -2.0437 0.0016
3 7 18 -3.5367 -0.0031
3 7 19 -0.9701 0.0023
3 7 20 -2.7419 0.0068
3 7 21 0.2167 0.0004
3 8 3 2.1815 0.0018
3 8 4 0.5032 -0.0013
3 8 5 0.8377 0.0030
3 8 6 -0.2229 0.0061
3 8 7 -0.5607 0.0019
3 8 8 -0.3690 0.0033
3 8 9 -0.2834 0.0006
3 8 10 0.1107 0.0014
3 8 11 0.0269 -0.0012
3 8 12 0.5642 -0.0047
3 8 13 0.6709 -0.0019
3 8 14 0.4956 0.0031
3 8 15 2.7605 -0.0023
3 8 16 0.6411 -0.0034
3 8 17 3.7686 0.0036
3 8 18 0.3716 -0.0007
3 8 19 3.4246 -0.0041
3 8 20 -0.8384 -0.0005
3 9 3 0.2612 0.0015
3 9 4 -1.4800 0.0033
3 9 5 -0.1495 0.0012
3 9 6 -0.3376 -0.0031
3 9 7 0.8815 -0.0067
3 9 8 0.3156 0.0003
3 9 9 1.2634 -0.0031
3 9 10 0.3367 -0.0013
3 9 11 0.5087 0.0023
3 9 12 -0.3650 0.0019
3 9 13 0.7928 0.0003
3 9 14 -1.6959 0.0013
3 9 15 1.0460 0.0026
3 9 16 -2.9689 -0.0031
3 9 17 0.6103 0.0014
3 9 18 -3.7020 0.0002
3 9 19 1.2104 -0.0034
3 9 20 -2.6226 0.0007
3 10 3 1.2457 -0.0016
3 10 4 0.4693 -0.0050
3 10 5 0.8108 -0.0017
3 10 6 -0.0938 -0.0014
3 10 7 0.4677 -0.0022
3 10 8 -0.8367 0.0023
3 10 9 -0.4937 -0.0008
3 10 10 -1.1074 -0.0025
3 10 11 -0.3977 -0.0004
3 10 12 -1.1467 0.0019
3 10 13 0.9521 0.0013
3 10 14 -1.4271 -0.0013
3 10 15 1.8299 0.0017
3 10 16 -1.4936 -0.0028
3 10 17 3.0366 0.0008
3 10 18 -1.3289 0.0027
3 10 19 2.6565 0.0027
3 11 3 -1.3826 0.0049
3 11 4 -0.7423 -0.0008
3 11 5 -0.6648 0.0020
3 11 6 -0.3688 0.0019
3 11 7 -0.3450 -0.0001
3 11 8 0.2437 0.0016
3 11 9 0.1007 0.0024
3 11 10 0.7316 0.0051
3 11 11 0.9762 0.0028
3 11 12 0.3091 -0.0001
3 11 13 1.1270 -0.0032
3 11 14 -0.7888 -0.0033
3 11 15 1.4886 -0.0002
3 11 16 -1.8300 -0.0002
3 11 17 1.3920 0.0042
3 11 18 -1.8948 0.0012
3 12 3 -0.0266 0.0019
3 12 4 1.3219 -0.0012
3 12 5 -0.1026 0.0001
3 12 6 1.3283 0.0015
3 12 7 -0.7391 0.0015
3 12 8 0.8270 0.0024
3 12 9 -0.7826 -0.0019
3 12 10 0.1058 -0.0034
3 12 11 -1.0452 -0.0037
3 12 12 -0.5379 -0.0008
3 12 13 -0.5358 -0.0016
3 12 14 -1.1598 0.0041
3 12 15 0.6959 0.0046
3 12 16 -1.2244 -0.0003
3 12 17 0.6949 -0.0031
3 12 18 -0.1820 -0.0043
3 13 3 -0.4679 -0.0020
3 13 4 1.3814 -0.0014
3 13 5 -1.6477 -0.0009
3 13 6 1.1883 -0.0004
3 13 7 -1.4113 -0.0027
3 13 8 1.0399 -0.0019
3 13 9 -0.7164 -0.0006
3 13 10 1.5061 -0.0016
3 13 11 -0.3705 -0.0009
3 13 12 1.3454 0.0032
3 13 13 0.7304 -0.0019
3 13 14 0.3671 -0.0008
3 13 15 1.0020 -0.0034
3 13 16 0.1270 -0.0020
3 13 17 0.3080 -0.0017
3 14 3 -2.5843 -0.0023
3 14 4 0.5416 0.0018
3 14 5 -2.2302 0.0018
3 14 6 1.0342 0.0013
3 14 7 -1.0496 -0.0014
3 14 8 1.1841 -0.0021
3 14 9 -1.6111 0.0016
3 14 10 0.8264 0.0021
3 14 11 -1.8323 0.0007
3 14 12 -0.2695 0.0034
3 14 13 -0.9635 0.0009
3 14 14 -0.8368 0.0043
3 14 15 -0.6391 0.0002
3 15 3 -0.0751 0.0004
3 15 4 2.4780 -0.0002
3 15 5 0.2711 -0.0027
3 15 6 1.8632 -0.0008
3 15 7 -0.6503 0.0011
3 15 8 1.4265 0.0038
3 15 9 -1.3180 0.0026
3 15 10 1.5740 0.0009
3 15 11 -0.0062 -0.0015
3 15 12 1.2000 0.0001
3 15 13 0.7305 -0.0045
3 15 14 0.7911 -0.0018
3 16 3 -1.4868 0.0018
3 16 4 -0.4011 0.0024
3 16 5 -1.8364 0.0013
3 16 6 -0.3409 0.0032
3 16 7 -2.1111 -0.0008
3 16 8 0.7145 -0.0019
3 16 9 -1.1225 -0.0046
3 16 10 0.4980 -0.0019
3 16 11 -0.6795 -0.0024
3 16 12 -0.5231 0.0032
3 16 13 -0.6314 0.0007
3 17 3 0.7283 -0.0006
3 17 4 1.1515 -0.0022
3 17 5 0.1172 -0.0033
3 17 6 1.8348 -0.0025
3 17 7 0.1245 -0.0008
3 17 8 1.4475 0.0024
3 17 9 -0.0647 0.0004
3 17 10 0.2567 0.0056
3 17 11 0.0047 -0.0026
3 18 3 -0.8924 -0.0020
3 18 4 -0.1904 -0.0023
3 18 5 -1.1257 0.0054
3 18 6 -0.0661 -0.0004
3 18 7 -0.9205 -0.0024
3 18 8 -0.3905 0.0017
3 18 9 -0.4736 -0.0070
3 19 3 -0.1494 0.0046
3 19 4 0.5139 -0.0055
3 19 5 0.1639 0.0046
3 19 6 0.2614 0.0022
4 0 4 46.1389 -0.0543
4 0 6 40.3047 -0.0170
4 0 8 25.4279 0.0046
4 0 10 12.8025 -0.0003
4 0 12 4.8454 -0.0032
4 0 14 0.2773 0.0130
4 0 16 -0.5048 0.0094
4 0 18 0.6694 -0.0098
4 0 20 1.0550 -0.0000
4 0 22 0.0615 -0.0064
4 1 4 -9.0245 -0.0133
4 1 5 -39.9272 0.0250
4 1 6 -10.5673 0.0203
4 1 7 -29.8108 -0.0011
4 1 8 -10.5085 0.0091
4 1 9 -17.6743 -0.0093
4 1 10 -7.0236 0.0110
4 1 11 -7.8324 0.0165
4 1 12 -4.7156 -0.0040
4 1 13 -1.8783 -0.0081
4 1 14 -2.4488 0.0040
4 1 15 0.3859 -0.0015
4 1 16 -0.6897 -0.0076
4 1 17 0.2474 -0.0070
4 1 18 -0.3882 0.0038
4 1 19 -0.7347 0.0100
4 1 20 -0.7146 -0.0092
4 1 21 -0.7311 -0.0021
4 1 22 -0.4400 -0.0040
4 2 4 30.0537 0.0096
4 2 5 15.8504 0.0067
4 2 6 25.3546 -0.0086
4 2 7 16.0373 -0.0182
4 2 8 18.4434 0.0131
4 2 9 13.5360 0.0067
4 2 10 10.2538 -0.0060
4 2 11 9.6859 -0.0016
4 2 12 3.5790 -0.0038
4 2 13 5.2238 -0.0005
4 2 14 0.5698 0.0045
4 2 15 1.6874 -0.0010
4 2 16 -0.7245 0.0003
4 2 17 0.2075 -0.0053
4 2 18 -0.3859 0.0025
4 2 19 0.0221 0.0067
4 2 20 0.6729 -0.0058
4 2 21 0.3562 -0.0018
4 2 22 0.5573 0.0079
4 3 4 -11.6866 -0.0189
4 3 5 -16.2046 -0.0013
4 3 6 -15.2449 0.0035
4 3 7 -13.8759 -0.0065
4 3 8 -13.7397 0.0059
4 3 9 -8.8958 -0.0034
4 3 10 -11.7680 -0.0120
4 3 11 -4.6705 -0.0024
4 3 12 -7.0063 0.0073
4 3 13 -1.9173 0.0021
4 3 14 -2.3643 -0.0061
4 3 15 0.3063 -0.0106
4 3 16 0.1872 0.0084
4 3 17 1.0311 0.0063
4 3 18 1.3489 -0.0023
4 3 19 0.0276 -0.0035
4 3 20 0.9188 -0.0026
4 3 21 -0.3084 -0.0020
4 4 4 3.5675 -0.0019
4 4 5 6.7845 0.0053
4 4 6 7.7883 0.0064
4 4 7 9.8460 -0.0098
4 4 8 5.4984 -0.0010
4 4 9 9.0023 0.0027
4 4 10 3.2935 0.0091
4 4 11 5.8870 0.0044
4 4 12 2.4565 -0.0022
4 4 13 2.1806 -0.0027
4 4 14 0.5609 0.0048
4 4 15 -0.5409 0.0044
4 4 16 -0.9032 0.0053
4 4 17 -2.5174 -0.0005
4 4 18 -0.7485 -0.0063
4 4 19 -2.2399 0.0009
4 4 20 -0.5079 0.0085
4 4 21 -0.6631 0.0055
4 5 4 2.9804 -0.0159
4 5 5 -0.8552 -0.0140
4 5 6 -2.2673 0.0046
4 5 7 -2.1133 0.0061
4 5 8 -4.8051 0.0074
4 5 9 -1.8986 -0.0023
4 5 10 -2.9665 -0.0043
4 5 11 -1.6852 -0.0016
4 5 12 -0.6976 -0.0040
4 5 13 -0.6607 0.0012
4 5 14 1.1398 0.0028
4 5 15 0.5109 -0.0014
4 5 16 2.9273 -0.0067
4 5 17 1.2136 -0.0040
4 5 18 2.9653 0.0027
4 5 19 1.6541 0.0038
4 5 20 1.3266 -0.0071
4 5 21 1.0457 -0.0158
4 6 4 -0.9641 0.0082
4 6 5 -2.7542 0.0116
4 6 6 -0.8608 0.0067
4 6 7 0.0648 -0.0057
4 6 8 0.5503 -0.0074
4 6 9 0.5536 -0.0019
4 6 10 1.2513 -0.0013
4 6 11 -0.1771 0.0066
4 6 12 0.5575 0.0002
4 6 13 -1.4980 0.0008
4 6 14 -0.4844 -0.0027
4 6 15 -2.9092 -0.0017
4 6 16 -1.5773 0.0046
4 6 17 -2.7909 -0.0000
4 6 18 -2.5648 -0.0015
4 6 19 -1.7304 0.0034
4 6 20 -2.0227 0.0046
4 6 21 -0.5322 0.0012
4 7 4 3.3384 0.0014
4 7 5 1.2528 -0.0029
4 7 6 1.3902 -0.0049
4 7 7 0.2020 -0.0010
4 7 8 0.8864 0.0036
4 7 9 -0.3939 0.0075
4 7 10 0.3479 -0.0025
4 7 11 -0.5256 -0.0026
4 7 12 0.5960 -0.0050
4 7 13 -0.0827 0.0022
4 7 14 1.8365 0.0024
4 7 15 1.6303 -0.0053
4 7 16 2.0219 0.0030
4 7 17 3.0711 0.0011
4 7 18 1.5624 -0.0039
4 7 19 2.7347 0.0005
4 7 20 0.5924 0.0018
4 8 4 -1.8886 -0.0004
4 8 5 -1.3446 -0.0020
4 8 6 -0.4558 -0.0008
4 8 7 -0.3649 0.0006
4 8 8 0.0962 -0.0020
4 8 9 0.2303 -0.0042
4 8 10 -0.0408 -0.0008
4 8 11 0.1239 0.0058
4 8 12 0.3268 0.0021
4 8 13 -0.1396 0.0004
4 8 14 -0.7683 0.0033
4 8 15 -0.3744 -0.0035
4 8 16 -2.7115 0.0004
4 8 17 -0.8365 0.0046
4 8 18 -3.0701 -0.0029
4 8 19 -0.2881 -0.0023
4 8 20 -2.5100 0.0033
4 9 4 0.7655 -0.0030
4 9 5 1.1986 -0.0020
4 9 6 0.4741 -0.0000
4 9 7 0.6530 0.0002
4 9 8 -0.8385 0.0045
4 9 9 0.0809 -0.0004
4 9 10 -0.8422 -0.0004
4 9 11 -0.2012 0.0005
4 9 12 -0.4906 -0.0029
4 9 13 0.2849 -0.0052
4 9 14 -0.9053 0.0011
4 9 15 1.4864 0.0017
4 9 16 -0.3741 -0.0028
4 9 17 2.6252 0.0037
4 9 18 -0.2973 -0.0004
4 9 19 2.8511 0.0018
4 10 4 -0.7936 0.0025
4 10 5 -0.5093 0.0049
4 10 6 -1.2539 0.0031
4 10 7 0.0618 -0.0030
4 10 8 -0.6842 0.0010
4 10 9 0.4993 0.0006
4 10 10 0.4095 0.0011
4 10 11 0.6963 0.0003
4 10 12 0.1428 0.0014
4 10 13 0.8307 0.0006
4 10 14 -0.4951 0.0013
4 10 15 0.9363 0.0030
4 10 16 -1.5051 -0.0028
4 10 17 0.9231 0.0032
4 10 18 -2.4530 -0.0052
4 11 4 0.9748 -0.0031
4 11 5 0.8478 -0.0011
4 11 6 0.4694 -0.0000
4 11 7 0.4735 0.0010
4 11 8 0.7356 0.0007
4 11 9 -0.1172 -0.0024
4 11 10 0.1674 -0.0027
4 11 11 -0.6683 -0.0030
4 11 12 -0.3441 -0.0012
4 11 13 -0.5309 -0.0005
4 11 14 -0.5155 0.0008
4 11 15 0.3662 -0.0003
4 11 16 -1.1236 -0.0074
4 11 17 1.3109 0.0008
4 11 18 -0.4803 -0.0045
4 12 4 -0.3604 0.0001
4 12 5 -1.2068 0.0027
4 12 6 0.3314 -0.0024
4 12 7 -1.2892 -0.0019
4 12 8 0.6550 -0.0011
4 12 9 -1.0645 0.0001
4 12 10 0.7488 0.0017
4 12 11 -0.7245 0.0051
4 12 12 1.3786 0.0043
4 12 13 -0.1195 -0.0023
4 12 14 0.6705 -0.0004
4 12 15 0.7395 0.0010
4 12 16 -0.0998 -0.0004
4 12 17 0.5849 0.0073
4 13 4 0.9468 -0.0018
4 13 5 -1.0519 -0.0000
4 13 6 1.6971 -0.0019
4 13 7 -1.0862 -0.0004
4 13 8 1.2008 0.0014
4 13 9 -1.2732 0.0029
4 13 10 1.2983 -0.0029
4 13 11 -1.7375 -0.0032
4 13 12 0.8748 0.0005
4 13 13 -1.3806 -0.0015
4 13 14 -0.2328 0.0026
4 13 15 -0.6334 0.0018
4 13 16 -0.4485 0.0031
4 14 4 2.1828 0.0003
4 14 5 -0.7620 0.0006
4 14 6 1.4000 0.0024
4 14 7 -1.1652 0.0024
4 14 8 1.2377 -0.0001
4 14 9 -1.3545 0.0012
4 14 10 1.9892 0.0003
4 14 11 -1.0433 0.0005
4 14 12 1.6539 0.0010
4 14 13 -0.1673 -0.0030
4 14 14 0.9796 0.0003
4 14 15 0.2763 -0.0070
4 15 4 -0.2935 -0.0003
4 15 5 -1.9757 0.0011
4 15 6 -0.0425 0.0011
4 15 7 -1.4808 -0.0013
4 15 8 1.1846 -0.0024
4 15 9 -1.4713 -0.0021
4 15 10 1.0553 -0.0019
4 15 11 -1.5341 0.0004
4 15 12 0.1948 0.0003
4 15 13 -1.0266 -0.0039
4 15 14 -0.2414 0.0047
4 16 4 1.2664 -0.0030
4 16 5 0.6348 -0.0029
4 16 6 2.0104 -0.0028
4 16 7 0.0199 -0.0025
4 16 8 1.5951 0.0008
4 16 9 -0.7873 0.0047
4 16 10 0.8094 0.0010
4 16 11 -0.4110 -0.0005
4 16 12 0.7139 0.0041
4 17 4 -0.5904 0.0016
4 17 5 -1.4266 0.0035
4 17 6 -0.3020 0.0030
4 17 7 -1.8327 0.0046
4 17 8 -0.2652 -0.0016
4 17 9 -0.9183 -0.0025
4 17 10 0.3491 -0.0013
4 18 4 1.1394 0.0001
4 18 5 0.2554 0.0022
4 18 6 1.1402 -0.0065
4 18 7 0.3715 0.0004
4 18 8 0.9210 0.0021
4 19 4 -0.1717 -0.0075
4 19 5 -0.6545 0.0055
5 0 5 -31.7299 0.0545
5 0 7 -28.7504 0.0073
5 0 9 -18.7498 -0.0098
5 0 11 -10.1536 -0.0047
5 0 13 -3.7910 0.0022
5 0 15 -0.1131 -0.0183
5 0 17 0.5708 -0.0017
5 0 19 -0.3862 -0.0011
5 0 21 -0.4186 0.0036
5 1 5 7.3683 -0.0087
5 1 6 28.1665 -0.0311
5 1 7 9.5287 -0.0056
5 1 8 22.3703 0.0117
5 1 9 8.7000 -0.0064
5 1 10 13.9098 0.0037
5 1 11 6.2333 -0.0009
5 1 12 6.4259 -0.0057
5 1 13 4.2898 -0.0039
5 1 14 1.6997 0.0011
5 1 15 2.2340 0.0025
5 1 16 -0.3504 0.0063
5 1 17 0.7888 0.0050
5 1 18 -0.3172 0.0024
5 1 19 0.5575 0.0006
5 1 20 0.5187 -0.0077
5 1 21 0.5711 0.0134
5 2 5 -21.0976 0.0106
5 2 6 -13.3489 -0.0006
5 2 7 -19.5762 0.0086
5 2 8 -13.8060 0.0052
5 2 9 -15.5426 -0.0109
5 2 10 -12.1333 -0.0108
5 2 11 -8.9457 0.0068
5 2 12 -8.6699 0.0028
5 2 13 -3.7674 0.0009
5 2 14 -4.7017 -0.0012
5 2 15 -0.8570 0.0036
5 2 16 -1.9164 0.0052
5 2 17 0.5070 -0.0053
5 2 18 -0.4875 -0.0050
5 2 19 0.0430 0.0071
5 2 20 -0.1082 -0.0017
5 2 21 -0.7262 -0.0000
5 3 5 11.1063 0.0183
5 3 6 13.3376 -0.0027
5 3 7 12.5619 -0.0039
5 3 8 12.0854 0.0015
5 3 9 12.6913 0.0074
5 3 10 8.8567 0.0031
5 3 11 10.7991 0.0027
5 3 12 5.5821 -0.0044
5 3 13 6.3807 -0.0010
5 3 14 2.5114 0.0016
5 3 15 2.6439 -0.0006
5 3 16 0.0980 0.0007
5 3 17 0.3034 -0.0021
5 3 18 -0.1834 -0.0049
5 3 19 -0.9223 0.0069
5 3 20 0.4081 0.0005
5 3 21 -0.4471 -0.0005
5 4 5 -4.7059 0.0018
5 4 6 -6.4334 0.0013
5 4 7 -7.2910 -0.0003
5 4 8 -8.8545 -0.0003
5 4 9 -5.8252 -0.0032
5 4 10 -8.3277 -0.0026
5 4 11 -4.9765 -0.0022
5 4 12 -5.7365 0.0025
5 4 13 -3.5450 0.0049
5 4 14 -2.7925 0.0026
5 4 15 -1.1236 -0.0064
5 4 16 -0.0072 -0.0066
5 4 17 -0.0056 0.0053
5 4 18 1.7337 -0.0006
5 4 19 0.0270 -0.0003
5 4 20 1.1201 -0.0098
5 5 5 -2.2595 0.0084
5 5 6 1.5440 -0.0014
5 5 7 2.5987 -0.0090
5 5 8 2.7652 -0.0018
5 5 9 4.1842 -0.0000
5 5 10 3.2071 0.0057
5 5 11 3.0476 0.0022
5 5 12 2.7673 -0.0018
5 5 13 1.6076 -0.0062
5 5 14 1.4775 -0.0036
5 5 15 -0.3332 0.0035
5 5 16 0.3767 0.0025
5 5 17 -2.0554 0.0037
5 5 18 -0.6754 -0.0025
5 5 19 -1.6095 0.0050
5 5 20 -0.9021 0.0024
5 6 5 0.9391 -0.0105
5 6 6 2.6031 -0.0036
5 6 7 0.2866 0.0051
5 6 8 0.2394 0.0097
5 6 9 -1.3834 0.0018
5 6 10 -0.7868 -0.0061
5 6 11 -1.8373 -0.0050
5 6 12 -0.5681 -0.0001
5 6 13 -1.0844 0.0044
5 6 14 0.9079 0.0017
5 6 15 -0.2847 0.0006
5 6 16 1.9708 0.0016
5 6 17 1.1424 -0.0026
5 6 18 1.7085 -0.0026
5 6 19 1.7712 0.0067
5 6 20 0.9865 -0.0059
5 7 5 -3.3237 0.0044
5 7 6 -0.8610 0.0066
5 7 7 -2.0836 0.0013
5 7 8 -0.1928 -0.0085
5 7 9 -0.8996 -0.0035
5 7 10 0.4171 0.0026
5 7 11 0.2736 0.0079
5 7 12 0.9536 0.0015
5 7 13 -0.3962 0.0005
5 7 14 0.3469 -0.0011
5 7 15 -1.4456 -0.0053
5 7 16 -1.4132 0.0053
5 7 17 -1.4260 0.0007
5 7 18 -2.1910 -0.0070
5 7 19 -1.2496 -0.0002
5 8 5 1.2001 -0.0021
5 8 6 1.7970 -0.0051
5 8 7 0.4751 0.0002
5 8 8 0.5455 0.0018
5 8 9 0.5554 0.0036
5 8 10 -0.0938 -0.0002
5 8 11 -0.0597 -0.0026
5 8 12 -0.1690 -0.0086
5 8 13 -0.6182 -0.0019
5 8 14 0.1075 0.0068
5 8 15 0.8934 -0.0024
5 8 16 0.6354 0.0000
5 8 17 2.0010 0.0011
5 8 18 1.0184 -0.0016
5 8 19 2.0534 0.0054
5 9 5 -1.3802 0.0046
5 9 6 -1.2503 0.0013
5 9 7 -0.3204 -0.0008
5 9 8 -0.9727 0.0011
5 9 9 0.5529 -0.0031
5 9 10 -0.3037 -0.0035
5 9 11 0.2419 0.0036
5 9 12 0.1650 0.0044
5 9 13 0.4564 0.0018
5 9 14 -0.1784 0.0020
5 9 15 0.2904 -0.0044
5 9 16 -1.0876 -0.0025
5 9 17 -0.3336 0.0029
5 9 18 -1.9027 -0.0029
5 10 5 0.9424 -0.0036
5 10 6 0.3812 0.0002
5 10 7 1.5312 -0.0016
5 10 8 0.1781 0.0025
5 10 9 0.5379 0.0020
5 10 10 -0.0708 0.0009
5 10 11 -0.1528 0.0002
5 10 12 -0.2341 -0.0018
5 10 13 -0.1402 -0.0037
5 10 14 -0.2472 -0.0011
5 10 15 0.0378 -0.0014
5 10 16 -0.1767 -0.0013
5 10 17 1.1950 0.0042
5 10 18 -0.2906 -0.0032
5 11 5 -0.3715 0.0001
5 11 6 -0.7579 -0.0000
5 11 7 -0.7443 -0.0010
5 11 8 -0.4491 -0.0029
5 11 9 -1.0511 -0.0020
5 11 10 0.0307 0.0005
5 11 11 -0.4425 0.0023
5 11 12 0.6714 0.0002
5 11 13 -0.4183 0.0003
5 11 14 0.7757 0.0050
5 11 15 0.0350 0.0043
5 11 16 -0.1223 0.0013
5 11 17 0.4137 0.0094
5 12 5 0.1422 -0.0000
5 12 6 1.1210 -0.0031
5 12 7 -0.6164 0.0030
5 12 8 1.3364 0.0031
5 12 9 -0.3883 0.0013
5 12 10 1.4123 -0.0036
5 12 11 -0.8942 -0.0004
5 12 12 1.2496 -0.0011
5 12 13 -1.4285 -0.0033
5 12 14 0.5716 -0.0002
5 12 15 -0.7484 -0.0012
5 12 16 -0.2661 -0.0084
5 13 5 -1.3564 0.0053
5 13 6 0.9549 0.0023
5 13 7 -1.3516 0.0005
5 13 8 1.1295 -0.0016
5 13 9 -1.3142 0.0019
5 13 10 1.3402 -0.0005
5 13 11 -1.7579 0.0027
5 13 12 1.6248 0.0026
5 13 13 -1.1165 -0.0009
5 13 14 1.2358 -0.0016
5 13 15 -0.2502 -0.0018
5 14 5 -1.4423 -0.0028
5 14 6 0.8691 -0.0027
5 14 7 -1.0346 -0.0022
5 14 8 1.1094 -0.0016
5 14 9 -1.5671 0.0010
5 14 10 1.2870 -0.0010
5 14 11 -1.7215 -0.0017
5 14 12 1.1657 -0.0032
5 14 13 -1.3559 0.0010
5 14 14 0.5572 0.0068
5 15 5 0.5366 0.0006
5 15 6 1.4769 -0.0003
5 15 7 -0.3044 0.0004
5 15 8 1.2234 0.0015
5 15 9 -0.8767 -0.0005
5 15 10 1.3255 -0.0028
5 15 11 -0.6626 0.0045
5 15 12 1.2931 0.0016
5 15 13 -0.4690 -0.0018
5 16 5 -1.4490 0.0032
5 16 6 -0.8639 0.0027
5 16 7 -1.7405 0.0010
5 16 8 -0.1258 -0.0003
5 16 9 -0.8666 0.0032
5 16 10 0.4220 -0.0039
5 16 11 -0.7625 0.0016
5 17 5 0.7470 -0.0012
5 17 6 1.5961 -0.0031
5 17 7 0.9301 0.0006
5 17 8 1.3381 -0.0048
5 17 9 0.3301 0.0048
5 18 5 -1.1001 0.0014
5 18 6 -0.5782 -0.0043
5 18 7 -1.0401 0.0051
6 0 6 21.9292 -0.0271
6 0 8 20.2185 0.0082
6 0 10 13.9463 0.0185
6 0 12 8.2024 0.0017
6 0 14 3.1748 0.0060
6 0 16 -0.2034 0.0105
6 0 18 -0.7867 0.0040
6 0 20 -0.1375 0.0002
6 1 6 -6.3672 0.0095
6 1 7 -19.9533 0.0139
6 1 8 -8.2692 -0.0043
6 1 9 -16.7667 -0.0198
6 1 10 -7.0700 -0.0021
6 1 11 -10.9573 -0.0022
6 1 12 -5.3514 0.0010
6 1 13 -5.4610 0.0034
6 1 14 -3.9746 0.0069
6 1 15 -1.5415 0.0020
6 1 16 -2.1942 -0.0055
6 1 17 0.5079 -0.0061
6 1 18 -0.9006 -0.0012
6 1 19 0.4860 0.0054
6 1 20 -0.6024 -0.0125
6 2 6 14.4805 -0.0174
6 2 7 11.1833 -0.0022
6 2 8 15.4407 -0.0014
6 2 9 11.8591 0.0090
6 2 10 12.8948 0.0064
6 2 11 10.4348 0.0099
6 2 12 7.7874 -0.0045
6 2 13 7.5254 -0.0020
6 2 14 3.6861 -0.0088
6 2 15 4.5503 -0.0037
6 2 16 1.0220 -0.0013
6 2 17 2.2103 -0.0001
6 2 18 -0.3137 -0.0027
6 2 19 0.5810 0.0059
6 2 20 0.1957 -0.0089
6 3 6 -9.4203 -0.0098
6 3 7 -10.6444 0.0064
6 3 8 -10.5726 -0.0012
6 3 9 -10.6057 0.0043
6 3 10 -11.3426 -0.0103
6 3 11 -8.6429 0.0009
6 3 12 -9.4906 -0.0021
6 3 13 -5.7111 0.0074
6 3 14 -5.8853 0.0019
6 3 15 -2.6014 0.0012
6 3 16 -3.0226 0.0037
6 3 17 -0.6857 0.0054
6 3 18 -0.6405 -0.0068
6 3 19 -0.4754 0.0050
6 3 20 0.5530 -0.0027
6 4 6 4.7266 -0.0073
6 4 7 5.7608 0.0011
6 4 8 6.5211 -0.0034
6 4 9 7.6714 0.0036
6 4 10 6.2711 -0.0015
6 4 11 7.4876 0.0008
6 4 12 5.8175 -0.0044
6 4 13 5.7170 -0.0058
6 4 14 3.8144 -0.0017
6 4 15 3.1581 -0.0002
6 4 16 1.5953 -0.0020
6 4 17 0.4179 0.0050
6 4 18 0.8335 -0.0053
6 4 19 -0.8469 0.0072
6 4 20 0.3203 -0.0020
6 5 6 1.4000 0.0039
6 5 7 -1.8950 0.0094
6 5 8 -2.3533 0.0032
6 5 9 -3.4281 -0.0030
6 5 10 -3.6019 -0.0032
6 5 11 -3.9343 -0.0021
6 5 12 -3.3541 0.0063
6 5 13 -3.2947 0.0030
6 5 14 -2.3798 0.0055
6 5 15 -2.1625 0.0031
6 5 16 -0.1732 -0.0040
6 5 17 -0.9254 0.0014
6 5 18 1.0493 -0.0035
6 5 19 0.2011 0.0062
6 6 6 -0.8833 0.0025
6 6 7 -2.6175 -0.0077
6 6 8 0.3103 -0.0090
6 6 9 -0.2843 -0.0008
6 6 10 1.9048 0.0086
6 6 11 1.2499 0.0028
6 6 12 2.0558 0.0028
6 6 13 1.0349 -0.0048
6 6 14 1.7116 -0.0042
6 6 15 -0.2943 -0.0023
6 6 16 0.8371 0.0012
6 6 17 -0.9717 -0.0005
6 6 18 -0.7103 -0.0083
6 6 19 -0.9336 0.0054
6 7 6 3.3741 -0.0074
6 7 7 0.7350 0.0028
6 7 8 2.3781 0.0053
6 7 9 0.4116 0.0049
6 7 10 0.5105 -0.0022
6 7 11 -0.6264 -0.0095
6 7 12 -0.5392 -0.0049
6 7 13 -1.2989 0.0025
6 7 14 0.3795 0.0053
6 7 15 -0.5279 -0.0028
6 7 16 0.7960 0.0015
6 7 17 0.8597 0.0020
6 7 18 1.0349 -0.0006
6 7 19 1.1026 0.0140
6 8 6 -0.6988 0.0033
6 8 7 -1.7088 0.0063
6 8 8 -0.9222 -0.0040
6 8 9 -0.7352 -0.0065
6 8 10 -0.9138 -0.0017
6 8 11 -0.1450 0.0077
6 8 12 0.4501 0.0045
6 8 13 0.0465 -0.0003
6 8 14 0.5331 -0.0023
6 8 15 -0.2634 -0.0068
6 8 16 -0.5843 0.0028
6 8 17 -0.8515 0.0040
6 8 18 -0.9600 -0.0055
6 9 6 1.2124 -0.0054
6 9 7 1.2973 -0.0030
6 9 8 0.1729 0.0025
6 9 9 1.0308 0.0056
6 9 10 0.1449 0.0023
6 9 11 0.4213 0.0009
6 9 12 0.1735 -0.0055
6 9 13 -0.1491 -0.0027
6 9 14 -0.1126 0.0048
6 9 15 0.0035 0.0033
6 9 16 0.5545 0.0042
6 9 17 0.4542 -0.0009
6 9 18 0.5937 -0.0032
6 10 6 -1.1268 0.0043
6 10 7 -0.4119 -0.0013
6 10 8 -1.2092 -0.0024
6 10 9 -0.4670 -0.0031
6 10 10 -0.4097 -0.0046
6 10 11 -0.3442 -0.0016
6 10 12 -0.1453 -0.0000
6 10 13 -0.2745 0.0039
6 10 14 0.3995 0.0034
6 10 15 -0.5296 -0.0048
6 10 16 0.1791 -0.0011
6 10 17 -0.4145 0.0006
6 11 6 0.2721 0.0001
6 11 7 0.4616 0.0027
6 11 8 1.1314 0.0021
6 11 9 0.3944 0.0023
6 11 10 1.0412 0.0028
6 11 11 -0.0178 0.0042
6 11 12 0.8416 -0.0021
6 11 13 -0.7182 -0.0029
6 11 14 0.9547 -0.0011
6 11 15 -0.8511 -0.0055
6 11 16 0.4026 -0.0042
6 12 6 0.3913 -0.0011
6 12 7 -1.0932 0.0004
6 12 8 0.5198 -0.0013
6 12 9 -1.4602 -0.0018
6 12 10 0.2680 -0.0034
6 12 11 -1.5821 0.0024
6 12 12 0.9942 -0.0006
6 12 13 -1.4429 -0.0008
6 12 14 1.2047 0.0025
6 12 15 -0.7452 0.0050
6 13 6 1.3093 -0.0034
6 13 7 -0.9688 -0.0022
6 13 8 1.1147 0.0007
6 13 9 -1.1103 0.0025
6 13 10 1.5780 -0.0023
6 13 11 -1.1283 -0.0009
6 13 12 1.6569 -0.0003
6 13 13 -1.3188 0.0031
6 13 14 1.1316 0.0008
6 14 6 0.8241 0.0045
6 14 7 -0.8578 0.0014
6 14 8 1.1977 -0.0005
6 14 9 -0.8881 -0.0026
6 14 10 1.3904 0.0010
6 14 11 -1.0539 0.0030
6 14 12 1.2082 -0.0020
6 14 13 -1.1000 -0.0005
6 15 6 -0.3666 -0.0016
6 15 7 -1.1348 -0.0023
6 15 8 0.2236 0.0039
6 15 9 -0.9671 0.0011
6 15 10 0.1516 0.0009
6 15 11 -1.0405 0.0041
6 15 12 0.5205 -0.0045
6 16 6 1.5104 0.0020
6 16 7 1.1031 -0.0014
6 16 8 0.9863 0.0007
6 16 9 0.5323 0.0011
6 16 10 0.4944 -0.0074
6 17 6 -1.3235 -0.0015
6 17 7 -1.3127 0.0002
6 17 8 -1.3799 -0.0059
6 18 6 0.7956 -0.0017
7 0 7 -15.0412 -0.0017
7 0 9 -14.0530 -0.0169
7 0 11 -10.7985 -0.0158
7 0 13 -6.9955 -0.0048
7 0 15 -2.3670 -0.0030
7 0 17 0.4708 -0.0037
7 0 19 0.7825 -0.0076
7 1 7 5.6750 -0.0015
7 1 8 14.1694 0.0085
7 1 9 6.6615 0.0077
7 1 10 12.6591 0.0181
7 1 11 5.3849 0.0006
7 1 12 8.9151 0.0028
7 1 13 4.6924 -0.0068
7 1 14 4.6983 -0.0038
7 1 15 3.7061 -0.0035
7 1 16 1.1832 -0.0038
7 1 17 1.8539 -0.0006
7 1 18 -0.5923 0.0006
7 1 19 0.8449 0.0099
7 2 7 -10.1469 0.0116
7 2 8 -9.1871 0.0006
7 2 9 -12.4064 -0.0069
7 2 10 -9.6521 -0.0123
7 2 11 -10.6265 -0.0066
7 2 12 -8.5831 -0.0028
7 2 13 -6.6513 0.0075
7 2 14 -6.6308 0.0033
7 2 15 -3.5426 0.0089
7 2 16 -4.2702 0.0045
7 2 17 -0.9812 0.0013
7 2 18 -1.9297 -0.0025
7 2 19 0.1419 0.0095
7 3 7 7.4421 0.0021
7 3 8 8.6474 -0.0082
7 3 9 8.6838 0.0016
7 3 10 9.4497 -0.0022
7 3 11 9.7052 0.0097
7 3 12 8.0037 -0.0030
7 3 13 8.1057 0.0012
7 3 14 5.2841 -0.0079
7 3 15 5.3999 -0.0058
7 3 16 2.6325 -0.0029
7 3 17 2.9262 0.0011
7 3 18 1.0697 -0.0060
7 3 19 0.4441 0.0056
7 4 7 -4.4081 0.0061
7 4 8 -4.6962 -0.0025
7 4 9 -5.9863 0.0063
7 4 10 -6.3672 -0.0024
7 4 11 -6.4467 0.0046
7 4 12 -6.7906 -0.0010
7 4 13 -5.9106 0.0033
7 4 14 -5.5005 0.0053
7 4 15 -3.6601 0.0028
7 4 16 -3.0073 0.0001
7 4 17 -1.9865 0.0040
7 4 18 -0.5497 -0.0057
7 4 19 -1.0094 0.0055
7 5 7 -0.9617 -0.0071
7 5 8 2.3484 -0.0053
7 5 9 1.8918 0.0045
7 5 10 3.7972 0.0017
7 5 11 3.1986 -0.0008
7 5 12 4.1611 0.0000
7 5 13 3.7688 -0.0058
7 5 14 3.6277 -0.0025
7 5 15 2.6370 -0.0031
7 5 16 2.4926 -0.0028
7 5 17 0.4667 0.0014
7 5 18 0.9985 -0.0059
7 5 19 -0.2928 0.0087
7 6 7 0.6619 0.0070
7 6 8 2.5235 0.0058
7 6 9 -0.8806 0.0003
7 6 10 -0.0057 -0.0043
7 6 11 -2.0831 -0.0090
7 6 12 -1.5402 0.0023
7 6 13 -2.2476 0.0009
7 6 14 -1.3924 0.0042
7 6 15 -2.2720 0.0003
7 6 16 -0.3872 0.0023
7 6 17 -0.9162 0.0053
7 6 18 0.2029 -0.0022
7 7 7 -3.3489 0.0019
7 7 8 -0.9204 -0.0091
7 7 9 -2.2605 -0.0053
7 7 10 -0.3376 0.0050
7 7 11 -0.1038 0.0060
7 7 12 0.9166 0.0042
7 7 13 0.4347 -0.0038
7 7 14 1.4335 -0.0020
7 7 15 0.0491 -0.0024
7 7 16 0.6803 0.0014
7 7 17 -0.1140 0.0021
7 7 18 -0.2206 -0.0122
7 8 7 0.6150 -0.0000
7 8 8 1.6064 0.0027
7 8 9 1.3330 0.0074
7 8 10 1.0797 0.0011
7 8 11 0.7106 -0.0033
7 8 12 0.3156 -0.0045
7 8 13 -0.5830 0.0019
7 8 14 0.0530 0.0077
7 8 15 -0.3391 0.0043
7 8 16 0.2093 -0.0013
7 8 17 -0.0683 -0.0017
7 9 7 -0.7862 0.0036
7 9 8 -1.0493 -0.0020
7 9 9 -0.5052 -0.0041
7 9 10 -1.0233 -0.0073
7 9 11 -0.8115 0.0005
7 9 12 -0.4690 0.0030
7 9 13 -0.3172 0.0017
7 9 14 0.0671 -0.0074
7 9 15 -0.4145 -0.0105
7 9 16 0.2708 -0.0021
7 9 17 -0.8107 0.0019
7 10 7 0.8512 -0.0026
7 10 8 0.5799 -0.0010
7 10 9 0.7025 0.0050
7 10 10 0.7149 0.0059
7 10 11 0.5807 0.0030
7 10 12 0.6855 -0.0037
7 10 13 0.2051 -0.0008
7 10 14 0.7134 0.0021
7 10 15 -0.5398 0.0026
7 10 16 1.0340 0.0092
7 11 7 -0.5532 0.0019
7 11 8 -0.2567 -0.0015
7 11 9 -1.1518 -0.0039
7 11 10 -0.3209 -0.0028
7 11 11 -0.9751 -0.0008
7 11 12 -0.0257 -0.0030
7 11 13 -1.1289 0.0025
7 11 14 0.7035 0.0048
7 11 15 -1.0702 -0.0013
7 12 7 -0.5909 0.0004
7 12 8 1.0728 0.0025
7 12 9 -0.2853 0.0010
7 12 10 1.4422 -0.0000
7 12 11 -0.3204 0.0039
7 12 12 1.3797 0.0002
7 12 13 -0.7612 0.0002
7 12 14 1.2477 -0.0025
7 13 7 -1.0030 -0.0005
7 13 8 1.0090 -0.0005
7 13 9 -1.1680 -0.0007
7 13 10 0.8784 -0.0010
7 13 11 -1.3517 -0.0005
7 13 12 0.7675 -0.0025
7 13 13 -1.1423 0.0006
7 14 7 -0.7442 -0.0016
7 14 8 0.7560 0.0027
7 14 9 -1.2494 0.0001
7 14 10 0.5317 0.0039
7 14 11 -0.7987 -0.0005
7 14 12 0.6946 -0.0032
7 15 7 0.0442 -0.0002
7 15 8 0.8744 0.0034
7 15 9 0.2882 -0.0083
7 15 10 0.6804 -0.0023
7 15 11 0.2007 0.0018
7 16 7 -1.0249 -0.0086
7 16 8 -1.2217 0.0011
7 16 9 -0.3789 0.0004
7 17 7 1.7039 0.0060
8 0 8 9.6553 0.0079
8 0 10 9.6859 0.0056
8 0 12 8.7852 0.0142
8 0 14 5.3705 0.0052
8 0 16 1.2903 -0.0096
8 0 18 -0.3037 0.0079
8 1 8 -4.9056 -0.0070
8 1 9 -9.8399 -0.0128
8 1 10 -4.7667 0.0000
8 1 11 -9.6368 -0.0096
8 1 12 -4.1609 0.0086
8 1 13 -7.1728 -0.0073
8 1 14 -4.3057 0.0037
8 1 15 -3.5786 0.0059
8 1 16 -2.8105 0.0046
8 1 17 -0.7488 0.0068
8 1 18 -1.1810 -0.0001
8 2 8 7.2691 -0.0011
8 2 9 7.1642 0.0010
8 2 10 9.9073 0.0138
8 2 11 7.4903 0.0014
8 2 12 8.3782 0.0058
8 2 13 7.1091 -0.0035
8 2 14 5.6328 -0.0057
8 2 15 5.5804 -0.0005
8 2 16 3.1143 -0.0031
8 2 17 3.1481 -0.0053
8 2 18 0.6936 -0.0040
8 3 8 -5.4718 0.0043
8 3 9 -7.1266 0.0016
8 3 10 -7.0270 0.0004
8 3 11 -8.2105 -0.0054
8 3 12 -8.0705 -0.0051
8 3 13 -6.9898 0.0020
8 3 14 -6.6194 0.0019
8 3 15 -4.7376 0.0032
8 3 16 -4.4806 0.0037
8 3 17 -2.4066 -0.0010
8 3 18 -1.9057 -0.0004
8 4 8 3.9780 -0.0002
8 4 9 3.5190 -0.0000
8 4 10 5.4219 -0.0045
8 4 11 5.3022 0.0011
8 4 12 6.3813 0.0007
8 4 13 6.0010 0.0014
8 4 14 5.4819 -0.0015
8 4 15 4.6964 -0.0046
8 4 16 3.3740 0.0003
8 4 17 2.2642 -0.0007
8 4 18 1.8286 -0.0009
8 5 8 0.7036 0.0005
8 5 9 -2.6668 -0.0006
8 5 10 -1.3597 -0.0034
8 5 11 -3.8446 -0.0011
8 5 12 -2.9414 0.0010
8 5 13 -4.2881 -0.0001
8 5 14 -3.8040 0.0023
8 5 15 -3.6828 0.0005
8 5 16 -2.2338 0.0048
8 5 17 -2.2687 0.0016
8 5 18 -0.5672 -0.0038
8 6 8 -0.2580 -0.0052
8 6 9 -2.1145 0.0008
8 6 10 1.4030 0.0070
8 6 11 0.1449 0.0032
8 6 12 2.0647 0.0014
8 6 13 1.5995 -0.0021
8 6 14 2.5832 0.0010
8 6 15 1.6244 -0.0035
8 6 16 2.2810 -0.0022
8 6 17 0.8416 -0.0003
8 7 8 3.2323 0.0045
8 7 9 0.8596 0.0028
8 7 10 1.8880 -0.0025
8 7 11 -0.0660 -0.0047
8 7 12 0.0435 -0.0014
8 7 13 -1.0274 0.0014
8 7 14 -0.4181 0.0050
8 7 15 -1.4070 0.0017
8 7 16 -0.7294 -0.0036
8 7 17 -0.6892 0.0055
8 8 8 -0.7169 -0.0051
8 8 9 -1.8254 -0.0042
8 8 10 -1.3102 -0.0040
8 8 11 -1.2428 0.0047
8 8 12 -0.3222 0.0036
8 8 13 -0.3864 -0.0045
8 8 14 0.3144 -0.0108
8 8 15 0.1087 -0.0027
8 8 16 0.3718 -0.0019
8 9 8 0.6698 -0.0004
8 9 9 0.8072 0.0084
8 9 10 1.0844 0.0024
8 9 11 1.0069 -0.0023
8 9 12 1.0005 -0.0039
8 9 13 0.4719 0.0028
8 9 14 0.3776 0.0059
8 9 15 0.0345 0.0121
8 9 16 0.5842 0.0067
8 10 8 -0.3923 -0.0009
8 10 9 -0.6756 -0.0011
8 10 10 -0.5334 -0.0015
8 10 11 -0.9611 -0.0018
8 10 12 -0.7278 0.0028
8 10 13 -0.7749 0.0057
8 10 14 -0.0853 -0.0017
8 10 15 -0.9130 -0.0115
8 11 8 0.6579 -0.0013
8 11 9 0.1673 -0.0019
8 11 10 0.9643 0.0035
8 11 11 0.2711 0.0008
8 11 12 0.9720 -0.0029
8 11 13 0.0842 -0.0046
8 11 14 0.9781 -0.0014
8 12 8 0.4561 0.0007
8 12 9 -1.0441 -0.0027
8 12 10 0.2678 -0.0014
8 12 11 -1.1133 -0.0003
8 12 12 0.1943 0.0005
8 12 13 -0.9286 0.0022
8 13 8 0.8750 0.0017
8 13 9 -0.9661 0.0029
8 13 10 1.0399 0.0024
8 13 11 -0.4934 -0.0003
8 13 12 0.6407 0.0001
8 14 8 0.9270 -0.0024
8 14 9 -0.5184 -0.0051
8 14 10 0.8134 0.0016
8 14 11 -0.1413 -0.0018
8 15 8 0.0030 0.0035
8 15 9 -0.5974 -0.0025
8 16 8 0.3580 0.0095
9 0 9 -5.3163 0.0150
9 0 11 -6.8565 0.0096
9 0 13 -6.6212 -0.0178
9 0 15 -3.0185 0.0073
9 0 17 -0.6719 0.0128
9 1 9 3.8551 0.0083
9 1 10 6.5416 -0.0033
9 1 11 3.2279 -0.0123
9 1 12 7.1341 0.0054
9 1 13 3.7589 -0.0062
9 1 14 5.0980 0.0115
9 1 15 3.3628 0.0033
9 1 16 2.2075 -0.0128
9 1 17 1.4077 -0.0056
9 1 18 0.5212 -0.0017
9 2 9 -5.2104 -0.0050
9 2 10 -5.4383 0.0027
9 2 11 -7.3463 -0.0122
9 2 12 -5.9895 0.0101
9 2 13 -6.2879 -0.0064
9 2 14 -5.8096 -0.0011
9 2 15 -4.5874 -0.0019
9 2 16 -3.7838 -0.0023
9 2 17 -2.1391 0.0008
9 3 9 4.0385 -0.0061
9 3 10 5.6665 0.0065
9 3 11 5.9024 -0.0031
9 3 12 6.7513 0.0113
9 3 13 6.3560 -0.0005
9 3 14 5.9036 0.0025
9 3 15 4.9950 0.0006
9 3 16 3.8782 0.0064
9 3 17 2.8278 -0.0040
9 4 9 -3.1388 -0.0034
9 4 10 -2.6842 0.0027
9 4 11 -4.9058 -0.0032
9 4 12 -4.4052 0.0003
9 4 13 -5.9646 -0.0059
9 4 14 -4.8131 -0.0014
9 4 15 -4.6126 -0.0038
9 4 16 -3.3621 0.0051
9 4 17 -2.7156 -0.0085
9 5 9 -0.4927 0.0042
9 5 10 2.6187 0.0050
9 5 11 0.7789 -0.0009
9 5 12 3.7933 0.0012
9 5 13 2.7036 0.0019
9 5 14 4.1009 0.0026
9 5 15 3.0847 -0.0050
9 5 16 3.1654 0.0043
9 5 17 1.4924 -0.0030
9 6 9 -0.3399 -0.0040
9 6 10 1.7322 -0.0032
9 6 11 -1.5925 -0.0039
9 6 12 -0.0261 -0.0027
9 6 13 -2.0116 0.0002
9 6 14 -1.4977 0.0035
9 6 15 -2.6017 -0.0018
9 6 16 -1.4864 0.0025
9 7 9 -2.9421 -0.0026
9 7 10 -0.3901 0.0025
9 7 11 -1.4826 0.0070
9 7 12 0.2872 0.0010
9 7 13 -0.2240 -0.0049
9 7 14 0.9821 -0.0025
9 7 15 0.6523 0.0015
9 7 16 1.1344 -0.0061
9 8 9 0.8089 0.0057
9 8 10 1.9034 -0.0040
9 8 11 0.9269 -0.0045
9 8 12 1.1256 -0.0015
9 8 13 0.1936 0.0028
9 8 14 0.3245 0.0036
9 8 15 -0.0571 0.0119
9 9 9 -0.7895 -0.0010
9 9 10 -0.8032 -0.0021
9 9 11 -1.3346 0.0026
9 9 12 -0.7843 0.0091
9 9 13 -0.7938 0.0045
9 9 14 -0.4887 -0.0102
9 9 15 -0.3507 -0.0088
9 10 9 0.2149 0.0013
9 10 10 0.7536 0.0037
9 10 11 0.5374 -0.0062
9 10 12 1.0082 -0.0075
9 10 13 0.5413 -0.0083
9 10 14 0.5867 0.0010
9 11 9 -0.5397 -0.0022
9 11 10 -0.0287 0.0036
9 11 11 -0.8854 -0.0003
9 11 12 -0.2637 0.0081
9 11 13 -0.7530 0.0043
9 12 9 -0.4208 0.0003
9 12 10 0.9175 0.0024
9 12 11 -0.2784 -0.0027
9 12 12 0.6404 0.0006
9 13 9 -0.8648 -0.0021
9 13 10 0.7349 -0.0030
9 13 11 -0.5061 -0.0041
9 14 9 -0.8189 0.0040
9 14 10 0.2047 0.0050
10 0 10 2.3752 -0.0440
10 0 12 4.8342 -0.0101
10 0 14 3.7780 0.0145
10 0 16 1.1929 -0.0198
10 1 10 -2.6719 -0.0022
10 1 11 -4.0825 0.0225
10 1 12 -2.6654 0.0130
10 1 13 -4.7565 -0.0089
10 1 14 -3.2793 -0.0075
10 1 15 -2.9189 -0.0064
10 1 16 -1.7077 -0.0058
10 2 10 3.4185 0.0002
10 2 11 4.3303 -0.0058
10 2 12 4.8557 0.0048
10 2 13 4.9463 -0.0089
10 2 14 4.6585 0.0099
10 2 15 4.0281 0.0122
10 2 16 3.0813 0.0044
10 3 10 -3.4731 0.0034
10 3 11 -4.1903 -0.0083
10 3 12 -4.8117 0.0038
10 3 13 -5.3086 -0.0126
10 3 14 -4.5721 -0.0020
10 3 15 -4.5710 -0.0087
10 3 16 -3.1831 -0.0031
10 4 10 2.1893 0.0016
10 4 11 2.1495 -0.0054
10 4 12 4.4278 0.0075
10 4 13 3.3511 0.0022
10 4 14 4.8131 0.0088
10 4 15 3.3789 0.0003
10 4 16 3.2826 0.0134
10 5 10 0.5495 -0.0031
10 5 11 -2.3421 -0.0028
10 5 12 -0.4109 0.0009
10 5 13 -3.3734 -0.0006
10 5 14 -2.1899 0.0008
10 5 15 -3.1978 -0.0096
10 5 16 -1.8901 0.0063
10 6 10 0.7728 0.0064
10 6 11 -1.5287 0.0055
10 6 12 1.2767 -0.0017
10 6 13 -0.0396 -0.0023
10 6 14 1.7959 0.0043
10 6 15 1.1086 -0.0060
10 7 10 2.2534 -0.0053
10 7 11 0.0705 -0.0027
10 7 12 1.1787 -0.0017
10 7 13 -0.2109 -0.0032
10 7 14 0.2805 0.0044
10 7 15 -0.8032 0.0056
10 8 10 -0.8278 0.0006
10 8 11 -1.4482 0.0063
10 8 12 -0.5113 0.0104
10 8 13 -0.9138 -0.0008
10 8 14 -0.2423 -0.0080
10 9 10 0.7685 0.0011
10 9 11 0.6928 -0.0107
10 9 12 1.0696 -0.0085
10 9 13 0.4237 -0.0061
10 9 14 0.4794 -0.0020
10 10 10 -0.2362 0.0015
10 10 11 -0.8180 0.0003
10 10 12 -0.3189 0.0127
10 10 13 -0.6628 0.0096
10 11 10 0.5010 0.0034
10 11 11 -0.1048 -0.0049
10 11 12 0.7584 -0.0007
10 12 10 0.4887 -0.0008
10 12 11 -0.6532 -0.0039
10 13 10 0.6475 0.0043
11 0 11 -0.9342 0.0540
11 0 13 -2.8303 0.0004
11 0 15 -1.4365 -0.0034
11 1 11 1.8672 -0.0043
11 1 12 2.3118 -0.0296
11 1 13 2.5015 -0.0018
11 1 14 2.6770 0.0132
11 1 15 1.9550 0.0160
11 2 11 -1.7349 0.0083
11 2 12 -3.5325 0.0056
11 2 13 -3.1265 0.0003
11 2 14 -3.5859 -0.0031
11 2 15 -3.1316 -0.0101
11 3 11 3.0669 0.0014
11 3 12 2.9374 0.0073
11 3 13 3.3389 0.0019
11 3 14 3.8713 0.0085
11 3 15 2.9190 0.0082
11 4 11 -1.6650 0.0050
11 4 12 -1.5184 0.0011
11 4 13 -3.4519 -0.0050
11 4 14 -2.2215 -0.0077
11 4 15 -3.0138 -0.0131
11 5 11 -0.7239 0.0014
11 5 12 1.8198 -0.0092
11 5 13 0.3226 0.0010
11 5 14 2.2614 0.0057
11 6 11 -0.5997 0.0029
11 6 12 1.2054 -0.0042
11 6 13 -0.7063 0.0012
11 6 14 0.0483 0.0099
11 7 11 -1.2712 0.0091
11 7 12 -0.1591 0.0055
11 7 13 -0.9191 -0.0064
11 7 14 0.1199 0.0037
11 8 11 0.6693 -0.0103
11 8 12 0.7909 -0.0019
11 8 13 0.2343 -0.0085
11 9 11 -0.4928 0.0004
11 9 12 -0.2648 0.0145
11 10 11 0.1317 -0.0021
12 0 12 0.3228 -0.0414
12 0 14 1.1407 0.0064
12 1 12 -1.5327 0.0093
12 1 13 -1.1733 0.0199
12 1 14 -1.7142 -0.0078
12 2 12 0.6550 -0.0113
12 2 13 2.4845 -0.0057
12 2 14 2.1059 -0.0018
12 3 12 -2.0644 -0.0070
12 3 13 -1.9628 -0.0025
12 3 14 -1.9020 -0.0091
12 4 12 1.2891 -0.0108
12 4 13 0.8006 0.0121
12 5 12 0.6259 -0.0034
12 5 13 -0.9443 0.0159
12 6 12 0.0341 -0.0148
12 6 13 -0.7321 -0.0040
12 7 12 0.4873 -0.0033
12 8 12 -0.3214 0.0140
13 0 13 0.0255 0.0194
13 1 13 1.1077 -0.0121
0 0 0 0.0 0.0
;
_shelx_fab_checksum              59505
_olex2_submission_special_instructions 'No special instructions were received'
_oxdiff_exptl_absorpt_empirical_details 
;
Empirical correction (ABSPACK) includes:
- Absorption correction using spherical harmonics
- Frame scaling
;
